# Supplementary material for: Untargeted metabolomics analysis reveals the metabolic disturbances and exacerbation of oxidative stress in recurrent spontaneous abortion
Source: PLoS One. 2023 Dec 21;18(12):e0296122. doi: 10.1371/journal.pone.0296122 (PMC10735046; doi:10.1371/journal.pone.0296122)
Supplement: S2 Table — (XLSX) [file pone.0296122.s002.xlsx]

## Sheet: Sheet1
MWID	m/z	RT	CV
MWS2896	292.24	6.86	0.0222603
MWS5078	170.061	1.25	0.0295124
MWS0904	235.18	3.05	0.0334617
MWS0923	200.047	2.46	0.0359589
