# Supplementary material for: Untargeted metabolomics analysis reveals the metabolic disturbances and exacerbation of oxidative stress in recurrent spontaneous abortion
Source: PLoS One. 2023 Dec 21;18(12):e0296122. doi: 10.1371/journal.pone.0296122 (PMC10735046; doi:10.1371/journal.pone.0296122)
Supplement: S3 Table — (XLSX) [file pone.0296122.s003.xlsx]

## Sheet: Sheet1
Mode	Index	Compounds	物质	Class I	物质一级分类	Class II	物质二级分类	Formula	Q1 (Da)	Molecular weight (Da)	RT (min)	Adduct	Mass error	Level	score	LC mode	CAS	PubChem	HMDB	Metlin	cpd_ID	NC1	NC2	NC3	NC4	NC5	NC6	NC7	NC8	NC9	NC10	NC12	RSA1	RSA2	RSA3	RSA4	RSA5	RSA6	RSA7	RSA8	RSA9	RSA10	RSA11	RSA12	RSA13	RSA14	RSA15	RSA16	RSA17
C18_positive	MW0057055	1,2-Dilinoleoyl-SN-glycero-3-phosphocholine	1,2-Dilinoleoyl-sn-glycero-3-phosphocholine	GP	甘油磷脂类	PC	磷脂酰胆碱	C44H80NO8P	848.517	781.562	4.646	M-2H+3Na	0.214445	2	0.7046	rp	998-06-1	5288075	HMDB0008138	-	-	73700.5	59211.3	37256.4	42213.6	68436.3	65967.4	59551	89945.5	78120	51258.3	83742.9	37113.7	115971	38323.3	27535.2	44586.7	55297.6	86987.7	30445.7	97261.1	7822.03	9731.74	13820.6	12544.6	11164.2	105451	17568.7	68736
C18_positive	MEDP0058	L-Saccharopine	L-酵母氨酸	Amino acid and Its metabolites	氨基酸及其代谢物	Amino acids	氨基酸	C11H20N2O6	259.135	276.132	4.5529	M+H-H2O	12.0602	2	0.8692	rp	997-68-2	160556	HMDB0000279	383	C00449	171254	164904	170285	150670	144278	115678	147137	139516	147405	139830	126882	143671	124239	153599	143649	134526	127125	134002	134944	109589	170868	172373	168753	154203	169246	134297	161955	120836
C18_positive	MW0108634	N-Acetyl-L-aspartic acid	N-乙酰天冬氨酸	Amino acid and Its metabolites	氨基酸及其代谢物	Amino acid derivatives	氨基酸衍生物	C6H9NO5	251.974	175.048	1.0998	M-H+2K	15.3435	2	0.6122	rp	997-55-7	65065	HMDB0000812	5776	C01042	20486.4	23975.3	34899.9	28526.2	14969.5	27166.5	17199.8	130531	21279.7	12634.7	17764.2	31542	138829	34157.9	57553.1	33604.6	27704.3	54519.9	35076.1	125334	29463	130535	31941.6	34560.5	143064	46905.5	29193.7	12470.9
C18_positive	FDATP00611	Sertaconazole nitrate	Sertaconazole nitrate	Others	其他	Medicine	药物	C20H16Cl3N3O4S	523.972	500.99	4.5685	M+Na	2.01182	4	0.7022	rp	99592-39-9	200103	-	-	-	2760.3	2983.91	1100.71	1229.92	2603.86	2803.71	2808.28	4129.88	3373.57	2135.66	3401.24	1965.73	4704.87	1584.65	1256.07	2362.37	4416.2	2527.91	831.003	5203.1	107.126	81.6114	105.163	171.631	139.563	3848.14	279.998	1416.18
C18_positive	MW0005091	4-Hydroxybenzoic acid	4-羟基苯甲酸	Organic acid and Its derivatives	有机酸及其衍生物	Organic acid and Its derivatives	有机酸及其衍生物	C7H6O3	183.097	138.032	2.6338	M-H+2Na	13.1682	1	0.6063	rp	99-96-7	135	HMDB0000500	5486	C00156	9059.05	8180.75	6628.21	8207.2	6516.35	6895.63	7942.52	8501.78	9840.77	6280.87	7271.93	9030.96	5273.65	7360.08	7668.57	7645.19	7628.66	6764.5	6486.15	6631.13	7118.55	6829.33	8624.54	7148.33	7913.58	6748.51	6842.74	5779.97
C18_positive	MW0103076	Valproic acid	丙戊酸	Organic acid and Its derivatives	有机酸及其衍生物	Organic acid and Its derivatives	有机酸及其衍生物	C8H16O2	145.121	144.115	4.2591	M+H	3.94468	2	0.7427	rp	99-66-1	3121	HMDB0001877	2986	C07185	77165.7	81773.3	73900.1	72999.6	66634.3	63493.4	62837.5	70984.6	76070.8	70982.7	74450.6	73354.9	70879.3	66999.4	68490.1	69862	70986.3	70586.7	64973.2	65885.6	62722	65896.1	68080.2	64399.2	71363.3	71900.4	69600	65603.4
C18_positive	MW0161652	Pseudoisoeugenol	假异丁香酚	Benzene and substituted derivatives	苯及其衍生物	Phenolics	苯酚类	C10H12O2	228.095	164.084	5.7921	M+CH3CN+Na	11.325	3	0.5963	rp	98755-22-7	16116489	-	-	-	9716.25	9125.4	8979.27	9074.42	7918.28	7396.73	7658.56	8142.87	8593.04	7955.93	8486.82	7844.27	7460.32	7516.61	7398.29	6930.08	7285.44	6726.61	6297.75	6601.09	6137.71	6953.87	6850.89	7180.91	6943.57	6935.93	6019.26	6904.58
C18_positive	MW0123768	Drotaverine	屈他维林	Heterocyclic compounds	杂环化合物	Heterocyclic compounds	杂环化合物	C24H31NO4	398.231	397.225	6.0308	M+H	3.2715	4	0.6746	rp	985-12-6	1712095	HMDB0015669	-	-	9839.69	9590.11	9004.71	8857.2	8967.39	8271.23	8004.5	9262.36	9626.79	8478.49	9160.59	9148.14	8670.31	9276.02	8460.99	8459.26	9597.98	8572.51	7455.54	7357.43	7357.24	7811.38	8080.25	8666.4	7895.39	8138.4	7700.05	7803.69
C18_positive	MW0154557	N-Butyl-11-[(7R,8R,9S,13S,14S,17S)-3,17-dihydroxy-13-methyl-7,8,9,11,12,13,14,15,16,17-decahydro-6H-cyclopenta[A]phenanthren-7-YL]-N-methylundecanamide	N-丁基-11-[(7R,8R,9S,13S,14S,17S)-3,17-二羟基-13-甲基-7,8,9,11,12,13,14,15,16,17 -decahydro-6H-cyclopenta[A]phe-thren-7-YL]-N-methylundecanamide	Hormones and hormone related compounds	激素及激素相关物质	Hormones and hormone related compounds	激素及激素相关物质	C34H55NO3	526.431	525.418	10.8729	M+H	7.66294	3	0.5271	rp	98007-99-9	104772	-	-	-	45512	96935.5	38980.2	42738.5	34547.2	36971.9	44583.1	50962	44629.9	46960.4	39609.2	40653.4	35264.6	36341.3	39320.9	39210.4	39278.5	44009.1	36099.7	38169.6	42251.6	36278.2	39159.4	33948.9	41068.6	40014.2	36539.7	39775.3
C18_positive	MW0107948	Pyroglutamic acid	L-焦谷氨酸	Amino acid and Its metabolites	氨基酸及其代谢物	Amino acid derivatives	氨基酸衍生物	C5H7NO3	205.969	129.043	1.7664	M-H+2K	18.1588	2	0.6515	rp	98-79-3	7405	HMDB0000267	-	C01879	24598.3	16442.1	9238.51	35106.8	28023.9	35680.3	35830.5	44504.3	46031.3	3897.28	42897	43517.1	52209.8	53997.6	55781.2	53563.5	55315	63804	51397.1	53315.8	56442.4	50828	57376.6	54781	65024.7	61610.7	50428.6	37336.9
C18_positive	MW0143464	4-tert-Butylbenzoic acid	4-叔丁基苯甲酸;对叔丁基苯甲酸	Benzene and substituted derivatives	苯及其衍生物	Benzene and substituted derivatives	苯及其衍生物	C11H14O2	179.116	178.099	6.1469	M+H	23.4441	1	0.5457	rp	98-73-7	7403	-	-	-	990.915	885.779	4587.74	373.397	2252.59	854.63	1196.97	1001.62	3019.71	1784.14	2370.1	141.227	2478.82	18.2033	4.34078	1926.28	54.0148	27685.3	14.1075	44470.4	83.9315	264.864	499.071	309.43	352.276	2232.75	423.336	1437.42
C18_positive	MW0004672	Arsanilic acid	氨基苯甲酸	Organic acid and Its derivatives	有机酸及其衍生物	Organic acid and Its derivatives	有机酸及其衍生物	C6H8AsNO3	263.991	216.972	0.9646	M+HCOO+2H	15.7441	2	0.6481	rp	98-50-0	7389	-	-	-	4528.58	4379.64	1703.85	2857.22	4167.65	4871.62	5053.28	1726.11	3605.2	2223.15	4112	1343.24	2250.73	2237.85	1574.7	1476.17	2507.2	1992.54	912.748	2606.1	2075.84	1454.33	2706.79	2309.51	1348.62	2613.29	2170.19	1645.39
C18_positive	MW0016356	Canrenone	坎瑞农	Aldehyde,Ketones,Esters	醛、酮、酯类	Ketones	酮类	C22H28O3	340.21	340.204	4.0267	M+	16.2823	2	0.6565	rp	976-71-6	13789	HMDB0003033	-	-	136195	113164	64154.7	79923.5	102221	117213	104213	173176	117953	83712.9	140926	67687.1	140222	69619.6	56901.4	73325.8	111899	117948	43243.1	159916	676.283	2486.11	3380.69	3574.18	2920.34	26573.4	3915.41	18233
C18_positive	MW0139257	Pectenotoxin-1	果胶毒素-1	Heterocyclic compounds	杂环化合物	Heterocyclic compounds	杂环化合物	C47H70O15	875.486	874.471	4.6769	M+H	4.95901	3	0.6338	rp	97564-90-4	6437860	HMDB0033490	-	-	26898.7	22995.3	12620.5	15760.3	23317.5	24746.1	23663.3	35421.6	27094.1	19628.9	33156.8	26394.8	78213.5	23600	15777.4	24654.8	38592.5	47120.5	16384	75076.3	1096.41	3463.3	5026.41	4632.25	3574.45	36876.3	6480.79	26162.2
C18_positive	MW0139259	(2R,5R,7R,8E,10E,12R,14S,19R,20S,27S,28S,29R,32R,33R,35R)-14-[(2S,3R,4R)-2,3-dihydroxy-4-methyloxan-2-yl]-28-hydroxy-5,7,9,19,29-pentamethyl-18,31-dioxo-13,17,38,39,40,41,42,43-octaoxaoctacyclo[31.4.1.11,35.12,5.120,24.124,27.129,32.012,16]tritetraconta-8,10-diene-35-carbaldehyde	(2R,5R,7R,8E,10E,12R,14S,19R,20S,27S,28S,29R,32R,33R,35R)-14-[(2S,3R,4R)-2,3-二羟基-4 -methyloxan-2-yl]-28-hydroxy-5,7,9,19,29-pentamethyl-18,31-dioxo-13,17,38,39,40,41,42,43-octaoxaoctacyclo[31.4. 1.11,35.12,5.120,24.124,27.129,32.012,16]tritetraconta-8,10-diene-35-carbaldehyde	GP	甘油磷脂类	PE	磷脂酰乙醇胺	C47H68O15	873.468	872.456	4.2126	M+H	5.20085	3	0.6867	rp	97560-25-3	6442166	HMDB0033492	-	-	109061	95238.6	61884.1	69355.3	81138	101223	83720.4	131019	101512	76883.8	112021	98015.5	153483	108525	91839	111218	144475	130272	73672.5	161540	9409.12	11007.3	15669.7	15113.7	15631.3	100222	18041.7	78198.8
C18_positive	MW0157527	Thio-THIP	硫代-THIP	Others	其他	Others	其他	C6H8N2OS	313.079	156.036	5.2627	2M+H	4.79192	2	0.7894	rp	97164-95-9	656720	-	-	-	14077.3	13300	13955.2	9795.45	14079.4	12435.9	12425.6	13019.3	14232.9	13154.2	13376.2	12492.9	12496.1	13526.5	14014.5	12554.6	14282.9	13033	12582.7	12497.7	12345	13583.7	12251.3	13401.1	13388.7	13243	12145.5	12762.3
C18_positive	MW0151992	Kallikrein Inhibitor	激肽释放酶抑制剂	Amino acid and Its metabolites	氨基酸及其代谢物	Small Peptide	小肽	C35H55N11O9	258.816	773.418	0.7829	M+3H	13.676	4	0.5023	rp	97145-43-2	126179	-	-	-	8476.69	13519.6	9903.48	14890.2	6725.49	10316.9	10186	19794.5	9695.17	7860.19	3039.69	13057.8	9845.97	10554.7	14315.8	14471.9	12872.7	10704.3	7068.94	13549.6	12904	13627	11217.6	13592	12542.1	10732.9	11091.2	10755.3
C18_positive	MW0001361	1,4-Bis[2-(4-hydroxyphenyl)ethylamino]anthracene-9,10-dione	1,4-双[2-(4-羟基苯基)乙基氨基]蒽-9,10-二酮	Benzene and substituted derivatives	苯及其衍生物	Benzene and substituted derivatives	苯及其衍生物	C30H26N2O4	479.195	478.189	9.6971	M+H	2.62951	4	0.6884	rp	96969-83-4	2817242	-	-	-	14037.2	12128.7	6723.66	9813.46	10947.7	5701.39	6592.79	16643.1	14615.6	6074.49	12363.5	2331.33	6792.65	7331.6	6777.61	9898.63	1093.22	13378.3	1002.68	7594.62	5756.84	12044.7	7867.6	8747.59	8071.04	5583.05	5961.88	10568.3
C18_positive	MW0116666	8-Phenyltheophylline	8-苯茶碱	Nucleotide and Its metabolites	核苷酸及其代谢物	Nucleotide and Its metabolites	核苷酸及其代谢物	C13H12N4O2	279.084	256.096	4.1038	M+Na	0.06425	4	0.7484	rp	961-45-5	1922	-	-	-	9714.57	10140	951.657	7920.05	6871.2	3036.27	3166.12	7944.49	7164.85	3731.7	6695.49	5425.88	4402.42	173.037	3122.02	4873.62	3469.85	7256.7	518.283	8736.18	6902.66	4764.44	8188.26	6598.65	4378.51	14116.5	755.682	12655.3
C18_positive	MW0145223	N-(2-hydroxyethyl-1,1,2,2-d4)-5Z,8Z,11Z,14Z-eicosatetraenamide	N-(2-羟乙基-1,1,2,2-d4)-5Z,8Z,11Z,14Z-二十碳四烯酰胺	Alcohol and amines	醇、胺类	Amines	胺类	C22H37NO2	352.318	347.282	7.5171	M+H	5.721	2	0.8664	rp	946524-40-9	24762159	-	96417	-	44673.5	21104.7	36224.5	32791.5	27159.5	21002.2	29891.1	41505.9	30903.1	22065.7	28398.7	26077.7	25220.7	29150.9	33483.3	26852	23041.6	23842.5	40621.6	16080.6	31898.2	24369.8	24600.4	25705.3	24703.6	25867.1	27300.6	31718
C18_positive	MW0001979	2-(6-(4-(2-Chloro-5-fluorophenoxy)piperidin-1-yl)pyridazin-3-yl)-5-methyl-1,3,4-oxadiazole	2-(6-(4-(2-氯-5-氟苯氧基)哌啶-1-基)哒嗪-3-基)-5-甲基-1,3,4-恶二唑	Benzene and substituted derivatives	苯及其衍生物	Phenolics	苯酚类	C18H17ClFN5O2	372.101	389.106	9.7123	M+H-H2O	6.298	4	0.6149	rp	944808-88-2	16732433	-	45354	-	7442.5	9412.86	9350.43	10350	6808.53	6378.19	8853.23	9125.39	8625.41	7954.74	10465.4	8150.14	7309.35	6731.06	7622.99	8330.71	7713.75	8399.65	9710.88	11744.7	6586.33	7978.92	7296.82	4118.92	5483.01	9162.76	10220.5	7516.49
C18_positive	MW0154943	Pavoninin-1	帕沃宁-1	Steroids	甾体	Steroidal saponins	甾体皂苷	C37H59NO9	662.411	661.419	6.9643	M+H	19.6289	4	0.6874	rp	94426-01-4	21725054	-	-	-	33147.2	31702.9	7739.72	20841	16758	27906.8	17558.2	18680.9	19041.1	9666.63	28038.2	1034.84	117.916	114.867	30.2142	159.43	21.1081	4923.51	58.8698	210.377	33.3417	36.1063	71036.1	62.9752	31.326	49.4264	43.424	60.8793
C18_positive	MW0116672	1,3-Dimethyluric acid	1,3-二甲基尿酸	Amino acid and Its metabolites	氨基酸及其代谢物	Amino acid derivatives	氨基酸衍生物	C7H8N4O3	243.07	196.06	3.047	M+HCOO+2H	5.60676	1	0.7165	rp	944-73-0	70346	HMDB0001857	2822	-	3260.91	3277.59	3659.68	3388.2	2492.81	3297.5	3320.54	4017.13	3411.04	3064.44	2196.49	2866.92	2912.23	3565.6	3831.28	2550.37	3287.33	3504.96	3035.95	2970.46	2989.96	3512.42	3377.96	3028.14	3567.61	2790.64	3231.67	2997.8
C18_positive	MW0107880	L-Homophenylalanine	L-高苯丙氨酸	Amino acid and Its metabolites	氨基酸及其代谢物	Amino acids	氨基酸	C10H13NO2	180.1	179.095	9.5747	M+H	3.825	3	0.5903	rp	943-73-7	2724505	-	43203	C17235	65705.2	66760.5	26042.1	52993.5	20294.8	58995.4	66746	84079	23532.3	30423.1	56090	46.985	149.009	82.5749	101.8	119.496	38.4424	53398	81.3567	18678.2	121.644	98.9808	21.7126	84.3248	26.5658	73.6562	87.0642	46.6298
C18_positive	MW0110920	N-(2-Hydroxyethyl)docosanamide	N-(2-羟乙基)二十二烷酰胺	Alcohol and amines	醇、胺类	Alcohols	醇类	C24H49NO2	384.383	383.376	10.4448	M+H	2.83442	2	0.7553	rp	94109-05-4	3023585	-	3727	-	47284.7	36451	37185.6	30771.6	25706.1	21240.2	36751.9	37562.5	35902.8	35818.4	27919.3	28590.2	30521.8	22520	32725.3	39568.3	30465.9	36865.4	44313.1	31729.8	39804.1	32224.3	33774.1	18892.5	37633.4	34403	36239.9	30988.6
C18_positive	MEDL02553	Piperine	胡椒碱	Heterocyclic compounds	杂环化合物	Heterocyclic compounds	杂环化合物	C17H19NO3	286.143	285.137	7.6442	M+H	3.33304	1	0.9195	rp	94-62-2	638024	HMDB0029377	-	C03882	11482	25128.2	4082.95	24275.5	4994.43	18372.5	49302.8	28067	6657.39	3922.85	1299.03	48731.6	20648.3	141.23	4647.85	22.9301	3817.66	30.9208	4348.81	281.224	26886.6	45321.9	29081.2	9338.2	31925	29759.8	5711.81	172.583
C18_positive	MW0004132	3-Methylbutyl benzoate	3-甲基丁基苯甲酸酯	Benzene and substituted derivatives	苯及其衍生物	Benzene and substituted derivatives	苯及其衍生物	C12H16O2	215.101	192.115	7.8701	M+Na	2.4255	4	0.6929	rp	94-46-2	7193	HMDB0033380	-	-	6303.07	14628.2	1619.85	7515.25	1877.15	2013.41	5966.15	7551.27	8224.84	6743.77	10800.2	2141.09	2259.28	7395.96	2944.25	3450.78	7391.84	1885.47	3968.02	2418.95	3452.39	10073.8	10513.3	2647.9	6834.42	6803.5	11852.7	1751.41
C18_positive	MW0056725	PA(P-16:0/18:2(9Z,12Z))	PA（P-16：0e / 18：2（9Z，12Z））	GP	甘油磷脂类	PA	磷脂酸	C37H69O7P	679.46	656.478	8.1613	M+Na	10.8029	4	0.7913	rp	937723-92-7	52929743	HMDB0011155	-	C15647	31351.1	33222.3	17049.5	23652.6	22399	35317.6	36349.1	51181.9	18813.9	24290.3	47246.8	27304.3	43552.8	20652.6	17605.9	31765.2	31491.5	35267	17374.7	59312.6	502.116	769.167	483.162	1345.37	1124.42	9188.55	5096.51	8139.46
C18_positive	MW0126309	Pyrazosulfuron-ethyl	吡嘧磺隆	Heterocyclic compounds	杂环化合物	Heterocyclic compounds	杂环化合物	C14H18N6O7S	437.085	414.096	0.6747	M+Na	0.56074	4	0.9862	rp	93697-74-6	91750	-	-	C18444	20268.1	15996	13468.9	16568.8	23272.5	17228	20240.2	16002.7	18528.8	16959.6	24042.5	20766.3	22237.7	17906.1	17891.5	22084.1	20277.2	20655.6	14155.6	19074.5	13381.8	10992.7	17045.1	19810.6	15589	25546.4	15402.4	10557.8
C18_positive	MW0007768	Methyl benzoate	苯甲酸甲酯	Benzene and substituted derivatives	苯及其衍生物	Benzene and substituted derivatives	苯及其衍生物	C8H8O2	273.116	136.052	4.7079	2M+H	9.6	3	0.7506	rp	93-58-3	7150	HMDB0033968	-	-	31.6587	717.061	494.21	379.32	510.843	619.603	222.485	3241.08	2705.02	438.768	121.746	112.482	345.556	6203.07	2344.47	4479.05	222.118	309.796	100.008	604.816	4566.6	6333.74	5922.02	5571.21	5114.47	8647.42	6263.68	5566.36
C18_positive	MW0014042	cis-3-Hexen-1-ol	（E)-3-己烯-1-醇	Organic acid and Its derivatives	有机酸及其衍生物	Organic acid and Its derivatives	有机酸及其衍生物	C6H12O	218.21	100.089	4.0883	2M+NH4	1.53358	2	0.7221	rp	928-96-1	5281167	HMDB0030003	-	C08492	51273.5	36920.2	35536.4	39751.5	34953.4	32753.3	29860.3	47588.2	56246.3	33037.6	42523.2	34152.3	35468.1	34727.7	38161.1	34284.2	44432.1	39516.3	36563.3	31257.3	36042.6	35290.5	42954.1	47624.7	35844.2	36352.6	31635.9	35803.4
C18_positive	MW0140154	15-Hydroxyicosa-11,13-dienoic acid	-	FA	脂肪酰类	FFA	游离脂肪酸	C20H36O3	363.226	324.266	4.1038	M+K	8.613	4	0.575	rp	92693-04-4	1434	-	43398	-	6711	5107.01	2568.23	3691.28	4711.85	5778.07	4918.16	9353.54	5373.73	4250.58	6531.5	2815.6	7509.98	2622.81	2295.71	3145.93	3959.88	5777.13	1741.19	8224.7	66.8968	48.3006	41.2324	32.6913	94.2453	840.842	5.15403	646.904
C18_positive	MW0140026	(-)-AS 115	2-氟苯基(2-{[2-(丁氧基甲基)环己基]甲氧基}乙基)氨基甲酸酯	Benzene and substituted derivatives	苯及其衍生物	Benzene and substituted derivatives	苯及其衍生物	C21H32FNO4	823.38	381.231	7.7011	2M+Na+K-H	11.3423	4	0.7836	rp	926657-43-4	24897074	-	45507	-	9932.17	9717.85	10568.2	10160.9	10693.5	7334.17	6111.21	14115.2	10688	7106.63	10716.8	7237.16	9670.21	8294.6	10535.4	9598.81	6286.6	7806.74	6503.6	7162.57	6342.54	7577.25	8529.19	7350.98	7477.95	10003.9	9579.6	10734.3
C18_positive	MW0118672	2-Methoxy-3,5-dimethylpyrimidine	2-甲氧基-3,5-二甲基嘧啶	Heterocyclic compounds	杂环化合物	Heterocyclic compounds	杂环化合物	C7H10N2O	185.098	138.079	3.1535	M+HCOO+2H	16.4519	2	0.6165	rp	92508-08-2	6429218	HMDB0040911	-	-	161464	145839	154889	141904	139148	128522	90513.7	147099	159871	138004	163548	137075	149539	170890	132561	151961	175254	144746	101161	124320	98716.6	119088	136142	157390	146016	104960	97041.5	131885
C18_positive	MW0160477	Hydrogen oxalate	草酸氢	Organic acid and Its derivatives	有机酸及其衍生物	Organic acid and Its derivatives	有机酸及其衍生物	C2HO4-	173.96	88.9875	0.5493	M+K+HCOOH	6.5411	4	0.8605	rp	920-52-5	3716971	-	-	-	389494	321925	319584	285801	348621	296265	340618	327580	314172	292800	281384	338467	281030	308416	299828	258248	343518	297197	287272	298253	480437	488806	265140	292213	274281	279985	287761	158053
C18_positive	MW0136745	6-Methylcoumarin	6-甲基香豆素	Heterocyclic compounds	杂环化合物	Heterocyclic compounds	杂环化合物	C10H8O2	202.085	160.052	5.2627	M+CH3CN+H	3.44675	1	0.6552	rp	92-48-8	7092	HMDB0032394	-	-	185091	170824	170093	151398	164122	151465	144211	171721	178561	156498	172037	171039	161088	166653	165854	163896	176856	148332	155533	153871	138406	156034	149762	163787	163733	161166	147524	154428
C18_positive	MW0106594	Enniatin B	恩尼亚丁B	Heterocyclic compounds	杂环化合物	Heterocyclic compounds	杂环化合物	C33H57N3O9	724.375	639.409	10.1845	M+K+HCOOH	4.04681	2	0.7067	rp	917-13-5	164754	-	-	-	18345	11182.5	11789.2	13770.6	10169.2	6070.28	15309.1	14721.2	12381.5	15563.9	12065.6	9999.89	12117.1	6823.59	14714.9	16996.9	13101.7	14799	26018.1	11064.3	19548.1	14598.3	14876.7	8785.23	14937.3	13841.6	16338.6	13685.4
C18_positive	MW0054942	methylcarbamyl PAF	甲基氨基甲酰PAF C-16	GP	甘油磷脂类	PC	磷脂酰胆碱	C26H55N2O7P	561.372	538.375	10.1845	M+Na	2.43454	4	0.9427	rp	91575-58-5	124663	-	43418	-	227786	159545	168998	97482.3	120457	53631.7	153501	183891	188238	175230	162238	149183	150206	81911.6	179314	184062	128780	169327	232769	149024	209889	161629	168388	116546	143874	160864	180223	151933
C18_positive	MW0007616	(1-hexyl-5-phenyl-1H-pyrrol-3-yl)(naphthalen-1-yl)methanone	-	Benzene and substituted derivatives	苯及其衍生物	Benzene and substituted derivatives	苯及其衍生物	C27H27NO	399.247	381.209	4.0632	M+NH4	7.41388	2	0.6928	rp	914458-20-1	44418307	-	-	-	97961	87675	44962.4	56390.9	71526.5	82318.4	71373.7	119852	88368.9	60115.2	95319.4	91142.2	126235	91168.1	80679.4	98969.8	136762	91099.8	61423	127353	5401.55	8064.41	10625.2	10144.4	9372.51	75644.2	11968.8	57088.3
C18_positive	MW0169625	Palmitoleoyl 3-carbacyclic Phosphatidic Acid	棕榈酰3-碳环磷脂酸	FA	脂肪酰类	Others	其他	C20H37O5P	799.472	388.238	9.8487	2M+Na	3.44959	2	0.6364	rp	910228-13-6	9909601	-	44868	-	6878.1	5172.51	878.154	4568.44	1782.98	3987.84	1803.55	1748.13	1753.83	1279.1	2876.81	6.84734	135.525	78.4201	89.6077	8.36095	92.876	54.202	95.0064	84.8561	45.4806	129.342	9.51416	53.7159	52.3275	26.8486	52.7993	5.54991
C18_positive	MEDP1315	Quinoline	喹啉	Heterocyclic compounds	杂环化合物	Heterocyclic compounds	杂环化合物	C9H7N	130.064	129.058	2.3732	M+H	1.78547	1	0.7965	rp	91-22-5	7047	HMDB0033731	-	C06413	61894.5	55322.9	35125.6	51972	57548.6	57346.5	51447.8	59030.6	55187.4	32408.4	104751	49280.6	50185.8	49595.3	47483.8	51040.1	47619	52665.7	28684.6	50056.7	44988.8	41426.9	48056.1	46574	53810.3	53892.7	44497.9	45833.5
C18_positive	MW0124530	Janthitrem G	Janthitrem G	Heterocyclic compounds	杂环化合物	Heterocyclic compounds	杂环化合物	C39H51NO6	612.361	629.372	9.3141	M+H-H2O	9.36213	3	0.576	rp	90986-51-9	10394234	HMDB0030531	-	-	54687.7	47091.4	15336.1	51083	38784.7	39103.5	41832.9	59151.6	58885.7	19014.7	43364.4	34719	34910.5	18411.9	33548.7	31584.3	37347.5	34700.2	20465.2	32547.6	36684.4	28686.1	28452.8	19620.5	24245	39453.6	20325.1	31116.7
C18_positive	MW0062136	(2R)-2-[(2R,3R,4S)-3,4-bis(2-hydroxyethoxy)oxolan-2-yl]-2-hydroxyethyl dodecanoate	(2R)-2-[(2R,3R,4S)-3,4-双(2-羟基乙氧基)oxolan-2-yl]-2-羟乙基十二烷酸酯	FA	脂肪酰类	Others	其他	C22H42O8	474.295	434.288	9.5747	M+Na+NH3	6.83537	4	0.6053	rp	9005-67-8	22833389	HMDB0037183	-	-	6407.9	3607.85	2516.25	6553.55	3442.84	6541.01	5661.8	3074.27	4430.57	1545.34	3525.94	4722.67	2441.89	2166.5	5408.04	1477.18	4353.52	2942.33	3014.55	3760.92	2206.02	656.322	2091.52	834.869	5111.68	4040.77	1979.94	3325.08
C18_positive	MW0053756	Polyoxyethylene 40 monostearate	聚氧乙烯 40 单硬脂酸酯	GL	甘油脂类	MG	单甘油酯	C20H40O3	346.331	328.298	6.7035	M+NH4	2.0458	3	0.5536	rp	9004-99-3	24762	HMDB0032477	-	-	72291.1	48450.5	52561.5	55022.5	52208.5	49939.6	49721	61883.5	69861.2	51331.1	59457.8	54086.1	56982.9	58426.4	57645.1	52695.7	58753	51189	55149.7	44281.6	52586.8	48054	54337.3	66623.6	51955.6	52994.9	48557.2	53697.6
C18_positive	MW0114436	Ethyl cellulose	乙基纤维素	Carbohydrates and Its metabolites	碳水化合物及其代谢物	Sugars	糖类	C20H38O11	455.248	454.241	3.1842	M+H	0.907668	4	0.9778	rp	9004-57-3	24832091	HMDB0033370	-	-	15339.6	12568.8	8417.67	9799.35	10795.4	13835.6	11331.3	19518.3	12174.5	9299.35	15478.8	21312.5	13207.8	22267.7	19995.2	25652.4	33085.8	10736.3	16082.7	15673.1	215.362	405.063	790.408	592.246	297.069	11547.6	969.129	7170.02
C18_positive	MW0132537	3,4,5-Trimethoxycinnamic acid	3,4,5-三甲氧基肉桂酸	Organic acid and Its derivatives	有机酸及其衍生物	Organic acid and Its derivatives	有机酸及其衍生物	C12H14O5	239.09	238.084	4.0906	M+H	4.34505	1	0.545	rp	90-50-6	735755	HMDB0002511	6705	-	36901.1	34110.3	33260.7	27122.4	23901.8	8378.66	13421	24988.6	24993.4	4802.89	27456.8	14573.2	10277.6	1908.14	9296.69	27350.1	11860.1	25234.7	30297.7	33207	22355.8	11287.6	30184.1	27892.3	19710.2	39629.7	1251.97	44238.8
C18_positive	MW0002750	2-Phenylphenol	2-羟基联苯	Benzene and substituted derivatives	苯及其衍生物	Benzene and substituted derivatives	苯及其衍生物	C12H10O	209.028	170.073	6.7803	M+K	21.7608	1	0.6703	rp	90-43-7	7017	HMDB0032582	-	C02499	89041.1	95827.2	92156.8	101311	94868.1	101920	120740	96806.1	103101	104421	103832	92569.1	91908.7	88911.3	98861.5	99445.7	95030.6	87942.8	100710	106275	99657.1	94978	94178.7	96042.6	91018.4	94201.7	104044	92242.8
C18_positive	MEDN1502	2-Phenylbutyric acid	2-苯基丁酸	Organic acid and Its derivatives	有机酸及其衍生物	Organic acid and Its derivatives	有机酸及其衍生物	C10H12O2	147.079	164.084	6.0382	M+H-H2O	4.575	3	0.8422	rp	90-27-7	7012	HMDB0000329	5318	-	3468.53	4506.5	507.559	3184.59	829.568	4727.18	4392.53	8099.63	844.221	1124.37	4830.48	4192.49	7259.85	856.759	345.447	827.022	5318.23	3270.97	1186.32	9928.94	130.916	202.176	102.976	106.442	191.559	126.03	170.609	231.158
C18_positive	MEDP2112	2-Phenylbutyramide	2-苯基丁胺	Benzene and substituted derivatives	苯及其衍生物	Benzene and substituted derivatives	苯及其衍生物	C10H13NO	344.242	163.1	3.4138	2M+NH4	22.5905	2	0.6152	rp	90-26-6	7011	-	43876	-	5133.67	7570.82	5710.69	6980.8	7518.42	890.09	3433.52	4416.15	5454.26	6829.05	6077.55	7180.16	4644.56	3253.89	3990.04	5108.24	3902.11	3721.14	5198.99	4707.54	6946.65	3735.58	5944.44	1660.89	4291.92	5796.9	7131.07	4365.29
C18_positive	MW0139878	Tricin 7-[rhamnosyl-(1->2)-galacturonide]	Tricin 7-[鼠李糖基-(1->2)-半乳糖苷]	Flavonoids	黄酮	Flavonoid	黄酮	C29H32O17	635.165	652.164	5.1855	M+H-H2O	7.21207	3	0.5337	rp	89915-54-8	71326884	HMDB0037461	-	-	66165.4	58298.8	54924.4	55629.7	51844.9	45399.3	43166	59425.6	66235.6	51178.2	59436.3	53956.2	52230.3	55289.1	52629.8	53228.5	63621.5	50690.8	45328	47215.2	43179.6	48399.8	48416	53854.2	54870.7	50287.3	41978	47909.5
C18_positive	MW0016226	1,4-Androstadiene-3,17-dione	1,4-雄甾二烯-3,17-二酮	Hormones and hormone related compounds	激素及激素相关物质	Hormones and hormone related compounds	激素及激素相关物质	C19H24O2	302.214	284.178	6.1003	M+H+NH3	8.42475	4	0.8281	rp	897-06-3	13472	HMDB03422	-	C20144	17863.1	22822.2	7436.94	21944.5	11938.7	8665.57	14879.8	20770.5	26653.9	16387.3	12731.6	5873.84	9655.91	14725.6	11990.6	10714	10496.4	10399.7	6982.04	15888.1	12825.1	22573.7	24307.9	9781.96	22748.5	13183.6	32042.5	10328.2
C18_positive	MW0157181	Spirolucidine	螺环荧光素	Heterocyclic compounds	杂环化合物	Heterocyclic compounds	杂环化合物	C30H49N3O2	484.396	483.382	7.5171	M+H	16.5748	3	0.6653	rp	89647-79-0	442502	-	-	C09903	3211.8	945.793	1858.49	2198.59	1933.86	1710.75	1629.27	2060	2859.98	1438.14	2063.2	1699.83	1781.77	2185.49	2269.32	1877.12	1827.35	1815.5	1945.84	851.119	2240.98	1393.43	1703.77	2328.29	1421.73	1825.15	1817.81	1841.03
C18_positive	MW0126398	Quinolinic acid	喹啉酸	Organic acid and Its derivatives	有机酸及其衍生物	Organic acid and Its derivatives	有机酸及其衍生物	C7H5NO4	233.981	167.022	0.5493	M-2H+3Na	15.561	2	0.5354	rp	89-00-9	1066	HMDB0000232	-	C03722	81421.2	67104.4	100792	59404.9	98956.9	64748.1	95003.6	64368.8	64397.2	64539.2	61046.8	95393	61486.5	63000.2	57878.3	56895.1	94763.5	92930.3	87388.9	59316.5	62851.8	54579.6	53645.4	91233.7	59837.6	62170.5	91204.6	42333.7
C18_positive	MW0121444	5-Ethynyl-1H-indole	5-Ethynyl-1H-吲哚	Heterocyclic compounds	杂环化合物	Indole and Its derivatives	吲哚及其衍生物	C10H7N	164.041	141.058	0.4484	M+Na	0.377	4	0.7407	rp	889108-48-9	17842585	-	-	-	7536.9	3701.34	5966.31	3764.54	4874.21	5193.98	3320.51	3464.97	4156.97	3544.18	3299.11	3409.57	3106.5	4689.19	5802.21	5351.94	3105.62	4741.82	3074.23	2883.37	3159.44	3338.98	4536.23	2902.1	3045.25	4193.91	4499.49	4285.58
C18_positive	MEDL02514	8-Hydroxy-2'-deoxyguanosine	8-羟基-2-脱氧鸟苷	Nucleotide and Its metabolites	核苷酸及其代谢物	Nucleotide and Its metabolites	核苷酸及其代谢物	C10H13N5O5	301.121	283.092	4.8779	M+NH4	0.0186856	2	0.7241	rp	88847-89-6	135440064	HMDB0003333	-	-	366934	312538	21952.1	402517	36577.1	119711	111170	225784	437578	108024	186734	28476.8	169680	168971	41086.1	88700.1	41104.2	176379	52920.1	207769	86996.6	376478	147512	126987	118909	101131	166309	14308.1
C18_positive	MW0125378	N-(piperidin-3-yl)propanamide	N-(哌啶-3-基)丙酰胺	Alcohol and amines	醇、胺类	Amines	胺类	C8H16N2O	225.122	156.126	3.0164	M+Na+HCOOH	3.158	4	0.677	rp	886504-11-6	3520588	-	-	-	20169.3	18891.5	969.734	8564.26	29810.7	12906.1	21703.3	6404.5	17171	3983.9	36584.6	5780.92	6680.76	7302.79	5346.07	6831.97	7480.19	9499.15	1318.44	8049.12	8136.74	3946.66	11535.1	6980.32	6456.08	13905.1	6284.05	2788.06
C18_positive	MW0000558	2,3-Dichloro-6-fluorophenylacetic acid	2,3-二氯-6-氟苯乙酸	Benzene and substituted derivatives	苯及其衍生物	Benzene and substituted derivatives	苯及其衍生物	C8H5Cl2FO2	244.953	221.965	0.7359	M+Na	0.15775	4	0.9961	rp	886497-57-0	3511391	-	-	-	788712	816483	772243	887098	557328	763740	783780	1.11276e+06	802569	564658	420609	848226	853093	923044	912337	860952	998653	899043	585599	912551	803341	866234	920203	914802	863395	832370	779943	792076
C18_positive	MW0115115	Phenethyl rutinoside	苯乙基芸香苷	Benzene and substituted derivatives	苯及其衍生物	Benzene and substituted derivatives	苯及其衍生物	C20H30O10	453.167	430.184	7.7778	M+Na	16.5074	2	0.8181	rp	88510-08-1	14312558	HMDB0032622	-	-	350602	279458	274499	235989	269984	221109	253890	278537	330223	251877	365460	257888	264692	282970	341152	291982	266650	252245	256294	239068	276001	253270	333335	259832	270060	338225	231851	274532
C18_positive	MW0005534	5-{[4-(Trifluoromethoxy)phenyl]amino}-1,3,4-thiadiazole-2-thiol	5-{[4-(三氟甲氧基)苯基]氨基}-1,3,4-噻二唑-2-硫醇	Benzene and substituted derivatives	苯及其衍生物	Phenolics	苯酚类	C9H6F3N3OS2	131.949	292.99	0.4714	M+H-C6H10O5	3.59475	4	0.6677	rp	883041-73-4	2732843	-	-	-	5267.25	4590	10417.7	10660.2	4038.43	4777.43	6327.86	5669.54	5059.31	3540.98	4344.11	6271.79	5648.77	10198.3	10735.7	10059.1	6323.36	5645.64	9572.65	10639.8	10269.1	10244.3	5181.91	5697.28	9555.34	4047.46	8979.26	5234.44
C18_positive	MW0146495	azido-FTY720	-	Heterocyclic compounds	杂环化合物	Heterocyclic compounds	杂环化合物	C19H32N4O2	366.284	348.252	7.1088	M+NH4	7.30241	2	0.7265	rp	881914-35-8	11508523	-	45133	-	19492.4	14293	14677.7	9726.28	24467.8	14505	30755.7	45273.7	39094.4	20523.3	32623.2	35798.4	52575	36906.3	24727.8	81017.9	40362.2	40454.4	15917.3	69101.5	5095.84	6016.53	9993.94	8515.81	11331.7	57486.1	6235.59	39621.4
C18_positive	MW0143625	5-Hydroxyicosa-6,8,11-trienoic acid	5-羟基二十碳烷-6,8,11-三烯酸	Organic acid and Its derivatives	有机酸及其衍生物	Organic acid and Its derivatives	有机酸及其衍生物	C20H34O3	361.211	322.251	3.9808	M+K	9.48775	4	0.5611	rp	88053-46-7	1768	-	36267	-	5988.2	4681.16	3006.65	3084.48	3813.27	5282.83	4222.76	7692.58	4613.13	3807.61	6041.87	5082.63	7554.16	5546.25	5254.33	7021.59	9543.86	5953.91	3840.04	8842.48	330.379	255.562	386.667	273.394	276.188	4619.63	163.912	3249.9
C18_positive	MW0124409	Indole-3-acetamide	吲哚-3-乙酰胺	Heterocyclic compounds	杂环化合物	Indole and Its derivatives	吲哚及其衍生物	C10H10N2O	175.085	174.079	2.3732	M+H	4.10085	1	0.8375	rp	879-37-8	397	HMDB0029739	-	C02693	21663.1	18968.7	11614.5	17728.6	19887.6	20130.4	17307.6	20086.1	18712.8	11043.4	17384.4	17186.8	17058.2	17340.3	15760	16896	15947	18411.9	8876.39	16663.8	15207.8	13695.4	17024.9	16194.3	18332.9	19638.9	15730.9	15917
C18_positive	MW0159473	alpha-Bag Cell Peptide (1-7)	α-袋细胞肽 (1-7)	Amino acid and Its metabolites	氨基酸及其代谢物	polypeptide	多肽	C44H67N13O9	939.565	921.519	6.8876	M+H+NH3	16.8513	4	0.7153	rp	87549-54-0	349928632	-	-	-	65834	66877.3	19331.5	45152.9	32244.5	54724	38155.6	43718.6	37344.1	22841.2	47954.1	39.2731	23.1383	31.3798	19.5517	3.10019	37.6258	21501.7	12.314	5808.61	17.9412	28.7523	22.3239	63.9239	21.9289	19.1638	27.5354	5.30185
C18_positive	MEDP1126	D-(-)-alpha-Phenylglycine	(R)-(-)-2-苯基甘氨醇	Amino acid and Its metabolites	氨基酸及其代谢物	Amino acid derivatives	氨基酸衍生物	C8H9NO2	120.08	151.063	1.9505	M+H-H2O	2.45191	1	0.9437	rp	875-74-1	70134	-	-	-	2.19106e+06	2.32982e+06	872480	1.60557e+06	2.02858e+06	1.94521e+06	1.85539e+06	1.6983e+06	2.1846e+06	974634	2.15204e+06	1.26258e+06	1.36201e+06	1.01006e+06	932001	1.26815e+06	1.51235e+06	1.5565e+06	771901	1.61913e+06	916871	927429	1.066e+06	1.00288e+06	959806	1.2655e+06	834526	773577
C18_positive	MW0139036	Myricatin	杨梅素	Heterocyclic compounds	杂环化合物	Heterocyclic compounds	杂环化合物	C22H16O15S	575.015	552.021	0.644	M+Na	14.5088	4	0.7421	rp	87388-96-3	73829914	HMDB0029513	-	-	140627	83469.7	158281	96417.1	45101.9	87575.9	88127.2	87773.2	128631	57012.2	38943.6	80135.4	131409	110305	135850	103408	138507	106705	71762.4	180619	119665	114179	127611	119103	90361.7	118115	93744.9	106986
C18_positive	MW0106072	Butanoic acid, 4-((1,2-dioxohexadecyl)amino)-, ethyl ester	丁酸，4-((1,2-二氧十六烷基)氨基)-乙酯	Organic acid and Its derivatives	有机酸及其衍生物	Organic acid and Its derivatives	有机酸及其衍生物	C22H41NO4	384.308	383.304	5.9306	M+H	9.56745	2	0.8504	rp	873079-69-7	15950454	-	64840	-	103277	94647.8	86896.8	82505.6	96418	89700.6	86801.3	95118.3	97783.1	90051.2	93669.5	94767.6	95462.1	87300.4	88696.9	103824	102855	80039.3	84309.5	70046	63871.8	63319.1	67173.4	73844.6	66019.8	66868.9	60590.8	67974.5
C18_positive	MW0169545	N-[(3S)-Tetrahydro-2-oxo-3-furanyl]hexadecanamide	N-[(3S)-Tetrahydro-2-oxo-3-furanyl]hexadecanamide	Amino acid and Its metabolites	氨基酸及其代谢物	Amino acid derivatives	氨基酸衍生物	C20H37NO3	340.282	339.277	5.8999	M+H	7.27702	2	0.8981	rp	87206-01-7	11609787	-	45449	-	219271	190993	179076	175459	193650	184175	175574	194741	206257	182815	184968	194750	200406	177375	180143	210314	190464	164506	170664	143255	134921	136808	141528	150133	134976	139404	122954	142770
C18_positive	MW0115489	Xylitol	木糖醇	Carbohydrates and Its metabolites	碳水化合物及其代谢物	Sugar alcohols	糖醇	C5H12O5	219.016	152.069	0.4255	M-2H+3Na	15.4891	2	0.6692	rp	87-99-0	6912	HMDB0002917	-	C00379	16028.6	11573.1	8210.37	11773.5	11066.4	13667.8	8714.11	9088.13	7627.92	12033.4	10992.6	11216.3	11922.7	15529.5	7426.02	8434.46	9034.72	11418.7	12425.7	7537.15	6687.33	12423	7096.27	7166.49	12229.7	12287.1	7504.38	7707.29
C18_positive	MW0114730	L-Fucose	6-脱氧-吡喃半乳糖	Carbohydrates and Its metabolites	碳水化合物及其代谢物	Carbohydrates and Its metabolites	碳水化合物及其代谢物	C6H12O5	351.132	164.069	6.0692	2M+Na	15.4	3	0.5452	rp	87-96-7	17106	HMDB0000174	-	C01019	7890.16	5006.44	889.784	6239.06	3476.54	3958.52	6079.4	8615.15	4406.58	1309.37	7847.88	756.052	1109.46	3374.08	1013.82	201.901	549.837	1117.14	475.318	773.895	1247.8	8816.63	3203.03	536.044	414.109	694.811	648.205	470.398
C18_positive	MW0114686	Tartaric acid	L-酒石酸	Organic acid and Its derivatives	有机酸及其衍生物	Organic acid and Its derivatives	有机酸及其衍生物	C4H6O6	219.016	150.016	1.191	M+Na+HCOOH	12.925	3	0.5694	rp	87-69-4	444305	HMDB0000956	-	C00898	7530.76	6534.81	6126.1	8613.48	6617.2	7657.16	9749.99	7607.2	6850.23	8594.16	7534.42	5820.51	7798.64	6925.26	6462.64	7897.12	9766.21	5493.15	6876.13	5468.94	8765.53	8269.35	8309.82	5906.37	7675.7	6297.49	9505.12	7375.12
C18_positive	MW0124410	Indoleacetic acid	吲哚-3-乙酸	Organic acid and Its derivatives	有机酸及其衍生物	Organic acid and Its derivatives	有机酸及其衍生物	C10H9NO2	244.057	175.063	4.1971	M+Na+HCOOH	3.05	3	0.858	rp	87-51-4	802	HMDB0000197	-	C00954	40911.7	35384.5	36656.6	33065.8	32872.6	30541.2	29480.6	34354.5	37097.2	32136.2	35942.8	35030.7	32501.9	33913.4	33212.5	33341.3	36132.3	32869	31579.3	29282.2	29327.8	32220.5	31739.7	36726.8	34734.5	31816.9	28668.8	32364.9
C18_positive	MW0012936	1-Oleoyl-2-acetyl-sn-glycerol	1-油酰基-2-乙酰基-sn-甘油	GL	甘油脂类	DG	甘油二酯	C23H42O5	399.308	398.303	10.9419	M+H	4.15485	2	0.8976	rp	86390-77-4 | 92282-11-6	6437055	-	424	-	4768.97	5433.94	5579.52	6999.49	2447.72	2456.72	4019.92	3351.73	3838.83	5413.09	3121.51	3606.3	2677.06	3490.37	3899.44	2832.17	6306.28	5806.66	3686.39	2677.24	5133.82	2952.36	1939.16	2618.45	3956.39	4102.27	3363.46	3903.08
C18_positive	MW0007170	Fluconazole	氟康唑	Benzene and substituted derivatives	苯及其衍生物	Benzene and substituted derivatives	苯及其衍生物	C13H12F2N6O	307.114	306.104	7.2256	M+H	2.33625	4	0.6949	rp	86386-73-4	3365	HMDB0014342	-	-	704.416	2394.94	724.77	6663.8	1598.88	5355.51	2006.61	4988.38	1293.71	913.467	1502.76	5308.76	4382.28	1414.34	4610.24	4150.27	1145.56	3785.22	405.981	4424.02	4520.8	2341.8	9455.4	4335.47	7473.13	4967.37	2063.74	4639.28
C18_positive	MW0000898	CAY-10583	CAY-10583	Benzene and substituted derivatives	苯及其衍生物	Benzene and substituted derivatives	苯及其衍生物	C25H25NO3	387.179	387.183	7.0722	M+	9.31413	2	0.6813	rp	862891-27-8	51529932	-	45347	-	21.293	7754.6	300.297	22.3906	32.092	5444.06	39.5128	29.7443	53.3417	7582.46	6898.76	53004.1	65.0857	16.7928	64.5365	19475.9	51927.8	28545.9	9717.21	53.524	26.3799	6417.42	7050.2	68.5976	33172.3	136.975	28936.8	26669.3
C18_positive	MW0119865	4-(3,4-Dichlorophenyl)-2-hydrazino-6-(trifluoromethyl)pyrimidine	4-(3,4-二氯苯基)-2-肼基-6-(三氟甲基)嘧啶	Heterocyclic compounds	杂环化合物	Heterocyclic compounds	杂环化合物	C11H7Cl2F3N4	344.983	322	0.6285	M+Na	12.466	4	0.7681	rp	862658-93-3	7018677	-	-	-	39597.3	15824.3	21168.4	12310	12880.9	27801.9	23006.7	17519.2	41131	7987.55	11860.2	11547.2	15497	22524.3	23380.7	17917.8	19698.3	10279.9	14480.4	25271.5	37163.3	17196.4	28442.6	20021.7	21591.1	15713.7	29142	22651.4
C18_positive	MW0054645	Mactraxanthin	Mactraxanthin	Aldehyde,Ketones,Esters	醛、酮、酯类	Esters	酯类	C40H60O6	619.439	636.439	10.7963	M+H-H2O	4.3737	3	0.5922	rp	86105-69-3	102158275	HMDB0036928	-	-	18909.1	33837.9	14550	16482.2	13361.1	11240.6	14123	18560.9	15709.1	17750.6	12016	14923.9	13082.9	12760.1	15635.3	16204.7	15293	18528.4	11342.3	11325.7	17444.6	15405	10586	8557.3	14239.1	8479.95	14131.9	10738.9
C18_positive	MW0124792	4H-(1,2,4)Triazolo(4,3-a)(1,4)benzodiazepine, 8-chloro-6-(2-chlorophenyl)-1-((methylthio)methyl)-	4H-(1,2,4)三唑(4,3-a)(1,4)苯二氮卓类，8-氯-6-(2-氯苯基)-1-((甲硫基)甲基)-	Heterocyclic compounds	杂环化合物	Heterocyclic compounds	杂环化合物	C18H14Cl2N4S	411.009	388.032	0.6285	M+Na	21.5565	4	0.6702	rp	85677-79-8	1032812	-	-	-	67041.7	39859	71187.1	43453.9	22466	41544.8	43551.9	40699.6	66005.9	29168.6	19361.1	38694.4	58542.4	52797.5	62118	47903.9	60584.1	48995.6	33683.4	86182.6	59063.6	53754.9	59542.5	52902.1	39117.1	56255.8	44530.7	49710.6
C18_positive	MW0109510	Quinapril	喹那普利	Heterocyclic compounds	杂环化合物	Heterocyclic compounds	杂环化合物	C25H30N2O5	515.134	438.216	4.5529	M-H+2K	2.19993	2	0.6794	rp	85441-61-8	54892	HMDB0015019	-	C07398	113489	104520	103292	93962.4	99205.6	93126.2	80416.7	107195	110774	92242.2	105345	103239	103152	106427	102212	104080	115268	99136.8	96326	98479.3	91671.9	95546.6	95379	104698	100160	101004	90789.8	98916.3
C18_positive	MEDP1904	LPE(18:2/0:0)	LPE(18:2/0:0)	GP	甘油磷脂类	LPE	溶血磷脂酰乙醇胺	C23H44NO7P	478.293	477.286	8.2985	M+H	1.26965	1	0.9053	rp	85046-18-0	52925130	HMDB0011507	-	-	387662	548376	459537	375928	390240	584301	457425	434920	441417	492469	246693	553823	559434	649060	567455	294639	490580	302323	307892	386282	515567	335329	548505	361661	378105	823732	249135	621110
C18_positive	MW0169728	Pyridoxamine	吡哆胺	Heterocyclic compounds	杂环化合物	Heterocyclic compounds	杂环化合物	C8H12N2O2	169.093	168.09	0.6593	M+H	9.69425	4	0.5579	rp	85-87-0	1052	HMDB0001431	238	C00534	7996.01	6390.41	4747.82	7831.79	8694.68	5467.38	7485.25	7340.31	8088.21	4114.99	11653.2	6622.2	5939.95	4274.23	8058.47	6379.69	7579.31	5550.68	3988.41	6711.36	4118.7	3724.25	5861.73	6548.47	6623.66	8375.87	4388.17	2420.31
C18_positive	MW0126123	Phthalic anhydride	邻苯二甲酸酐	Heterocyclic compounds	杂环化合物	Heterocyclic compounds	杂环化合物	C8H4O3	149.022	148.016	4.9086	M+H	12.61	4	0.5162	rp	85-44-9	6811	-	-	-	304984	250421	189269	297485	315460	157364	185012	293468	277843	209403	167251	330874	275078	177296	193767	273564	258952	254413	324670	250281	305293	164391	262150	309744	267192	319927	257338	282408
C18_positive	MW0015782	Androstanedione	5-雄烷二醇-3,17-二酮	Hormones and hormone related compounds	激素及激素相关物质	Hormones and hormone related compounds	激素及激素相关物质	C19H28O2	271.204	288.209	7.2102	M+H-H2O	3.075	3	0.8568	rp	846-46-8	222865	HMDB0000899	5855	C00674	16475.3	20065.2	5795.3	17301.6	22396.7	9829.99	17006.6	35161.2	25721.1	7971.47	14269.6	20915.6	10400.5	15823.3	18710.9	16409.5	12421.7	25394.2	7107.86	22917.3	7724.74	25912.8	11243.3	21390.7	18480	16477.5	20592.3	12351
C18_positive	MW0055067	Mifepristone	米非司酮	Steroids	甾体	Steroid	甾体	C29H35NO2	430.285	429.267	7.7624	M+H	0.152306	2	0.9091	rp	84371-65-3	55245	HMDB0014972	-	C07652	15456	13855.6	8257.8	9919.72	12930.7	11528.5	13324.3	22276	12571.7	10504.6	16615.9	167222	145137	169495	10969.1	411242	15064.3	339874	6817.17	29266.3	1538.7	848.507	2543.8	2237.08	3160.5	16875.8	2026.66	13786.6
C18_positive	ZINC72131515	Menaquinone 6	甲萘醌	Quinones	醌类	Quinones	醌类	C41H56O2	603.408	580.428	9.4827	M+Na	15.5598	4	0.7297	rp	84-81-1	5283547	HMDB0030017	-	-	422024	361606	230683	307126	327272	322275	343482	598091	441410	270021	406299	372691	532952	259212	245886	515065	357511	404263	164611	595448	42491.7	57472.7	65031.2	60106.4	72906.6	423673	64571	342045
C18_positive	MW0006833	Dihexyl phthalate	1,2-苯二甲酸二己酯	Benzene and substituted derivatives	苯及其衍生物	Benzene and substituted derivatives	苯及其衍生物	C20H30O4	502.313	334.214	10.597	3M+2H	6.024	4	0.62	rp	84-75-3 | 68515-50-4	6786	-	-	-	2092.99	2326.76	1148.12	3708.4	99.4588	1667.15	5161.56	7127.3	72.594	940.856	2899.87	33.2975	62.4221	74.768	2037.29	711.174	137.364	3602.45	164.985	4404.6	129.278	72.3329	16.9377	31.8449	29.9936	128.382	101.544	62.4039
C18_positive	MEDL01942	Dibutyl phthalate	邻苯二甲酸二丁酯	Benzene and substituted derivatives	苯及其衍生物	Benzene and substituted derivatives	苯及其衍生物	C16H22O4	279.159	278.152	9.7426	M+H	0.495582	1	0.9748	rp	84-74-2	3026	HMDB0033244	-	C14214	1.32819e+06	1.447e+06	1.7107e+06	1.59135e+06	1.49133e+06	1.24703e+06	1.47579e+06	1.57825e+06	1.38282e+06	1.80234e+06	1.41814e+06	1.2769e+06	1.42505e+06	1.37705e+06	1.361e+06	1.49978e+06	1.33657e+06	1.35858e+06	1.43459e+06	1.33211e+06	1.3301e+06	1.41384e+06	1.30356e+06	1.21119e+06	1.29228e+06	1.41119e+06	1.44971e+06	1.81463e+06
C18_positive	MEDL00917	LPE(0:0/20:4)	LPE(0:0/20:4)	GP	甘油磷脂类	LPE	溶血磷脂酰乙醇胺	C28H50NO7P	566.322	543.332	8.3887	M+Na	0.58644	1	0.7244	rp	83799-24-0	53480936	HMDB0011487	-	-	4.78326e+06	2.96862e+06	2.16439e+06	4.08961e+06	4.16309e+06	2.163e+06	3.10999e+06	2.88273e+06	3.83246e+06	2.85252e+06	3.1975e+06	2.02101e+06	2.57571e+06	2.34102e+06	3.06718e+06	2.88244e+06	3.07445e+06	3.26007e+06	1.97704e+06	3.11635e+06	3.64944e+06	3.92003e+06	2.83529e+06	3.9182e+06	2.96052e+06	2.87477e+06	2.9948e+06	2.44899e+06
C18_positive	MW0150710	HC-Toxin	HC-毒素	Heterocyclic compounds	杂环化合物	Heterocyclic compounds	杂环化合物	C21H32N4O6	437.235	436.232	3.2454	M+H	9.40015	2	0.9222	rp	83209-65-8	107864	-	64768	-	102225	87966.7	51617.7	65176.9	78827	89979.2	78331.1	136708	89205.7	57901.9	98448.3	62377.1	64003.3	66246.8	57848.6	69454.4	93608.1	54645.2	42118.6	71992	698.275	921.655	935.085	2639.5	681.726	11399.6	1600.06	6933.5
C18_positive	MW0117082	Indole-3-propionic acid	3-吲哚丙酸	Organic acid and Its derivatives	有机酸及其衍生物	Organic acid and Its derivatives	有机酸及其衍生物	C11H11NO2	190.084	189.079	5.3548	M+H	4.20503	1	0.9227	rp	830-96-6	3744	HMDB0002302	6602	-	4032.01	8138.45	270.751	119582	4225.29	6393.69	1551.6	2227.25	3296.93	333.383	3016.33	319.006	9085.15	116.58	255.611	298.941	1871.91	108.909	2375.61	345.796	4603.28	3258.75	1347.03	4191.17	1792.56	5154.03	311.967	7518.18
C18_positive	MW0159919	7,8-dimethyl-10-[(2R,3R,4S)-2,3,4,5-tetrahydroxypentyl]-4a,5-dihydrobenzo[g]pteridine-2,4-dione	7,8-二甲基-10-[(2R,3R,4S)-2,3,4,5-四羟基戊基]-4a,5-二氢苯并[g]蝶啶-2,4-二酮	Heterocyclic compounds	杂环化合物	Pteridines and derivatives	蝶啶及其衍生物	C17H20N4O6	189.076	376.138	5.3702	M+2H	6.78875	4	0.6061	rp	83-88-5	6759	-	-	-	1735.59	2946.44	207.894	13329.9	1984.68	2350.39	643.175	644.454	1585.83	393.843	1295.14	72.935	2960.57	78.6526	141.917	251.262	465.499	29.659	1174.39	206.386	2334.2	1764.09	12.5177	1957.56	473.29	2334.1	166.916	3210.57
C18_positive	MW0049216	Deoxycholic acid	脱氧胆酸	Bile acids	胆汁酸	Bile acids	胆汁酸	C24H40O4	357.278	392.293	8.146	M+H-2H2O	0.59124	1	0.8006	rp	83-44-3	222528	HMDB0000626	265	C04483	11953.1	5083.26	12248	4785.06	8469.89	8984.72	13431.6	2040.06	1265.64	6124.31	2118.19	21628.8	14001.7	85172.9	37721.9	30147.8	11799.4	29766.7	9669.01	16596.3	18997.1	37721.4	7681.08	7266.63	14505.3	6944.26	13244.4	4547.87
C18_positive	MW0132598	3',4'-Dimethoxy-2'-hydroxychalcone	（2E)-1-(2-羟基-3，4-二甲氧基苯基)-3-苯基丙-2-烯-1-酮	Aldehyde,Ketones,Esters	醛、酮、酯类	Ketones	酮类	C17H16O4	331.117	284.105	5.746	M+HCOO+2H	1.86177	2	0.72	rp	82964-34-9 | 7478-65-1	5385206	HMDB0133973	-	-	40712.1	34217.4	35077.5	31710.5	35238	30210.7	27631.8	38481.2	41101.2	33299.2	39636.3	38169.2	36723.3	39364.2	39431.8	40565.3	44822.4	38923.5	37050.9	36745.1	35580.3	38146.2	39396.6	41916.3	45979.7	42319.2	36266.4	40086.9
C18_positive	MW0145604	Arg-Lys-Arg-Ala-Arg-Lys-Glu	Arg-Lys-Arg-Ala-Arg-Lys-Glu	Amino acid and Its metabolites	氨基酸及其代谢物	polypeptide	多肽	C38H74N18O10	960.597	942.583	4.4285	M+H+NH3	20.721	4	0.6774	rp	82801-73-8	134097	-	-	-	32677.1	27406.3	16876.3	19869.2	25703.8	28958.1	25428.2	44322.9	27565.8	20662.8	32128	9664.86	44000.9	9984.02	8156.35	10637.4	14163.2	31376.1	6647.45	44502.9	327.143	132.245	188.979	1959.89	162.366	6147.9	264.489	4234.77
C18_positive	MW0006357	Bifenthrin	联苯菊酯	Benzene and substituted derivatives	苯及其衍生物	Benzene and substituted derivatives	苯及其衍生物	C23H22ClF3O2	445.119	422.126	10.7809	M+Na	11.7436	2	0.6453	rp	82657-04-3	5281872	-	-	-	4713.53	5383.41	4559.12	5697.64	2785.27	2959.43	3934.28	3671.43	4171.19	3285.18	4958.58	3678.88	2409.78	2246.9	2210.42	3360.66	3650.22	5384.61	3735.94	4177.86	2876.67	3181.41	3268.44	1453.26	1510.6	4914.46	3991.45	2634.23
C18_positive	MW0114484	Furan-2,5-dicarbaldehyde	2，5-呋喃二甲醛	Heterocyclic compounds	杂环化合物	Heterocyclic compounds	杂环化合物	C6H4O3	124.023	124.016	0.5804	M+	17.6209	2	0.5651	rp	823-82-5 | 163857-09-8	69980	-	263632	C20899	77011.3	51087	77902.8	49289.4	32696.3	55460.5	50226.1	43959.3	83269	28516.4	34460.2	40559.5	65816.5	59051	64020.4	53971	66138.4	51118.9	44670	91093.8	68109.1	60117.7	65434.7	61116.2	44373.5	65824.1	45996.5	46086.9
C18_positive	MW0123535	delta-Hexanolactone	δ-己内酯	Aldehyde,Ketones,Esters	醛、酮、酯类	Esters	酯类	C6H10O2	115.073	114.068	2.5819	M+H	3.74263	1	0.6309	rp	823-22-3	13204	HMDB0000453	5442	-	24181.7	15579.2	16149.2	16285.7	15097.4	15384.7	14588.4	18017.5	19153.7	20062.4	15674.8	16690.3	17212.3	17488.6	18339.3	17834	25193.6	15642.5	15094	20915	16360.7	17667.3	19272	18119.8	19955.4	14995.3	16294.1	15205.7
C18_positive	MW0007370	Inabenfide	不信	Benzene and substituted derivatives	苯及其衍生物	Benzene and substituted derivatives	苯及其衍生物	C19H15ClN2O2	339.084	338.082	5.2008	M+H	12.265	2	0.5519	rp	82211-24-3	92401	-	-	-	17547.4	14681.3	14481.5	14631.8	15246.8	13602	13455.7	16883.3	18531.2	16055.7	17382.5	15723.2	16302.3	17860.8	16420.9	16952	19042.5	16501.8	15201.2	16642.6	14410.1	16040	16380.3	18519.1	18552	17316.9	15828.9	17888.4
C18_positive	MW0126952	Visnagin	维斯纳金	Heterocyclic compounds	杂环化合物	Heterocyclic compounds	杂环化合物	C13H10O4	294.075	230.058	1.4526	M+CH3CN+Na	1.8805	2	0.6987	rp	82-57-5	6716	-	-	C09049	30386.9	33454.6	41951.7	37004.5	26957.3	33508.6	30676.9	25021.8	20906.3	21825.6	29410.5	52463.2	40764.8	37916.6	39031.2	39006.8	44214.3	46135	42768.7	39442.7	42107	40570.5	38990.6	32248.9	35114.8	45294.3	32842.7	27649.6
C18_positive	MW0052449	Ethyl docosahexaenoate	（4Z，7Z，10Z，13Z，16Z，19Z)-二十碳六烯酸酯	FA	脂肪酰类	Others	其他	C24H36O2	356.277	356.272	5.1701	M+	11.9398	3	0.5863	rp	81926-94-5	9831416	-	-	-	15919.6	13728.9	10995.4	12414.7	12085.1	10640.3	14067.7	14144.7	17291.1	18290.8	13083.2	34550.8	14981.1	16752	16479.5	17204.1	14161.7	14029.6	11007	11967.1	12876.1	11724.4	13663.2	13910.4	20204.1	16250.6	13721.4	29658.7
C18_positive	MW0115644	4,4,4-Trifluorobutylamine	4,4,4-三氟丁胺	Alcohol and amines	醇、胺类	Amines	胺类	C4H8F3N	150.044	127.061	4.4285	M+Na	2.20975	4	0.6977	rp	819-46-5	136645	-	-	-	113204	129222	102528	113983	102757	104881	106222	121627	119884	102333	122684	107423	105983	110442	115134	109301	115709	118820	99517.3	108004	108921	114299	119065	106393	111491	116727	112222	111355
C18_positive	MW0008516	Diphenylmethylene-Glycine benzyl ester	N-(二苯基亚甲基）甘氨酸苄酯	Benzene and substituted derivatives	苯及其衍生物	Benzene and substituted derivatives	苯及其衍生物	C22H19NO2	681.276	329.142	3.506	2M+Na	7.12415	2	0.6266	rp	81477-91-0	11782449	-	44984	-	27463.2	22997.5	15236.2	32564.5	15255.2	11578.2	10469.8	12647.5	18982.7	4918.58	14955.9	13262.9	15792.2	13892.5	10725.4	4862.77	12438	21549.5	9001.72	14535.2	4685.58	17354.1	6155.56	5120.24	4854.8	6838.1	2088.08	1916.67
C18_positive	MW0000158	Cabergoline	卡麦角林	Alkaloids	生物碱	Alkaloids	生物碱	C26H37N5O2	452.313	451.295	9.5747	M+H	19.7226	2	0.722	rp	81409-90-7	54746	HMDB0014393	-	C08187	27661.4	15707	8444.12	16312	19825.1	32798.2	19008.2	14468.8	18033.1	6975.7	12981.1	19888.2	9420.12	10271.4	17605.9	7339.3	12110.1	13899.1	10181	17038.7	15391.6	2832.6	9659.35	4903.57	14419.9	17636.4	10633.9	12414.3
C18_positive	MW0122764	Alfuzosin Hydrochloride	盐酸阿夫唑嗪	Others	其他	Medicine	药物	C19H28ClN5O4	540.174	425.183	4.1814	M+H+CF3COOH	16.4219	4	0.72	rp	81403-68-1	71764	-	-	-	24575.3	21655.7	23087.4	20598.6	21908.1	21678.4	18000.2	23650.2	24483.2	19180.4	23597.3	23972.7	20974.9	22692.5	20923	22287.3	24294.2	21018.7	22250.2	19532	19511.1	21132.7	20534.9	21890.7	23633	22488.9	20285	19854.1
C18_positive	MW0154937	Patellamide C	帕特酰胺C	Alcohol and amines	醇、胺类	Amines	胺类	C37H46N8O6S2	762.316	762.298	8.0081	M+	22.7303	3	0.6178	rp	81120-74-3	9767970	-	-	-	8708.61	5866.81	3667.8	5696.64	6282.62	4890.98	7079.85	7656.91	5880.3	5226.58	2045.89	11092.3	9666.59	6780.8	8200.68	4982.14	5476.39	8072.45	3947.54	11433.5	7572.73	8246.12	6710.76	14748.8	6130.96	8038.87	6428.27	9159.87
C18_positive	MW0155480	Phenolphthalin	酚酞	Benzene and substituted derivatives	苯及其衍生物	Benzene and substituted derivatives	苯及其衍生物	C20H16O4	359.058	320.105	1.9505	M+K	9.64775	4	0.5587	rp	81-90-3	66494	-	-	-	1697.99	4053.76	4987.51	5100.44	2538.36	4367.93	3845.46	4718.04	2775.24	3134.78	3997.61	5316.96	5022.63	5045.26	5116.68	4787.61	4579.5	4250.88	4454.8	5856.45	5142.18	5242	5208.99	3173.57	2362.06	4352.27	4313.67	4131.45
C18_positive	MW0017091	Cholic acid	胆酸	Bile acids	胆汁酸	Bile acids	胆汁酸	C24H40O5	363.216	408.288	5.2781	M+H	3.00056	1	0.9263	rp	81-25-4	221493	HMDB0000619	206	C00695	110787	63867.2	70962	75287.6	139100	90185.2	105988	61903.4	108042	25637.1	91952.8	50877.2	76825.2	33000.5	36002.5	78898.2	53073.8	102320	38156.2	113121	27086.1	70607	29525.3	41717.6	37999.7	25261.5	52092.6	72338.3
C18_positive	MW0153221	Lys-Gln-Ala-Gly-Asp-Val	Lys-Gln-Ala-Gly-Asp-Val	Amino acid and Its metabolites	氨基酸及其代谢物	Small Peptide	小肽	C25H44N8O10	617.336	616.318	7.1558	M+H	15.8445	2	0.6783	rp	80755-87-9	4615194	-	85172	-	633833	523863	168359	535391	249215	702135	681508	1.09599e+06	110537	197884	840003	65336.7	49.4292	120219	20.9884	160297	7.30033	372149	33.4597	483182	31.1224	35.5891	8407.22	9430.05	4511.83	28558.5	73.0028	58.7865
C18_positive	MW0120336	4-Chloro-1-methyl-3-nitroquinolin-2(1h)-one	-	Aldehyde,Ketones,Esters	醛、酮、酯类	Ketones	酮类	C10H7ClN2O3	261.01	238.014	0.8135	M+Na	11.2002	4	0.5356	rp	79966-13-5	701939	-	-	-	17245.5	32924.2	81275.5	52803.6	9054.41	17780.6	8715.68	70807	8859.15	20819	375.391	61456.6	65108.8	57117.7	63728.1	62102.5	35520.7	61863.6	33556.9	52597.6	53788	64508.2	58220.6	48149.3	69157.5	52160.9	51332.9	61543.5
C18_positive	MW0014049	3-Hydroxy-10'-apo-b,y-carotenal	3-Hydroxy-10'-apo-b,y-胡萝卜素	Others	其他	Carotenoids	类胡萝卜素	C27H36O2	415.264	392.272	4.2591	M+Na	1.32625	4	0.7179	rp	79709-31-2	87443544	HMDB0039019	-	-	46002.3	37918.5	21717.5	25761.9	31725.3	41226.3	34072.9	61149.5	45075.9	27036.5	46307.2	17879.9	57787.6	16048.6	14431.4	20850.4	26219.9	43547.5	13192.5	60561.6	55.8953	446.411	696.919	132.826	370.936	8424.16	488.657	5732.03
C18_positive	MEDP1238	Coniferyl acetate	醋酸松柏酯	Aldehyde,Ketones,Esters	醛、酮、酯类	Esters	酯类	C12H14O4	223.095	222.089	6.0848	M+H	5.78838	1	0.9274	rp	79440-81-6 | 94930-81-1	12835430	-	-	C20225	26907.1	20884	5753.21	29895.5	15894.7	14522.8	25969.8	22671	19022	11171.8	12608.7	28445	8868.39	3120.56	13784.8	39570.6	7865.35	19610.9	3314.28	21666.7	15850.7	9768.58	44149.9	38580.3	5157.38	35594.3	3448.39	47268.7
C18_positive	MW0001791	1H-Benz(de)isoquinoline-1,3(2H)-dione, 2-(2-hydroxyethyl)-5-nitro-	1H-Benz(de)isoquinoline-1,3(2H)-dione, 2-(2-hydroxyethyl)-5-nitro-	Benzene and substituted derivatives	苯及其衍生物	Benzene and substituted derivatives	苯及其衍生物	C14H10N2O5	309.049	286.059	1.1757	M+Na	0.07125	4	0.7482	rp	79070-65-8	157474	-	-	-	2193.46	1201.31	436.766	1034.65	2002.72	2438.11	1982.1	99.6427	2117.9	1043.8	1613.2	326.081	406.705	353.547	146.093	381.903	660.89	207.773	161.963	568.107	529.749	562.178	696.133	801.623	306.889	901.77	615.047	710.744
C18_positive	MW0012935	(2r)-3-(Hexadecyloxy)-2-methoxypropyl 2-(trimethylammonio)ethyl phosphate	2-O-甲基PAF C-16	GP	甘油磷脂类	PC	磷脂酰胆碱	C25H54NO6P	564.361	495.369	3.6743	M+Na+HCOOH	8.10112	2	0.7077	rp	78858-44-3	127599	-	43417	-	1.74382e+06	1.5222e+06	833189	1.08073e+06	1.36091e+06	1.49389e+06	1.33709e+06	2.31663e+06	1.54103e+06	1.04927e+06	1.78372e+06	972034	1.42442e+06	1.02757e+06	892422	1.19334e+06	1.65293e+06	1.17947e+06	712264	1.54248e+06	26366.6	28227.6	38695.6	42993.9	34502.2	282358	42356.8	178909
C18_positive	MW0121443	5-ethyl-N-phenylpyridine-2-carbothioamide	5-乙基-N-苯基吡啶-2-硫代碳酰胺	Alcohol and amines	醇、胺类	Amines	胺类	C14H14N2S	298.082	242.088	9.6971	M+K+NH3	0.577	4	0.7358	rp	785-29-5	730057	-	-	-	4151.58	7869.55	8879.18	8994.2	5906.41	3356.1	7715.58	6170.24	7071.46	6227.36	9492.84	7898.02	8180.8	5289.6	6410.86	6310.16	7422.1	8543.72	8472.56	7187.92	6043.55	7237.9	5241.41	4321.52	1994	8317.11	8022.45	6157.7
C18_positive	MW0154984	Penitrem E	培硝胺 E	Heterocyclic compounds	杂环化合物	Heterocyclic compounds	杂环化合物	C37H45NO6	600.325	599.325	8.7367	M+H	14.1005	3	0.5957	rp	78213-66-8	3086087	-	-	C20597	744942	1.18488e+06	873394	1.01237e+06	915954	883158	998391	1.00224e+06	563513	863739	803923	944695	1.27546e+06	947347	957578	914111	1.21446e+06	1.21779e+06	829566	1.01407e+06	1.18116e+06	920530	931700	897977	809093	1.0691e+06	1.06221e+06	903271
C18_positive	MW0105234	4-Hydroxyisoleucine	4-羟基异亮氨酸	Amino acid and Its metabolites	氨基酸及其代谢物	Amino acid derivatives	氨基酸衍生物	C6H13NO3	333.144	147.089	4.9086	2M+K	1.19278	2	0.7123	rp	781658-23-9	2773624	-	263491	-	34208.7	30568	9736.43	37306.3	31620.8	15119.4	15498	20448.7	28244.2	3784.37	16067.7	17753.7	15661.7	18549.6	12858	5797.03	13627.6	17277.1	10428.1	15939.3	8464.5	22062.2	7503.5	8313.75	7718.41	11961.1	3341.78	4976.86
C18_positive	MW0160195	7alpha,12alpha,26-Trihydroxy-5beta-cholestan-3-one	7alpha,12alpha,26-Trihydroxy-5beta-cholestan-3-one	Aldehyde,Ketones,Esters	醛、酮、酯类	Ketones	酮类	C27H46O4	473.306	434.34	6.9797	M+K	3.70702	4	0.6654	rp	78094-12-9	196065	-	-	-	39120.4	34077.5	10886.8	16275.7	11367.3	20380.7	14619	14133.1	12503.9	7049.34	40820	9899.77	5062.65	30204	759.367	14336.6	6644.24	32426.5	448.683	6023.86	43209.6	796.126	8586.77	465.876	7368.51	34785.6	5334.18	25385.4
C18_positive	MW0110614	1-Amino-propan-2-ol	氨基-2-丙醇	Alcohol and amines	醇、胺类	Alcohols	醇类	C3H9NO	114.028	75.0684	1.1603	M+K	5.03487	4	0.6387	rp	78-96-6	4	HMDB0012136	-	C05771	956.132	2164.63	1117.14	2203.75	1268.74	1869.39	1412.01	2912.56	943.119	937.837	542.504	3328.06	2019.31	2238.01	2699.72	2790.16	1811.16	2571.04	1245.1	2851.1	2061.91	1517.04	3040.23	2847.86	1998.23	2072.68	2628.49	1098.26
C18_positive	MW0003626	3,4-Dihydroxymandelic acid	3,4-二羟基扁桃酸	Benzene and substituted derivatives	苯及其衍生物	Phenolics	苯酚类	C8H8O5	149.022	184.037	9.7426	M+H-2H2O	1.49682	2	0.9384	rp	775-01-9	85782	HMDB0001866	696	C05580	3.07961e+06	3.30552e+06	3.7987e+06	3.5854e+06	3.33962e+06	2.92065e+06	3.35449e+06	3.52063e+06	3.15982e+06	4.361e+06	3.22055e+06	2.96256e+06	3.384e+06	3.08023e+06	3.28578e+06	3.63693e+06	3.17536e+06	3.15228e+06	3.28758e+06	2.92856e+06	3.24362e+06	3.39572e+06	3.17123e+06	2.95642e+06	3.17571e+06	3.33505e+06	3.48764e+06	4.31301e+06
C18_positive	MW0003552	3-(Trimethylsilyl)ethynylbenzaldehyde	3-(三甲基甲硅烷基)乙炔基苯甲醛	Benzene and substituted derivatives	苯及其衍生物	Benzene and substituted derivatives	苯及其衍生物	C12H14OSi	203.085	202.081	0.7517	M+H	0.9805	4	0.7261	rp	77123-55-8	2771642	-	-	-	2958.62	762.797	1343.67	272.203	3064.22	1658.48	2129.85	965.092	3762.64	1385.68	5701.17	159.243	258.885	653.123	285.794	606.669	337.556	491.692	1498.07	300.485	347.39	645.72	63.3118	614.559	657.28	158.556	600.306	87.5097
C18_positive	MW0120088	4,6-Dihydrothieno[3,4-b]thiophene-2-carboxylic acid	4,6-二氢噻吩并[3,4-b]噻吩-2-羧酸	Organic acid and Its derivatives	有机酸及其衍生物	Organic acid and Its derivatives	有机酸及其衍生物	C7H6O2S2	104.99	185.981	8.1034	M+H+Na	12.6977	4	0.515	rp	7712-05-2	67111556	-	-	-	22752.8	23811.4	35930.1	23589.5	20666.6	22266.4	25419.1	20532.4	22934.5	25591.5	11667.3	21808.6	24568.7	25504.7	22345.7	31227	26042.7	22726.4	30661	22984.4	28815.9	30114.6	25209.7	23597.8	22265.5	27226.6	27042.6	24133.9
C18_positive	MW0119640	3-Indoleacetonitrile	3-吲哚乙腈	Heterocyclic compounds	杂环化合物	Indole and Its derivatives	吲哚及其衍生物	C10H8N2	157.075	156.069	2.3732	M+H	2.7117	1	0.8917	rp	771-51-7	351795	HMDB0006524	-	C02938	11912.3	14493	5451.86	9209.34	10701.1	10312.4	8477.05	9846.77	9747.27	4664.85	9056.02	10740.9	8749.64	8362.01	7803.16	8467.32	7534.24	9629.04	4040.4	8676.27	7977.94	5428.39	13526.7	7791.25	8987.88	9762.15	6540.92	11138.2
C18_positive	MW0105417	Acetyl tributyl citrate	乙酰柠檬酸三丁酯	Organic acid and Its derivatives	有机酸及其衍生物	Organic acid and Its derivatives	有机酸及其衍生物	C20H34O8	361.224	402.225	10.3837	M+H-COCH2	0.915408	4	0.7276	rp	77-90-7	6505	HMDB0034159	-	-	2569.92	2181.73	695.174	1578.39	1094.06	879.929	1566.05	2499.37	592.791	738.55	1291.43	1308.8	344.681	514.038	2017.09	684.273	3865.89	1041.96	710.843	1074.47	215.908	322.003	463.765	434.069	2089.13	843.5	771.327	2972.51
C18_positive	MW0111075	Tromethamine	氨丁三醇	Alcohol and amines	醇、胺类	Alcohols	醇类	C4H11NO3	168.09	121.074	1.9505	M+HCOO+2H	7.85838	2	0.726	rp	77-86-1	6503	HMDB0240288	-	C07182	11337.1	11844.1	4597.01	8097.22	10433.7	10162.4	9733.53	8424.25	11436.9	5260.59	11619.8	6252.17	6923.8	5263.12	4610.64	6678.09	7564.38	8140.13	3886.47	8071.46	4511.61	4922.48	5477.42	5078.34	4834.4	6261.66	4239.94	4458.29
C18_positive	MW0126466	Ronidazole	罗硝唑	Heterocyclic compounds	杂环化合物	Heterocyclic compounds	杂环化合物	C6H8N4O4	269.045	200.055	1.4218	M+Na+HCOOH	4.53155	2	0.701	rp	7681-76-7	5094	-	43485	-	5543.01	5694.42	8155.33	7049.8	6514.89	7106.24	5067.88	5180.53	5433.07	5667.32	7871.2	9333.47	7434.5	7275.74	7415.14	9025.28	9394.55	8060.08	10296.2	6800.74	8825.58	7824.32	8477.57	8013.43	8133.29	8342.01	6730.01	6686.19
C18_positive	MEDP1348	LPC(16:1/0:0)	LPC(16:1/0:0)	GP	甘油磷脂类	LPC	溶血磷脂酰胆碱	C24H48NO7P	494.325	493.317	8.0081	M+	4.44628	1	0.8579	rp	76790-27-7	24779461	HMDB0010383	-	C04230	2.5756e+06	1.74604e+06	807119	1.44386e+06	1.55828e+06	1.51854e+06	1.91096e+06	1.89456e+06	1.88694e+06	1.46504e+06	817471	3.32745e+06	2.58448e+06	1.692e+06	2.13578e+06	1.06539e+06	1.38873e+06	2.02681e+06	823507	2.94784e+06	1.68351e+06	1.54175e+06	1.94559e+06	4.12853e+06	1.64699e+06	1.82565e+06	1.65529e+06	2.21286e+06
C18_positive	MW0111287	Sphinganine	鞘氨醇	SL	鞘脂类	SPH	鞘氨醇	C18H39NO2	302.305	301.298	6.6729	M+H	1.54386	1	0.8171	rp	764-22-7	91486	HMDB0000269	-	C00836	112788	74099.3	77294.6	81644.3	74212.7	73787.5	72605.5	92954.9	106030	74327.2	88479.3	78321.9	75804.8	93438.8	94496.2	77038.5	88411.7	74396.6	86189.1	64173.9	81047.6	68779.7	77299	96977.6	77997.3	76164.2	72173.8	78347.7
C18_positive	MW0015654	All-trans-heptaprenyl diphosphate	全反式庚二烯二磷酸	Organic acid and Its derivatives	有机酸及其衍生物	Phosphoric acids	磷酸类化合物	C35H60O7P2	437.259	654.381	4.4132	2M+3H	8.29569	4	0.5802	rp	76078-18-7	5280658	HMDB0012187	-	C04216	8187.17	9248.93	4435.83	6761.08	9517.64	10340.3	5099.63	11586.5	9223.56	7012.27	13276.9	15504.3	14673	14237.5	9110.79	14255.2	27254.4	6912.99	9093.81	16126.5	546.347	753.649	750.001	518.586	756.752	13319.2	1009.23	9272.41
C18_positive	MW0017092	Cholic acid glucuronide	胆酸葡萄糖苷酸	Organic acid and Its derivatives	有机酸及其衍生物	Organic acid and Its derivatives	有机酸及其衍生物	C30H48O11	648.325	584.32	8.4037	M+CH3CN+Na	17.5848	3	0.5252	rp	76060-22-5	21252309	HMDB0002577	6714	-	207095	58362.3	97510.2	119108	104511	98194.7	141478	76162.6	104586	85397.6	137475	63801.8	117637	102749	96212.3	91420.4	93030.9	91243.4	92550.6	148222	104271	170629	90818.6	181121	133269	91314.9	132775	65739.3
C18_positive	MW0007605	Methadone	2-亚乙基-1，5-二甲基-3，3-二苯基吡咯烷；EDDP	Benzene and substituted derivatives	苯及其衍生物	Benzene and substituted derivatives	苯及其衍生物	C21H27NO	327.242	309.209	8.5098	M+NH4	1.18131	2	0.6618	rp	76-99-3	4095	HMDB0014477	-	C07163	98503.1	112098	86677.8	96506.1	40202.4	112287	135372	182038	32840.8	93233.4	143348	908.398	122.045	122.499	76.696	160.306	159.615	121961	80.12	72789.6	124.564	86.9938	62.722	200.012	59.858	69.5619	49.1827	50.6552
C18_positive	MW0102919	Triamcinolone acetonide	曲安奈德	Hormones and hormone related compounds	激素及激素相关物质	Hormones and hormone related compounds	激素及激素相关物质	C24H31FO6	519.196	434.211	7.7778	M+K+HCOOH	23.5359	2	0.7031	rp	76-25-5	6436	-	2903	C08183	41039	26219.8	41897	29355.8	37591.6	25892.3	29324.8	48131.4	39918.4	25952.9	51923.6	31002.4	36354.8	38554.7	47803.4	40286	36319.2	30624.1	34919.9	26501.3	36751.4	35134.4	46095.6	34509.8	32760.8	53778.3	27620.8	45183.3
C18_positive	MW0123337	Cinolazepam	西诺西泮	Others	其他	Medicine	药物	C18H13ClFN3O2	302.014	357.068	1.4218	M+H-C4H8	9.91825	4	0.5545	rp	75696-02-5	3033621	HMDB0015533	-	-	1575.9	3453.93	3434.7	4716.39	2628.5	3742.78	3575.62	2136.07	353.006	2616.43	1683.95	5462.8	4420.07	4048.7	4240.68	3951.15	5025.08	3965	5428.39	2928.23	5167.6	5021.14	4303.65	5015.33	4575.66	4594.7	2220.81	3753.22
C18_positive	FDATN00053	Fludarabine phosphate	磷酸氟达拉滨	Others	其他	Medicine	药物	C10H13FN5O7P	250.081	365.054	2.3887	M+H-2H2O	21.0844	1	0.6808	rp	75607-67-9	30751	HMDB0015206	-	-	8772.47	9148.73	6150.8	7821.3	8152.7	8925.11	7700.41	8742.66	7764.71	5319.96	7973.72	7406.11	7635.65	7412.36	6787.01	7404.06	7396.51	8296.17	4596.01	7156.83	6675.09	6343.78	7121.89	6494.19	7632.12	8436.1	6682.06	6701.3
C18_positive	MW0159781	Dibasic sodium phosphate	磷酸氢钠	Heterocyclic compounds	杂环化合物	Heterocyclic compounds	杂环化合物	Na2HPO4	142.952	141.941	0.4791	M+H	9.85281	3	0.6658	rp	7558-79-4	24203	-	-	C13558	18280	19483.9	25405	21965.1	17628.9	19990	27802.9	20351.2	20289.4	18982.3	17773.6	27727.6	41989.1	17919.7	18677.6	43127.7	26879.5	23750.6	39236.1	43993.1	41063.2	41286.9	39966.4	19192.5	18146.8	17505.8	22123.4	14155.9
C18_positive	MW0063839	3-[(2S)-1-hydroxy-2-[(1S,2S,6R)-2-[(E)-3-hydroxy-2-[(2R,3R,6S)-6-[(E,3S)-3-[(2R,3S,5R)-5-[(1S)-1-methoxyethyl]-3-methyloxolan-2-yl]but-1-enyl]-3-methyloxan-2-yl]prop-1-enyl]-6-methylcyclohexyl]propylidene]oxolane-2,4-dione	3-[(2S)-1-羟基-2-[(1S,2S,6R)-2-[(E)-3-羟基-2-[(2R,3R,6S)-6-[(E, 3S)-3-[(2R,3S,5R)-5-[(1S)-1-甲氧基乙基]-3-甲基氧杂环戊烷-2-基]丁-1-烯基]-3-甲基氧杂环己烷-2-基]丙-1-烯基]-6-甲基环己基]亚丙基]氧杂环戊烷-2,4-二酮	Alcohol and amines	醇、胺类	Alcohols	醇类	C35H54O8	625.383	602.382	4.7389	M+Na	8.51795	4	0.5766	rp	75139-06-9	54688698	HMDB0033494	-	-	4739.7	3112.73	1390.88	1315.04	4380.92	3890.33	3593.93	5382.55	4311.99	2190.99	5506.05	2327.17	14103	923.705	1079.57	1527.27	3492.93	6943.27	1041.98	13094.9	139.064	90.6458	114.302	269.504	179.08	5430.84	378.722	3091.76
C18_positive	MW0148835	Dynorphin A (1-6),porcine	强啡肽A（1-6），猪	Amino acid and Its metabolites	氨基酸及其代谢物	polypeptide	多肽	C34H49N9O8	734.36	711.37	9.3267	M+Na	1.98181	4	0.9528	rp	75106-70-6	121999	-	-	-	14960.6	15278.4	5602.13	8638.29	8629.93	8352.61	15435.4	16899.4	11828.6	6919.88	8730.15	5142.23	6749.62	4252.7	8162.59	4346.37	11631.8	7047.3	5350.11	6103.06	5510.2	5878.37	4246.65	4418.7	5402.53	8485.98	5121.84	12094
C18_positive	MW0139599	Rolitetracycline	罗利四环素	Benzene and substituted derivatives	苯及其衍生物	Benzene and substituted derivatives	苯及其衍生物	C27H33N3O8	550.216	527.227	0.4681	M+Na	7.14157	4	0.5999	rp	751-97-3 | 68060-64-0	54682938	HMDB0015414	-	-	2392.29	2351.53	3498.77	5131.9	2880.73	6001.57	3401.42	3464.81	4696.03	5384.56	3216.35	4979.86	5285.81	5332.02	5236.37	4719.99	3870.97	3550.96	4496.8	4707.76	5013.29	4892.89	4932.82	3821.05	3118.33	4060.77	3818.83	3495.86
C18_positive	MW0154673	Obacunone	奥巴库酮	Terpenoids	萜类	Triterpene	三萜	C26H30O7	931.378	454.199	7.9008	2M+Na	15.0904	2	0.5766	rp	751-03-1	119041	HMDB0035858	-	C08775	92256.7	102645	105843	93056.9	58627.3	47214.4	44219.1	126883	128657	41158.2	60026.3	103469	72175.4	84390.4	126416	102657	78973.5	71087.6	65563.9	62401.2	72362.4	89656.8	83759.5	68793.1	121760	187236	82872.7	123453
C18_positive	MW0149275	Fortimicin AP	福霉素AP	Carbohydrates and Its metabolites	碳水化合物及其代谢物	Carbohydrates and Its metabolites	碳水化合物及其代谢物	C14H30N4O5	335.231	334.222	7.7011	M+H	5.9495	4	0.8713	rp	74958-29-5	46174018	-	-	C17975	7944.03	6011.72	1252.55	4666.23	2647.01	4917.49	9331.92	14568.6	1387.93	2542.53	18325.1	307.439	268.024	496.7	504.495	18.8959	141.173	2889.6	168.136	65.5129	4.8654	528.263	7.63752	318.11	293.579	307.505	180.478	19.6312
C18_positive	MW0007425	Isopropamide	异丙胺	Benzene and substituted derivatives	苯及其衍生物	Benzene and substituted derivatives	苯及其衍生物	C23H33N2O+	353.265	353.259	11.2102	M+H	19.4897	2	0.8012	rp	7492-32-2	3775	HMDB0015562	-	C07055	17008.8	9689.32	10001.8	12891.1	5183.24	6455.07	23305.4	9914.37	8093.88	8471.26	6890.05	8460.47	6589.87	5758.02	8844.6	9748.88	9902.8	9427.04	10170.9	7669.62	13151.5	7057.09	3758.86	4860.51	8994.41	6445.93	7531.87	6140.61
C18_positive	MW0016280	N-octanoylsphingosine	C-8神经酰胺	SL	鞘脂类	Cer	神经酰胺	C26H51NO3	408.377	425.387	10.2154	M+H-H2O	12.9777	2	0.7137	rp	74713-59-0	5702614	-	6214	-	8074.65	6714.87	10423	9272.79	8378.01	6387.75	6797.02	11415.6	9324.71	7175.14	9499.98	7225.6	8967.64	7612.59	7870.1	9880.69	11235.9	9859.79	6946.82	6814.91	9045.92	9367.43	8132.41	6849.99	8879.38	8991.85	6855.62	8499.45
C18_positive	MW0124393	Imipenem	亚胺培南	Heterocyclic compounds	杂环化合物	Heterocyclic compounds	杂环化合物	C12H17N3O4S	376.016	299.094	5.7	M-H+2K	2.01058	2	0.667	rp	74431-23-5	104838	HMDB0015536	-	C06665	13554.2	14234.2	18594.3	11630.2	17684.4	13481.9	12203	16713	15930	18545.7	21127.5	22909.4	20703.6	18921.3	20207.6	24775.1	27307.7	21943.9	24308.5	21413.4	18240.8	21627.4	20616.8	25248.6	27317.7	23803.8	20988.2	22908.2
C18_positive	MEDP1146	LPC(O-18:0/0:0)	LPC(O-18:0/0:0)	GP	甘油磷脂类	LPC	溶血磷脂酰胆碱	C26H56NO6P	510.391	509.385	10.2152	M+H	1.25689	1	0.9221	rp	74430-89-0	3985	-	-	-	350870	216364	39538.7	177747	135697	231298	158470	164024	271048	77189.3	150382	148422	123401	88261.2	148150	101066	136225	141345	75319	126649	146371	65933.4	96489.3	76949.1	108647	146224	96140.3	86107.9
C18_positive	MW0056728	1-Octadecyl-2-acetyl-sn-glycero-3-phosphocholine	1-十八烷基-2-乙酰基-sn-甘油-3-磷酸胆碱	GP	甘油磷脂类	PC	磷脂酰胆碱	C28H58NO7P	574.384	551.395	11.1029	M+Na	9.98086	2	0.7964	rp	74389-69-8	2733535	-	43410	-	11984.4	15210.4	1938.37	4215.31	1453.93	2753.61	6395.08	6563.99	4257.62	2442.3	2267.54	2846.42	2094.42	1838.2	6231.86	1643.62	6276.07	3069.03	5597.2	2301.92	5711.78	1436.78	2553.75	891.83	4334.69	3057.25	1496.33	1916.39
C18_positive	MEDP0537	LPC(O-16:0/2:0)	LPC(O-16:0/2:0)	GP	甘油磷脂类	LPC	溶血磷脂酰胆碱	C26H54NO7P	524.372	523.364	9.5975	M+H	2.20459	1	0.9457	rp	74389-68-7	108156	HMDB0062195	-	-	4.95203e+06	3.42889e+06	1.13909e+06	2.38936e+06	2.34285e+06	3.347e+06	3.45908e+06	2.38909e+06	3.0953e+06	1.41277e+06	2.34857e+06	1.02963e+06	87828.7	2.3147e+06	1.73844e+06	1.07667e+06	2.76262e+06	3.56111e+06	1.3284e+06	2.36131e+06	782589	1.41664e+06	2.24364e+06	2.00163e+06	2.32607e+06	2.5978e+06	1.89437e+06	1.48364e+06
C18_positive	MW0114593	Hexapropylene glycol	六丙二醇	Alcohol and amines	醇、胺类	Alcohols	醇类	C18H38O7	367.268	366.262	5.3857	M+H	1.88425	4	0.705	rp	74388-92-4	12827208	-	-	-	17469.4	18193.3	9785.28	13180.9	15311.9	18549.2	20561.8	25567.6	14759.6	13228.9	26884	19975.6	29615.5	19436.7	13104.4	23327.4	23420	25616.2	14211.1	44679.2	745.416	1147.35	1091.48	1001.38	1181.86	8155.41	4859.77	6249.71
C18_positive	MW0194180	1,3-Benzenediol, 2-[3-methyl-6-(1-methylethenyl)-2-cyclohexen-1-yl]-5-pentyl-, (1R-trans)-	1,3-苯二醇，2-[3-甲基-6-(1-甲基乙烯基)-2-环己烯-1-基]-5-戊基-，(1R-反式)-	Alcohol and amines	醇、胺类	Alcohols	醇类	C21H30O2	314.232	314.225	5.2008	M+	18.1158	2	0.6523	rp	74219-29-7	36688143	-	-	-	42353.5	127001	25757.4	121186	39633.6	35193.6	32615.7	81697	80514.9	47949.7	80447.4	19028.1	45450.6	84678.6	37934.4	49542.8	58825	46291.6	26319.1	38851.8	61343.4	78779.6	87588.6	42257	55194.9	53139.1	148517	23458.2
C18_positive	MW0115276	Sethoxydim	乙氧嘧啶	Aldehyde,Ketones,Esters	醛、酮、酯类	Ketones	酮类	C17H29NO3S	672.411	327.187	4.3977	2M+NH4	5.23164	2	0.7134	rp	74051-80-2 | 71441-80-0	135491830	-	-	C18539	364473	311009	176408	211896	300890	334353	275519	472710	350059	241204	409750	452452	505912	413872	275919	464377	695640	301350	308321	448604	33322.6	36869.9	53697.4	52421.5	43377	390877	61603.8	267997
C18_positive	MW0156096	Propane	丙烷	Others	其他	Hydrocarbon derivatives	烃衍生物	C3H8	67.0528	44.0626	4.2591	M+Na	2.25	3	0.7739	rp	74-98-6	6334	HMDB0031630	-	-	26992.1	29082.8	25401.3	26618.8	24224.5	23417.7	24481.9	26570.8	27663.2	25229	27841.5	26710.7	25246	25294.6	26419.1	25670.9	27827.1	27714.5	24856.1	26030.7	23731.9	26087.5	26301.6	25104.8	28569.9	26451.1	26463.3	24861.8
C18_positive	MW0116888	1-Benzyl-2-phenyl-1H-benzoimidazole	1-苄基-2-苯基-1H-苯并咪唑	Benzene and substituted derivatives	苯及其衍生物	Benzene and substituted derivatives	苯及其衍生物	C20H16N2	257.112	284.131	5.1701	M+H-C2H4	1.6285	4	0.7109	rp	739-88-8	1221687	-	-	-	4735.68	2868.72	4249.63	4798.37	4445.04	4130.79	4812.64	5088.71	5187.32	3848.02	5647.45	5140.55	5244.14	5238.62	4807.85	5336.44	6129.65	5395.49	5173.26	5137.88	5123.96	5215.5	5312.09	5904.9	5904.02	5895.12	5071.39	5111.9
C18_positive	MW0143623	5-hydroxy-6E,8Z,11Z,14Z-eicosatetraenoic acid	5-羟基-6E,8Z,11Z,14Z-二十碳四烯酸	Organic acid and Its derivatives	有机酸及其衍生物	Organic acid and Its derivatives	有机酸及其衍生物	C20H32O3	343.224	320.235	9.3294	M+Na	1.375	3	0.9692	rp	73307-52-5 | 71030-39-2	9862886	-	36336	-	69203.6	19120.9	2576.57	18221	22538.6	12221.5	26336.3	11704.4	49749.4	15856.8	112344	13059.1	2563.82	7901.65	4369.57	22790.1	71170.2	4348.77	15760.7	15624	21148.6	32921.4	3789.68	31616.8	7360.77	46016.7	42645.1	2138.28
C18_positive	MW0003040	2-Fluoro-5-nitrobenzoic acid	2-氟-5-硝基苯甲酸	Benzene and substituted derivatives	苯及其衍生物	Benzene and substituted derivatives	苯及其衍生物	C7H4FNO4	223.978	185.012	1.1603	M+K	1.08975	4	0.7235	rp	7304-32-7	280997	-	-	-	6925.74	5084.34	3653.78	4333.81	5426.75	7336.28	4673.48	1485.46	6196.91	2484.85	7440.79	2830.03	2625.58	3147.66	1652.59	1899.91	4332.08	3133.52	1348.28	7631.53	2139.74	5736.07	2278.94	4351.96	1596.34	5558.17	4003.6	1133.36
C18_positive	MW0110381	L-Lysine, L-valyl-L-valyl-	L-赖氨酸、L-缬氨酰-L-缬氨酰-	Amino acid and Its metabolites	氨基酸及其代谢物	Small Peptide	小肽	C16H32N4O4	344.242	344.242	3.6743	M+	1.87302	2	0.6944	rp	73015-99-3	9209478	-	17111	-	41420.5	50739.7	48522.1	46933.2	51843.7	32723.5	27684.5	37431.7	39442.3	46755.7	46458.7	49359.1	33885.1	29274.3	27372.4	51582.3	42756.4	39604.7	35882.8	30931.2	70666.3	31547.6	54613.8	21992.5	36160.7	50165.3	46835.3	34182.8
C18_positive	MW0193946	L-Tryptophan	L-色氨酸	Amino acid and Its metabolites	氨基酸及其代谢物	Amino acids	氨基酸	C11H12N2O2	205.095	204.09	2.3887	M+H	4.34942	1	0.9589	rp	73-22-3	6305	HMDB0000929	5879	C00078	265216	189376	87374.2	155935	222575	198554	143723	188286	194439	67568.8	144426	133290	148475	122545	126218	134155	127650	154587	45937.5	142204	111145	87333.1	130530	109799	161768	174170	96451.5	129061
C18_positive	MEDP0539	Ubiquinone-1	辅酶Q1	CoEnzyme and vitamins	辅酶和维生素	CoEnzyme and vitamins	辅酶和维生素	C14H18O4	209.116	250.12	7.2409	M+H-COCH2	6.273	4	0.6154	rp	727-81-1	4462	HMDB0002012	6435	C00399	12237.5	18094.1	11609.4	40426.4	18344.5	31380.2	17694.3	30818.3	16714.1	14594.4	12180.6	33740.6	22136.4	19973.7	23992.6	23296.8	12550.2	21334.2	7667.76	23643.7	23380.3	18673.3	45948.9	20923.2	37008.9	23851.1	14162.8	22432.7
C18_positive	MW0125184	Miglustat	米格司他	Heterocyclic compounds	杂环化合物	Heterocyclic compounds	杂环化合物	C10H21NO4	258.108	219.147	1.1987	M+K	4.85425	4	0.6422	rp	72599-27-0	51634	HMDB0014563	-	-	12557.7	14907.8	3122.44	10167.2	8146.35	7386.46	9555.64	11673	9251.3	6068.79	7117.48	5818.87	11392	6433.52	4720.26	3442.9	9948.67	11340.8	1754.48	6905.44	3322.29	3010.49	5342.18	6115.02	7244.52	7732.15	4904.83	5418.22
C18_positive	MW0139584	Rifabutin	利福布丁	Benzene and substituted derivatives	苯及其衍生物	Benzene and substituted derivatives	苯及其衍生物	C46H62N4O11	829.442	846.442	4.1348	M+H-H2O	5.3934	3	0.5666	rp	72559-06-9	135398743	HMDB0014753	-	C07235	132040	116554	72225.8	87643.5	99880.1	124993	107018	152372	124484	91354.6	131532	135112	174628	150320	129199	150234	194245	149459	103934	183288	11617.2	15383.9	20519.9	19647.5	20543.3	133488	20889.2	104611
C18_positive	MW0054561	Lyso-PAF c-18	溶血-PAF c-18	GP	甘油磷脂类	LPC-O	溶血磷脂酰胆碱	C26H56NO6P	576.342	509.385	10.1845	M-2H+3Na	7.40885	3	0.6596	rp	72490-82-5 | 74430-89-0 | 34240-68-1	3985	HMDB0011149	43411	-	15469.1	10026.3	10304.9	9863.26	7270.18	6869.52	11068.6	10754.8	10424.4	7169.26	7832.12	8073.05	7125.23	7746.07	12273.8	9530.15	8897.52	10157.3	16257.4	5825.42	12268.6	9634.21	9797.08	5021.45	10692.4	9231.88	11181.7	8608.54
C18_positive	MW0008242	N-(3-nitrophenyl)decanamide	癸酰基间硝基苯胺	Benzene and substituted derivatives	苯及其衍生物	Benzene and substituted derivatives	苯及其衍生物	C16H24N2O3	377.149	292.179	5.3548	M+K+HCOOH	4.6615	2	0.7155	rp	72298-61-4	5106032	-	64925	-	1989.3	7246.28	65.2752	537249	2504.9	4997.1	110.823	364.227	1775.34	11663.2	1336.85	42.1379	9841.95	27.8848	31.4226	12.8183	255.887	21.2763	1092.55	46.6336	3681.17	1756.09	2.13973	2973.97	327.314	4318.95	40871.1	9205.69
C18_positive	MW0147338	Cerbertin	塞尔贝坦	Heterocyclic compounds	杂环化合物	Heterocyclic compounds	杂环化合物	C32H44O11	449.147	604.288	8.5732	2M+Na+3K-H	9.32907	4	0.5636	rp	7227-00-1	441851	-	-	C08857	2005.12	3280.72	5451.91	1240.52	2553.68	2630.4	1174.44	602.797	577.925	1626.31	2143.79	2540.95	1868.88	1388.02	3905.17	4948.82	3488.38	816.471	4600.96	880.124	614.732	856.153	624.247	524.949	1327.92	1426.35	1133.7	1672.48
C18_positive	MW0005749	6-(3-Bromo-phenylamino)-1H-pyrimidine-2,4-dione	6-(3-溴-苯氨基)-1H-嘧啶-2,4-二酮	Benzene and substituted derivatives	苯及其衍生物	Benzene and substituted derivatives	苯及其衍生物	C10H8BrN3O2	195.983	280.98	1.1603	M+H-C3H2O3	7.469	4	0.5942	rp	72255-49-3	810824	-	-	-	2191.92	1566.95	609.004	1239.52	2264.55	2266.39	1878.31	210.075	2213.82	374.942	3012.55	596.766	515.003	616.04	190.483	108.741	1255.97	467.337	328.57	807.55	387.432	1187.31	595.021	1340.78	549.223	1963.14	1295.07	331.745
C18_positive	MW0123939	Ethyl 2-amino-4-methylthiazole-5-carboxylate	2-氨基-4-甲基-噻唑-5-羧酸乙酯	Aldehyde,Ketones,Esters	醛、酮、酯类	Esters	酯类	C7H10N2O2S	209.036	186.046	4.7389	M+Na	1.03443	2	0.7303	rp	7210-76-6	343747	-	45446	-	16033.4	11326.1	16548.3	12288.7	9782.38	11570.6	12428.3	15141.6	16606.2	12431.5	8449.22	17001.6	14209.2	14679.8	16763	17315.3	22081.2	10329.2	18064.6	13181.7	12101.5	11775.4	13919.6	14998.7	16695.9	11604	11244.6	13003.9
C18_positive	MW0109300	Prilocaine	丙胺卡因	Alcohol and amines	醇、胺类	Amines	胺类	C13H20N2O	243.145	220.158	6.1481	M+Na	3.90825	4	0.6612	rp	721-50-6	4906	HMDB0014888	-	C07531	1947.16	1331	118.433	1316.86	583.247	1723.61	1761.28	2125.24	122.217	292.517	3212.9	468.125	3825.84	22.5584	1.30984	3488.79	801.628	41119.4	30.6395	68055.3	1233.04	3.49289	822.29	1645	846.699	5425.5	1051.82	3886.8
C18_positive	MW0168240	Trypan blue	台盼蓝	Benzene and substituted derivatives	苯及其衍生物	Benzene and substituted derivatives	苯及其衍生物	C34H24N6Na4O14S4	982.984	959.982	0.7084	M+Na	13.1216	4	0.7594	rp	72-57-1	6296	-	-	C19307	37601.8	22680.4	75800.8	43866.2	19992.5	31683.9	32569.8	55843.4	41714.7	41888.9	21076.9	62553.8	56606.6	72488.9	57452	57752.1	52488.1	64223.5	71321.7	56614.1	74635.6	57728.2	60104.8	59877.1	50959.1	51250.8	56924.8	44713.1
C18_positive	MW0010027	L-Valine	L-缬氨酸	Amino acid and Its metabolites	氨基酸及其代谢物	Amino acids	氨基酸	C5H11NO2	118.085	117.079	0.8594	M+H	3.5865	1	0.9585	rp	72-18-4	6287	HMDB0000883	5842	C00183	135220	102657	75439.7	89356.8	95374.8	102493	84175.2	100271	105318	44233.6	129697	101863	103203	100193	125045	122261	71423.8	123495	43787.1	101618	119169	82530.5	118326	89461.4	100775	143485	94979.1	67978.3
C18_positive	MW0063771	Terretonin	维他命	Alcohol and amines	醇、胺类	Alcohols	醇类	C26H32O9	489.217	488.205	11.1795	M+H	11.9153	2	0.682	rp	71911-90-5	109374149	HMDB0035860	-	-	2004.74	1159.57	2734.02	1669.2	950.075	1180.75	1277.3	1167.77	1298.02	3443.76	1165.02	3230.84	2204.28	2589.07	1353.79	4198.02	1679.46	3584.28	2019.85	3134.2	3305.87	1762.43	1436.01	1942.49	2651.36	2358.21	2199.05	841.5
C18_positive	MW0156267	Pyrvinium	吡啶鎓	Benzene and substituted derivatives	苯及其衍生物	Benzene and substituted derivatives	苯及其衍生物	C26H28N3+	782.477	382.228	4.5685	2M+NH4	17.5427	3	0.6365	rp	7187-62-4	5281035	-	-	C07412	219113	184635	104396	123431	190950	199210	169592	269298	224920	144574	239945	160453	276129	166445	101916	183873	250804	195088	118795	236821	22810.9	24604	36800.9	34861.5	28840.1	277817	46871	185405
C18_positive	MEDN0751	(±)12-HETE	(±)12-羟基-5Z,8Z,10E,14Z-二十碳四烯酸	FA	脂肪酰类	Oxidized lipids	氧化脂质	C20H32O3	285.22	320.235	9.3294	M+H-2H2O	2.125	3	0.8847	rp	71030-37-0	13786989	HMDB0006111	-	C14777	15128.3	4573.17	159.39	2417.9	4342.54	2688.18	5239.88	1049.15	10584.4	3460.05	26759.3	3939.51	176.994	1124.91	907.643	4760.61	28669.6	251.426	8716.05	3722.69	4628.63	6769.93	382.881	7340.29	1044.73	10109.7	10439.8	393.02
C18_positive	MW0127246	2-[(4-Fluorophenyl)methylsulfanyl]aniline	2-[(4-氟苯基)甲基硫烷基]苯胺	Heterocyclic compounds	杂环化合物	Heterocyclic compounds	杂环化合物	C13H12FNS	206.081	233.067	4.2281	M+H-CO	1.12075	4	0.7228	rp	710292-49-2	4369752	-	-	-	32821.4	18444.5	18319	11581.2	18280	10335.7	8450.27	17569.1	24785.6	10645.5	17772.9	14520.1	12535	18038.6	14595.2	13921.6	22426.4	12264.2	11151.8	11249.4	8322.56	10706.8	12020.2	14768.8	18487.4	12865.2	9548.1	10866.4
C18_positive	MW0052352	Digitoxin	洋地黄毒苷	Steroids	甾体	Steroid	甾体	C41H64O13	787.433	764.435	4.5685	M+Na	8.27176	2	0.8201	rp	71-63-6	441207	HMDB0015468	-	C06955	75986.7	65075.2	40126.1	47851.1	63016.3	54499.8	62516.1	84470.1	67417.8	53321.1	73610.2	82278.4	137868	79019	58954.7	82786.8	103813	92887.8	60113.3	129180	10686.5	11757.6	18750.6	17068.4	15131.7	90491.1	22331.9	66910.2
C18_positive	MW0054716	Medroxyprogesterone acetate	醋酸甲羟孕酮	Hormones and hormone related compounds	激素及激素相关物质	Hormones and hormone related compounds	激素及激素相关物质	C24H34O4	431.213	386.246	11.0722	M-H+2Na	10.6744	2	0.8606	rp	71-58-9	6279	-	-	C08150 | C76275	8107.88	4102.22	3179.11	4856.69	2493.68	1748.66	4101.48	3473.82	4317.26	3429.52	5828.02	2438.39	2151.94	2363.84	2632.14	4853.64	5387.78	5330.06	2226.45	3200.68	5406.08	3724.79	1090.72	1822.78	4416.93	2395.5	3073.71	1198
C18_positive	MW0105195	4-Amino-5-fluoropentanoic acid	4-氨基-5-氟戊酸	Organic acid and Its derivatives	有机酸及其衍生物	Organic acid and Its derivatives	有机酸及其衍生物	C5H10FNO2	136.074	135.07	1.191	M+H	1.392	4	0.9664	rp	70960-97-3	130363	-	-	-	167852	137547	58384.8	101911	132975	138938	116167	141348	113064	71610.7	154444	143115	141735	143814	97145.8	154163	93644.5	164409	36815.7	167520	105090	90269.5	113321	103068	130860	183106	107097	66075.6
C18_positive	MW0110277	Kyotorphin	L-酪氨酰-L-精氨酸	Amino acid and Its metabolites	氨基酸及其代谢物	Small Peptide	小肽	C15H23N5O4	376.136	337.175	2.3732	M+K	0.01075	4	0.7497	rp	70904-56-2	123804	HMDB0005768	-	C02993	26484.3	20302.7	9884.4	18244.9	25430.6	24171.1	19728	21357.1	21577.8	8715.88	18638.5	16650.8	17519.9	16764.6	15165.3	18548.5	16314.5	19396	5412.51	19871.4	15809.2	11906.6	15790.7	16275.6	21432.3	22118.8	13590	16733.3
C18_positive	MW0107689	L-Cysteinylglycine disulfide	L-半胱氨酸甘氨酸二硫化物	Amino acid and Its metabolites	氨基酸及其代谢物	Amino acid derivatives	氨基酸衍生物	C8H15N3O5S2	336.012	297.045	1.4449	M+K	1.71975	4	0.7088	rp	70555-24-7	22833544	HMDB0000709	5677	-	4377.46	2895.79	89463.2	14458.5	5322.61	3070.33	2363.17	2721.24	27366.3	2663.48	11400	5162.2	44988.9	43768.9	89169.6	4769.79	57183.2	53697	15628.6	16815	7194.77	34683	39610.7	9408.37	16411.7	17641.2	5499.48	6767.91
C18_positive	MW0169568	Norfloxacin	诺氟沙星	Others	其他	Medicine	药物	C16H18FN3O3	366.144	319.133	2.3732	M+HCOO+2H	4.55559	2	0.7158	rp	70458-96-7	4539	HMDB0015192	-	C06687	34850	30105	19452.9	28892.2	32854.8	33648.1	28359.9	31344.5	31071.5	16284.9	28090.8	25692	27355.1	25152.7	24317.4	26580.8	25224.9	29286.5	11345.6	26372.2	22552.1	20053.3	24897.7	24114.3	28794	30157.5	21591.2	23473.6
C18_positive	MW0103416	6-Methylthiopurine 5'-monophosphate ribonucleotide	6-甲硫基嘌呤5-单磷酸核糖核苷酸	Nucleotide and Its metabolites	核苷酸及其代谢物	Nucleotide and Its metabolites	核苷酸及其代谢物	C11H15N4O7PS	420.073	378.04	1.3604	M+CH3CN+H	2.591	3	0.6749	rp	7021-52-5	10091038	HMDB0060414	-	C16615	13470.6	12064.3	21942	15610.1	11419.4	13489	9767.68	16948.7	12746.8	11369.2	11917.3	21301.2	21552.8	21976	24456.4	23120.5	24595.6	24185.9	24412.9	19902.9	23788.7	25640.9	21891.4	29848.3	29978.5	25413	19396.8	15110.8
C18_positive	MW0005727	5-Pentacosyl-1,3-benzenediol	5-Pentacosyl-1,3-苯二醇	Benzene and substituted derivatives	苯及其衍生物	Phenolics	苯酚类	C31H56O2	446.419	460.428	8.4123	M+H-CH3	10.9273	4	0.5395	rp	70110-61-1	155463	HMDB0038485	-	-	1600.06	41.9215	1230.39	964.134	601.426	139.621	414.997	726.197	1029.14	679.305	1528.46	1247.62	620.693	1128.2	931.197	990.92	762.214	651.197	3087.85	286.894	1647.92	327.847	688.138	1351.29	621.129	154.187	889.898	553.127
C18_positive	MW0125928	1-Methyl-6-oxo-1,6-dihydropyridine-3-carboxamide	N’-甲基-2-吡啶酮-5-甲酰胺	Alcohol and amines	醇、胺类	Amines	胺类	C7H8N2O2	153.064	152.059	1.6347	M+H	3.82935	1	0.8774	rp	701-44-0	69698	HMDB0004193	7025	C05842	43654.7	19950	4473.82	11988.6	16117.3	11587	27475.4	38605.1	17667.6	9851.81	14248.4	32427.4	11968.1	11854.4	26853.6	21994.1	24448	21414.6	11265.4	17985.1	6032.28	5781.76	15529.6	16491.9	16660.9	17535.4	10111.9	12571.1
C18_positive	MW0139586	Rifamycin	利福霉素	Heterocyclic compounds	杂环化合物	Heterocyclic compounds	杂环化合物	C37H47NO12	680.312	697.31	8.0081	M+H-H2O	1.61438	3	0.5212	rp	6998-60-3 | 15105-92-7	6324616	-	-	-	17209.3	12510.7	7583.75	11421.4	12142.1	9375.38	13484.2	14421.9	11929.5	8932.1	6490.52	20448.7	17746.9	12153.3	15556.1	9377.04	10544.9	14590.7	6766.43	19274.4	15469.9	14691.2	13134.6	24904.4	11764.4	16170.4	12193.2	17112.7
C18_positive	MW0006884	Dioxacarb	二恶威	Benzene and substituted derivatives	苯及其衍生物	Benzene and substituted derivatives	苯及其衍生物	C11H13NO4	447.169	223.084	10.0162	2M+H	10.6628	2	0.6496	rp	6988-21-2	23421	-	72713	C18953	38216.4	24165.9	25774.9	31469	34650.8	24019.4	25352.7	55844.4	33468.9	26304.2	28982.2	15639.3	22440	21633.9	25208.5	33242.5	69.5749	50365	5521.59	35818	25370.9	29095.5	20645.3	23970.9	26529.8	26095.5	24766.7	31709.9
C18_positive	MW0000881	3-Carboxymethylbenzanthrone	3-羧甲基苯并蒽酮	Benzene and substituted derivatives	苯及其衍生物	Benzene and substituted derivatives	苯及其衍生物	C19H12O3S	343.041	320.051	1.3448	M+Na	1.7875	4	0.7073	rp	69658-13-5	50603	-	-	-	3932.04	3921.39	1476.1	3613.34	2364.24	2584.89	3123.83	3974.92	3455.16	1634.6	1783.48	3527.99	3916.35	1858.75	3328.52	3339.98	3257	3835.66	1492.54	4073.57	2172.41	2713.01	3076.82	3405.23	2150.21	3848.46	2702.47	1752.76
C18_positive	ZINC6037592	Farformolide B	法甲内酯B	Heterocyclic compounds	杂环化合物	Heterocyclic compounds	杂环化合物	C17H26O5	333.169	310.178	9.3754	M+Na	7.43975	4	0.5947	rp	69618-93-5	155319	-	-	-	1883.29	1804.57	61.3592	453.923	337.412	1657.1	2973.63	1713.21	495.582	951.812	3421.21	581.22	3902.83	100.612	49.4436	242.827	3084.81	652.66	394.389	2701.77	27.8282	7.60033	68.2196	20.5978	33.2535	66.4108	30.9602	190.202
C18_positive	MW0004284	4-(3-Hydroxybutyl)phenol	4-(4-羟基苯基)-2-丁醇；4-HPB；杜鹃醇；桦木酚	Benzene and substituted derivatives	苯及其衍生物	Phenolics	苯酚类	C10H14O2	208.132	166.099	2.2958	M+CH3CN+H	2.45928	2	0.7219	rp	69617-84-1	97790	-	-	C17690	26.0516	7.51354	3.32151	8.23794	5.22794	11.8113	11.999	5.52011	74.2058	6.54966	5.60776	34.9769	1318.27	6.12247	3.0958	1.43477	5.30647	90.9844	123.178	5.12369	3.95936	8.42247	907.516	4.92863	3.16839	5.61861	1116.59	7.59553
C18_positive	MW0141536	17beta-[Bis(2-hydroxyethyl)amino]androst-5-en-3beta-ol	17beta-[双(2-羟乙基)氨基]androst-5-en-3beta-ol	Alcohol and amines	醇、胺类	Alcohols	醇类	C23H39NO3	514.29	377.293	6.8109	M+Na+CF3COOH	17.5143	4	0.7083	rp	6956-93-0	250208	-	-	-	6083	13121.4	9834.23	7647.28	11271.4	5777.76	13177.6	6988.83	1522.51	6418.34	13076	20207.3	22060	19568.2	19462.3	19437.5	20490.2	9306.08	19544.7	21932.2	19454.4	21786.2	20757.8	19429.5	20502.8	20866.7	18208.4	24299.5
C18_positive	MW0127047	Gamma-Caprolactone	γ-己内酯	Aldehyde,Ketones,Esters	醛、酮、酯类	Esters	酯类	C6H10O2	115.074	114.068	3.5519	M+H	4.46395	1	0.9215	rp	695-06-7	12756	HMDB0003843	-	-	151732	157900	145832	153820	141692	136026	128294	151377	157739	133491	158736	154195	148506	146902	147972	141009	156418	157613	140461	148679	136840	143859	147571	142481	158162	150912	139896	134248
C18_positive	MW0062278	Prostaglandin K1	前列腺素 K1	Hormones and hormone related compounds	激素及激素相关物质	Hormones and hormone related compounds	激素及激素相关物质	C20H32O5	335.219	352.225	11.2102	M+H-H2O	6.9865	2	0.9106	rp	69413-73-6	16061102	-	36217	-	1266.45	1273.97	195.743	1239.09	75.9363	142.739	764.888	495.76	324.366	325.083	401.107	136.745	132.377	111.435	271.216	298.266	948.356	508.141	119.801	289.582	640.745	474.976	59.1197	88.839	391.837	217.154	257.559	93.8345
C18_positive	MW0127234	1-[(2-Aminoethyl)sulfanyl]-4-bromobenzene	1-[(2-氨基乙基)硫烷基]-4-溴苯	Heterocyclic compounds	杂环化合物	Heterocyclic compounds	杂环化合物	C8H10BrNS	191.97	232.97	1.6303	M+H-COCH2	8.43525	4	0.5779	rp	69326-62-1	420615	-	-	C78402	54448	160371	239193	213070	45597.5	156911	163447	190559	49415.5	173238	141885	195871	190344	100708	175732	193141	181197	193937	197331	181072	191030	199391	187073	180304	226696	171992	196211	162514
C18_positive	MEDN1006	Uric acid	尿酸	Organic acid and Its derivatives	有机酸及其衍生物	Organic acid and Its derivatives	有机酸及其衍生物	C5H4N4O3	234.984	168.028	1.1757	M-2H+3Na	7.15	3	0.7994	rp	69-93-2	1175	HMDB0000289	88	C00366	11475.1	10842.5	6386.34	9075.02	11715.8	12369.5	10896.8	4307.5	21837.5	6770.62	12158.8	6316.82	6913.34	6589.91	5003.78	5825.35	7677.62	5466.2	4006.1	8266.26	5999.58	7456.49	6654.61	8031.44	5710.69	8443.41	8255.33	4710.39
C18_positive	MW0170017	Xanthine	黄嘌呤	Nucleotide and Its metabolites	核苷酸及其代谢物	Nucleotide and Its metabolites	核苷酸及其代谢物	C5H4N4O2	153.034	152.033	1.2371	M+H	17.075	3	0.6781	rp	69-89-6	1188	-	-	C00385	210829	188208	193049	177516	192413	173484	165866	193392	195592	155254	203458	193630	177458	193258	175398	184094	207636	185423	186882	171321	169922	176027	170720	191782	189177	167239	170412	149333
C18_positive	MW0009710	Salicylic acid	水杨酸	Benzene and substituted derivatives	苯及其衍生物	Benzene and substituted derivatives	苯及其衍生物	C7H6O3	465.287	138.032	4.2745	M+H-2H2O	4.28512	2	0.7163	rp	69-72-7	338	HMDB0001895	616	C00805	153789	131347	76305.3	83912	108605	134108	106482	198241	139682	93173.6	154589	109433	245758	117945	97229	125263	165205	166831	76580	230113	9880.19	12437.9	17697.8	16447.4	15219.4	119692	19386.6	86280.1
C18_positive	MW0139303	Peonidin-3-glucoside	芍药苷-3-葡萄糖苷	Flavonoids	黄酮	Anthocyanidins	花青素	C22H23O11+	446.12	463.124	10.7963	M+H-H2O	4.23924	4	0.6545	rp	68795-37-9	443654	HMDB0013689	-	C12141	1702.76	1931.95	1810.11	2158.21	1234.53	534.059	1653.73	1174.43	1312.49	1214.92	1697.27	1113.41	979.392	950.049	872.104	868.011	1004.22	1966.55	1186.34	1107.62	1485.9	1144.93	870.054	383.007	621.698	1743.32	1408.73	760.512
C18_positive	MW0008757	Acetamide, n-[5-[(butylamino)sulfonyl]-2-methoxyphenyl]-	乙酰胺，n-[5-[(丁基氨基)磺酰基]-2-甲氧基苯基]-	Benzene and substituted derivatives	苯及其衍生物	Benzene and substituted derivatives	苯及其衍生物	C13H20N2O4S	283.107	300.114	4.8779	M+H-H2O	0.94475	4	0.7269	rp	68540-79-4	110491	-	-	-	22098.8	18104.9	11361.8	22284.3	14893	11490.4	12172	27747.3	19633	5006.94	13260.5	8901.63	9652.92	15037.1	15050	7695.27	6170.27	11353	8149.97	10441.8	11883.7	28643.2	10542.3	10629.4	6515.73	8865.81	7925.42	6975.4
C18_positive	MW0111078	Linoleoyl ethanolamide	亚油酰基乙醇酰胺	Alcohol and amines	醇、胺类	Amines	胺类	C20H37NO2	324.286	323.282	6.6882	M+H	8.88281	2	0.8977	rp	68171-52-8	5283446	HMDB0012252	-	-	27505.8	16515	22261.9	20422.8	19371.7	16451.1	19115.2	27509.9	23936.5	15857.3	18918.7	20083.7	20753.9	22791.1	20280.9	20089.6	19221.9	16405.2	21545.2	14984.4	21783.9	18594.3	20065.3	25390	18167.6	19673.4	18151.4	20408.8
C18_positive	MW0055368	Norethindrone	炔诺酮	Hormones and hormone related compounds	激素及激素相关物质	Hormones and hormone related compounds	激素及激素相关物质	C20H26O2	299.195	298.193	10.9802	M+H	13.0866	2	0.8962	rp	68-22-4	6230	HMDB0014855	-	C05028	72104.2	56634.9	5694.5	66613.8	20045.5	15459.4	69867.7	52042.5	61737.2	37828.9	37116.9	35142.8	32429.3	6109.48	25133.7	26852.3	36789.8	30618.8	17322.9	25175.8	34984.8	39643.1	31866.8	30454.6	35688.2	12214.6	24673.6	4243.76
C18_positive	ZINC14438713	cis-3-Hexenyl tiglate	顺-3-己烯基-2-甲基-反-2-丁烯酸酯	FA	脂肪酰类	FFA	游离脂肪酸	C11H18O2	183.134	182.131	5.6538	M+H	8.48127	2	0.7031	rp	67883-79-8	15461361	HMDB0038279	-	-	25550.2	25440	27012.4	23228.7	21849	21253.9	22877.7	25160.5	27383.3	21820.7	25811.6	23940.2	24541.6	23380.7	24646.7	24811.4	27405.5	24364	22610.1	25547.6	22305.3	24386.6	26887.5	23258	26221.4	25801.1	24174	24128.1
C18_positive	MW0011840	1,2,3-Tris((1-ethoxy)ethoxy)propane	1,2,3-三((1-乙氧基)乙氧基)丙烷	Others	其他	Others	其他	C15H32O6	309.226	308.22	4.7855	M+H	7.22225	4	0.5985	rp	67715-82-6	5362567	HMDB0037162	-	-	15204.1	15388.8	5619.55	9118.49	12933	16458.6	18978.8	20020.1	14708.5	10910.2	24217.4	12456.4	21768.8	16423.5	9203.06	21393	18449.5	19004.5	11206.1	38080.4	545.415	974.572	761.089	342.768	1523.26	7981.19	2729.76	3709.4
C18_positive	MEDP0541	δ-Valerolactam	δ-戊内胺	Alcohol and amines	醇、胺类	Amines	胺类	C5H9NO	100.074	99.0684	2.1183	M+H	4.19134	1	0.9053	rp	675-20-7	-	HMDB0011749	-	-	6139.67	23532.5	4044.38	2227.22	13727.5	5388.94	10346.2	3823.29	5014.97	7232.17	2233.78	10791.6	14699.3	11755.3	1326.66	13194.4	4416.66	3500.8	3481.25	4447.72	3226.64	8574.73	11156.4	1900.66	36020.7	84387.3	14177.9	10877.5
C18_positive	MW0007336	Hydramethylnon	羟甲基壬	Benzene and substituted derivatives	苯及其衍生物	Benzene and substituted derivatives	苯及其衍生物	C25H24F6N4	512.217	494.19	7.9535	M+NH4	15.9007	2	0.7975	rp	67485-29-4	5281875	-	68756	-	55603.5	75580.7	64317	70931.5	44467.6	41881.7	33314.3	82516.7	95194.3	31495.3	31999.7	85787.3	54818.9	66990.7	77034.1	62570.9	58516.1	52437.9	44732.1	49640.9	44228.5	57151.8	57293.8	53747.9	78240.9	100661	65059.1	81591.7
C18_positive	MW0117259	2,3,4,5-Tetrahydro-7,8-dihydroxy-1-phenyl-1H-3-benzazepine	2,3,4,5-四氢-7,8-二羟基-1-苯基-1H-3-苯并氮杂	Benzene and substituted derivatives	苯及其衍生物	Benzene and substituted derivatives	苯及其衍生物	C16H17NO2	294.088	255.126	7.1489	M+K	2.32225	4	0.6952	rp	67287-49-4	1242	-	-	-	4010.3	3804.12	937.566	3290.87	2337.18	4290.86	3600.68	4470.04	844.984	1405.39	5068.72	67.9668	67.3738	21.0127	25.9067	10.9996	29.0607	2482.4	49.7021	3710.89	32.239	6.24677	19.6768	37.7187	35.3542	49.4271	35.2756	11.0829
C18_positive	MW0157085	S-Methyl-L-methionine	S-甲基-L-蛋氨酸	Amino acid and Its metabolites	氨基酸及其代谢物	Amino acid derivatives	氨基酸衍生物	C6H14NO2S+	187.07	164.075	1.1757	M+Na	14.2	3	0.7288	rp	6708-35-6	145692	HMDB0038670	-	C03172	5749.63	5638.84	563.082	4227.51	7297.13	9619.35	10549	2010.98	5609.87	3224.3	8094.14	2417.57	1965.71	204.32	197.358	561.987	3313.52	1868.76	1291.84	3393.53	498.337	237.665	904.317	734.503	396.063	766.331	1339.1	725.251
C18_positive	MW0127456	Dimethyl sulfoxide	二甲基亚砜	Others	其他	Others	其他	C2H6OS	79.0203	78.0139	0.9196	M+H	2.35	3	0.8832	rp	67-68-5	679	HMDB0002151	3985	C11143	5.74486e+06	5.27661e+06	5.39539e+06	5.20264e+06	5.44446e+06	4.6989e+06	4.94079e+06	5.40733e+06	5.33185e+06	4.49835e+06	5.65205e+06	5.24651e+06	5.24511e+06	5.14455e+06	5.26784e+06	5.40312e+06	5.78697e+06	5.16784e+06	5.22282e+06	5.01128e+06	5.03049e+06	5.40463e+06	4.94714e+06	5.24851e+06	4.96805e+06	5.3986e+06	4.93225e+06	4.85377e+06
C18_positive	MEDP1578	Glycine, N-[imino(phosphonoamino)methyl]-N-methyl-	磷酸肌酸	Organic acid and Its derivatives	有机酸及其衍生物	Organic acid and Its derivatives	有机酸及其衍生物	C4H10N3O5P	296.012	211.036	1.3604	M+K+HCOOH	18.3443	2	0.5808	rp	67-07-2	587	HMDB0001511	6288	C02305	8139.9	6292.3	8925.28	7705.01	6665.65	6971.67	5014.62	7529.32	6508.96	6198.23	5376.9	9191.92	8774.8	8737.85	8984.72	8628.65	10559	9451.16	9976.01	8156.85	8608.36	8429.42	8014.13	9556.88	9771.28	8359.76	7250.23	5466.06
C18_positive	MW0106385	Unii-255H1K2lfg	Unii-255H1K2lfg	Amino acid and Its metabolites	氨基酸及其代谢物	Small Peptide	小肽	C29H47N5O7	595.374	577.347	6.5142	M+H+NH3	6.14729	4	0.8677	rp	6686-70-0	11421831	-	-	-	43582.8	35282.4	12141.9	26913.4	25721.3	32109.6	24328.6	34199.2	25751.9	13957.2	40150.8	101.386	33.5629	9.66386	34.0778	25.3464	47.2449	19793.3	35.275	4035.81	126.197	101.551	41.1896	20.3613	21.006	45.3564	66.4583	16.1063
C18_positive	MW0114676	Ketorolac	酮咯酸	Heterocyclic compounds	杂环化合物	Heterocyclic compounds	杂环化合物	C15H13NO3	256.093	255.089	5.8692	M+H	3.03844	1	0.9461	rp	66635-83-4	3826	HMDB0014608	-	C07062	8729.29	7983.56	8511.57	7939.35	8062.57	7062.35	7297.47	7738.78	8244.23	6862.8	7836.48	7215.3	7196.83	7317.96	7473.99	6863.81	7625.25	6248.59	7117.85	6837.53	6549.96	7426.42	7317.43	512780	7464.42	6970.68	6214.51	6926.19
C18_positive	MW0123558	Desacetylcefotaxime	去乙酰头孢噻肟	Heterocyclic compounds	杂环化合物	Heterocyclic compounds	杂环化合物	C14H15N5O6S2	328.073	413.046	5.1855	M+H-C3H2O3	8.7769	4	0.5724	rp	66340-28-1	9576239	HMDB0041868	-	-	13934.1	12878.4	12955.5	12336.2	13118.8	11655.8	11513.6	13435.3	13900.2	12334.5	13321.9	13036.5	12523.4	12337.6	12149.9	12440.6	13161.2	11899.4	11351.4	11228.8	11082.2	11658.9	11313.4	12001.9	12203.7	12001.4	10737.1	11757.7
C18_positive	MEDP1577	Norvaline	正缬氨酸	Amino acid and Its metabolites	氨基酸及其代谢物	Amino acids	氨基酸	C5H11NO2	159.111	117.079	1.4064	M+CH3CN+H	4.40714	1	0.887	rp	6600-40-4	65098	HMDB0013716	-	C01799	16758	19308.6	7949.13	13294.6	9882.77	16006.9	14830.2	20539.2	17982.7	6053.56	11286	9225.19	11669.5	9297.95	11184.3	7967.15	8861.47	16498.7	3927.09	14335.7	7208.85	8359.25	11265.3	9692.88	10430.5	13003.3	10234.3	9300.64
C18_positive	MW0054613	LPE(20:4/0:0)	LPE(20:4/0:0)	GP	甘油磷脂类	LPE	溶血磷脂酰乙醇胺	C25H44NO7P	502.293	501.286	8.3286	M+H	0.119452	3	0.9104	rp	652149-09-2	42607465	HMDB0011517	-	-	882258	443173	412428	709718	694350	533787	628541	510676	804927	627679	426161	333860	549400	387255	660460	391225	621841	334131	457963	576262	507943	430736	529716	752523	450721	540900	309396	410836
C18_positive	MW0138326	Gossypin	棉花糖	Heterocyclic compounds	杂环化合物	Heterocyclic compounds	杂环化合物	C21H20O13	466.08	480.09	0.7359	M+H-CH3	1.26872	4	0.7193	rp	652-78-8	5281621	-	-	C10051	1052.43	5326.84	3448.63	1627.83	3197.02	4616.9	885.244	7309.53	5561.82	350.481	890.715	1492.06	4787.19	590.885	4722.17	2669.67	1482.52	6132.15	1436.08	3626.9	2687.92	3022.25	2275.37	3266.69	2514.95	5386.26	4620.05	841.146
C18_positive	MW0003776	3-(2-(4-Iodophenoxy)acetamido)benzoic acid	3-(2-(4-碘苯氧基)乙酰氨基)苯甲酸	Benzene and substituted derivatives	苯及其衍生物	Benzene and substituted derivatives	苯及其衍生物	C15H12INO4	235.934	396.981	0.6123	M+H-C6H10O5	2.76475	4	0.6854	rp	649773-75-1	10250175	-	-	-	3332.13	3016.91	2530.54	2196.73	2469.19	2497	3514.86	3345.23	3031.04	808.87	2018.88	3132.51	2528.68	3120.44	3303.86	2995.78	3028.27	2500.31	3244.16	2828.25	2550.4	2892.89	2821.46	2937.52	2691.29	2713.26	2934.82	1208.2
C18_positive	MW0109516	R-1 Methanandamide Phosphate	R-1 甲酰胺磷酸盐	Alcohol and amines	醇、胺类	Amines	胺类	C23H40NO5P	442.278	441.264	6.9643	M+H	12.6666	4	0.7654	rp	649569-33-5	35026345	-	44887	-	18831.5	17147.6	5044.93	12264.4	9926.57	14663.2	11094.2	11936.3	10070.6	6206.03	14976.9	1409.81	10.8502	30.2678	3.25407	13.6175	14.5974	3023.33	13.7165	408.65	17.8288	11.4014	16.3933	20.563	18.1619	36.2473	10.3188	15.9744
C18_positive	MW0122844	Ammeline	阿米林	Heterocyclic compounds	杂环化合物	Heterocyclic compounds	杂环化合物	C3H5N5O	203.97	127.049	0.9796	M-H+2K	3.80425	2	0.6728	rp	645-92-1	135408770	-	-	C08733	15366	14824.9	5837.82	10660.1	13848.6	15833	14817.4	6691.66	13708.2	6960.58	13614.8	6014.72	6122.56	7898.45	6032.18	6896.35	8170.96	5820.71	1892.35	7915.83	7197.73	6470.41	7879.4	9567.19	5468.33	9224.06	8675.77	5907.45
C18_positive	MW0006257	2-Iodoxybenzoic acid	2-碘氧基苯甲酸	Benzene and substituted derivatives	苯及其衍生物	Benzene and substituted derivatives	苯及其衍生物	C7H5IO4	582.836	279.923	0.7517	2M+Na	3.14175	4	0.9273	rp	64297-64-9	108794	-	-	-	68801	68587.7	56659.2	73240.5	50845.4	62041	61260.5	85789.5	66517	43072.9	13106.5	69057.3	71689	75655.5	72270.5	69493.2	84954	72565.4	35008.6	76089.4	62999.1	72801.9	75665.8	73984.3	72209.8	65613.4	57647	66991.1
C18_positive	MW0121397	5-Chloropyrimidine-4-carboxylic acid	5-氯嘧啶-4-羧酸	Organic acid and Its derivatives	有机酸及其衍生物	Organic acid and Its derivatives	有机酸及其衍生物	C5H3ClN2O2	142.952	157.988	1.7843	M+H-CH4	5.76275	4	0.6248	rp	64224-65-3	20029396	-	-	-	167944	178423	215393	197384	37475	174949	154239	205375	74255.2	104526	137010	201265	192623	97510	193860	195496	151770	194427	51968.3	192939	200917	187097	156715	188458	188278	173118	176132	115034
C18_positive	MW0013259	21-Deoxycortisol	21-脱氧皮质醇	Hormones and hormone related compounds	激素及激素相关物质	Hormones and hormone related compounds	激素及激素相关物质	C21H30O4	347.221	346.214	4.77	M+H	0.185273	1	0.6561	rp	641-77-0	92827	HMDB0004030	-	C05497	3026.01	2470.54	1230.22	4564.57	5043.59	6783.05	1701.91	2925.6	5445.95	983.979	3020	3817.66	3195.39	5320.18	3967.69	3926.46	3895.52	4982.59	1196.66	4315.63	2997.62	9983.47	4793.3	4950.03	4203.34	4802.79	7917.56	4177.92
C18_positive	MW0012985	7-[2-(3-Hydroxyoctyl)-5-oxopyrrolidin-1-YL]heptanoic acid	-	FA	脂肪酰类	Oxidized lipids	氧化脂质	C19H35NO4	383.296	341.257	10.0776	M+CH3CN+H	13.6078	2	0.6758	rp	64054-40-6	44269516	-	45720	-	399230	416025	112947	331685	111640	272026	314820	396513	185436	123837	245020	94.6851	98198.6	146.592	58475.5	72852.1	91.2923	304464	76.5559	194216	123.638	54.5154	30.6485	7102.11	5800.95	21873	5389.8	99.6397
C18_positive	MW0053750	Glycochenodeoxycholic acid	甘氨鹅脱氧胆酸	Bile acids	胆汁酸	Bile acids	胆汁酸	C26H43NO5	450.32	449.314	6.9673	M+H	8.18062	1	0.9121	rp	640-79-9	12544	HMDB0000637	-	C05466	79894	43936.5	22223.6	179.952	384.137	456.152	2032.86	209.033	544.35	20447.2	138193	45434.9	19589.4	156596	4437	65162	17870.8	150573	3348.71	19579.8	223791	7158.21	42002	16598.3	33767.4	196907	27168.2	128139
C18_positive	MW0009934	Tolbutamide	甲苯磺丁脲	Benzene and substituted derivatives	苯及其衍生物	Benzene and substituted derivatives	苯及其衍生物	C12H18N2O3S	355.069	270.104	10.7731	M+K+HCOOH	9.86468	2	0.6495	rp	64-77-7	5505	HMDB0015256	-	C07148	2167.88	2614.03	1383.86	2178.18	1069.88	904.936	1557.1	1748.34	2056.96	1519.62	1834.56	1926.06	1742.73	1386.81	839.462	1333	1669.96	2094.73	1825.58	1755.37	1919.33	936.327	1694.05	940.487	1454.44	1819.27	1947.26	1208.91
C18_positive	MW0105409	Acetic acid	醋酸	Organic acid and Its derivatives	有机酸及其衍生物	Organic acid and Its derivatives	有机酸及其衍生物	C2H4O2	158.995	60.0211	0.4255	2M+K	9.5735	4	0.5598	rp	64-19-7	176	HMDB0000042	3206	C00033	12517.8	16241.8	18787.9	16858.2	15303.8	10528.5	12348	18388.1	12439.2	17590.7	15579.4	16369.7	17377.8	10878.3	20152.9	18868.7	19414.1	15987.1	18191.8	10490.3	27540.2	18032.4	10503.7	10489.8	18386.1	19645.2	21446.4	12705.9
C18_positive	MW0014038	3-Hexaprenyl-4,5-dihydroxybenzoic acid	3-己烯-4，5-二羟基苯甲酸酯	Benzene and substituted derivatives	苯及其衍生物	Benzene and substituted derivatives	苯及其衍生物	C37H54O4	545.404	562.402	11.3985	M+H-H2O	8.54077	3	0.6011	rp	63975-40-6	5280760	HMDB0001063	5976	C05200	7836.53	14384.2	14142.7	10900.6	4301.89	4996.02	13844.1	8026.13	8211.71	10047.3	4898.5	5033.59	6862.41	7610.84	11583.6	9104.11	8672.22	9691.13	4916.18	7646.56	13773.7	4633.92	4627.43	5379.4	11530.8	3221.4	8990.74	6329.89
C18_positive	MW0016084	beta-Amyrone	β-戊烯酮	Aldehyde,Ketones,Esters	醛、酮、酯类	Ketones	酮类	C30H48O	424.362	424.37	10.4903	M+	20.8531	2	0.6232	rp	638-97-1	12306160	-	265096	-	1223.73	1796.07	1590.33	1792.1	1439.23	2105.86	1523.51	1683.73	1521.52	3545.78	1544.16	949.703	1299.74	1975.42	1580.05	1472.63	4153.73	1836.69	1136.81	1130.72	3562.06	2703.37	2208.86	88621.7	2117.45	2097.92	5092.4	1672.06
C18_positive	MW0106767	gamma-Glutamylcysteine	γ-谷氨酰半胱氨酸	Amino acid and Its metabolites	氨基酸及其代谢物	Small Peptide	小肽	C8H14N2O5S	251.072	250.062	1.4218	M+H	11.7015	1	0.6117	rp	636-58-8	123938	HMDB0001049	5966	C00669	4871.15	4512.72	5661.31	5425.58	4031.95	5043.01	4394.5	3911.63	3824.75	4949.94	5141.01	6569.75	5914.95	6053.08	5735.81	5843.36	6654.64	6301.81	7648.44	5152.63	7148.06	5811.9	6706.85	6100.85	6305.44	6551.83	5271.79	6112.5
C18_positive	MW0124459	Isochromophilone IX	异色洛酮 IX	Aldehyde,Ketones,Esters	醛、酮、酯类	Ketones	酮类	C25H30ClNO6	345.096	475.176	5.746	2M+2Na+K	0.348502	4	0.7414	rp	634920-03-9	23789027	-	-	-	11796.1	9961.17	10145.6	9312.67	10010.2	9501.6	8377.59	10526.3	12752.5	10161	11769.5	11515	10595.5	11935.8	11403.7	11524.1	12729.8	12267.8	10252.7	11269.1	10264.4	10916.3	11468	12716.8	13067.6	12402.4	10754.1	12002.2
C18_positive	MW0117464	2-(2-Hydroxyethyl)-1,2-benzisothiazol-3(2H)-one 1,1-dioxide	2-(2-Hydroxyethyl)-1,2-benzisothiazol-3(2H)-one 1,1-dioxide	Benzene and substituted derivatives	苯及其衍生物	Benzene and substituted derivatives	苯及其衍生物	C9H9NO4S	171.964	227.025	1.6424	M+H-C4H8	3.07125	4	0.6788	rp	6343-81-3	80658	-	-	-	44314.6	81303.8	107472	92235.8	85614	78834.7	89151.6	97412.1	45403	66960.6	71679.2	27840.2	116388	40081	99445.2	90772.7	119956	40410	28308.1	114688	90310	108815	54468.5	102226	93806.9	21719.1	96937.5	76707.6
C18_positive	MW0118076	[(1-methyl-4-nitro-1H-imidazol-5-yl)sulfanyl]acetic acid	[(1-methyl-4-nitro-1H-imidazol-5-yl)sulfanyl]乙酸	Organic acid and Its derivatives	有机酸及其衍生物	Organic acid and Its derivatives	有机酸及其衍生物	C6H7N3O4S	218.022	217.016	1.9505	M+H	0.68375	4	0.7332	rp	6339-60-2	236058	-	-	-	10270.1	11231.2	11806.5	12479.3	8956.98	10155.9	10365.9	11790	11010.2	7802.17	12407.2	14267.4	13519.4	13030.4	12354	12369.8	12881.4	12867.9	13339.2	15050.6	14011.2	11999.7	13262.9	9869.85	10173.7	11778.3	12029.6	9216.41
C18_positive	MW0148485	Isorescinnamine, dihydro-	异戊二胺，二氢-	Alkaloids	生物碱	Alkaloids	生物碱	C35H44N2O9	654.332	636.305	11.1182	M+NH4	6.38595	2	0.8448	rp	6335-49-5	232430	-	85095	-	8879.16	10632.1	15443	10449.9	7498.5	7844.82	17350.5	10926.5	10812.5	10707.1	9035.94	23151.1	8312.26	9085.04	9980.74	11893.8	34698.4	8430.23	23866.4	9327.24	8845.37	9345.51	7320.58	6805.85	12495.2	14874.4	9560.91	10642.9
C18_positive	MW0139606	3-(1,3-benzodioxol-5-yl)-7-[(2S,3R,4S,5S,6R)-3,4,5-trihydroxy-6-(hydroxymethyl)oxan-2-yl]oxychromen-4-one	3-(1,3-benzodioxol-5-yl)-7-[(2S,3R,4S,5S,6R)-3,4,5-trihydroxy-6-(hydroxymethyl)oxan-2-yl]oxychromen- 4合一	Benzene and substituted derivatives	苯及其衍生物	Benzene and substituted derivatives	苯及其衍生物	C22H20O10	389.04	444.106	0.7517	M+H-C4H8	5.29826	4	0.6336	rp	63347-43-3	3085261	HMDB0036609	-	-	5215.4	6216.26	16246.2	9113.37	339.899	4366.82	2218.61	14662.7	2194.99	4930.49	1078.99	11103.3	14295.7	13611.6	12429	10410.5	9854.97	13252.6	9642.77	11843.7	9717.02	11740.7	12194.5	11551.9	10549.3	10024.8	10074.9	11878.8
C18_positive	MW0108213	Methionine	L-蛋氨酸	Amino acid and Its metabolites	氨基酸及其代谢物	Amino acids	氨基酸	C5H11NO2S	150.056	149.051	1.1451	M+H	4.26856	1	0.9522	rp	63-68-3	6137	HMDB0000696	5664	C00073	50310.8	40680.4	12867.8	30481.7	45391.6	40119.4	37845.8	29560.4	37878.8	18509.4	60940.5	26576.4	34408.9	30032.4	31173	37977.8	21585.2	39078.9	9364.82	30493.7	22827.5	22711.3	17840.7	25526.8	21495	44803.2	21712.8	17772.3
C18_positive	MEDP0513	Palmitic amide	十六碳酰胺	FA	脂肪酰类	Others	其他	C16H33NO	256.262	255.256	10.9189	M+H	5.97877	1	0.9225	rp	629-54-9	69421	HMDB0012273	-	-	143807	173794	121606	191723	132186	98898.8	99970.6	134696	87983.1	177003	149432	161200	79155.3	90600.6	104816	131098	74844.4	111637	195778	125534	146537	84100.9	39428.6	64980.7	125114	192796	176472	133442
C18_positive	MW0007126	Fenothiocarb	硫威威	Benzene and substituted derivatives	苯及其衍生物	Phenolics	苯酚类	C13H19NO2S	322.106	253.114	4.9086	M+Na+HCOOH	7.81596	2	0.7028	rp	62850-32-2	44178	-	-	-	16722.7	15197	15852.3	14449	14581.3	13501.5	13052.6	16170.6	16097.7	14075.5	15035.2	14786.8	14345.3	14842.3	14436.7	14281.9	15782.4	14167.8	13355.5	12937.6	13760.8	13839	13419.5	14028.2	15198.7	14145.7	12364.9	14424.8
C18_positive	MW0142781	3alpha,12alpha-Dihydroxy-5beta-chol-6-en-24-oic acid	-	Aldehyde,Ketones,Esters	醛、酮、酯类	Esters	酯类	C24H38O4	437.289	390.277	6.9797	M+HCOO+2H	0.594571	3	0.9404	rp	62681-12-3	443323	-	-	-	3862.25	3505.44	977.704	2470.65	1418.43	2875.92	1665.01	2141.38	1876.56	882.997	2350.9	4.51646	6.65963	4.23618	19.3059	7.27262	24.1863	792.892	3.20567	96.4575	10.9089	24.21	1.1476	24.9521	7.22473	17.8434	25.4062	21.8235
C18_positive	MW0117324	2-(1,3-Benzothiazol-2-yl)-4-chlorophenol	2-(1,3-苯并噻唑-2-基)-4-氯苯酚	Benzene and substituted derivatives	苯及其衍生物	Benzene and substituted derivatives	苯及其衍生物	C13H8ClNOS	262.012	261.002	1.4985	M+H	8.71925	4	0.5733	rp	6265-97-0	233869	-	-	-	14573.3	17565.4	799.551	7847.3	815.539	2579.57	10330.8	55990.2	61124	7582.77	12875.4	10100.6	3683.69	7704.22	9408.03	9280.87	11289.3	6766.63	1003.2	14768.2	2449.08	6632.81	5107.72	9717.98	6505.71	6592.39	34167.2	1170.27
C18_positive	MW0013154	2,5-Dimethyl-1H-pyrrole	2，5-二甲基吡咯	Others	其他	Others	其他	C6H9N	118.064	95.0735	1.9505	M+Na	0.2483	4	0.7438	rp	625-84-3	12265	HMDB0032973	-	-	7858.3	8359.08	2742.99	5472.88	7259.83	6640.65	6756.95	6532.88	7127.6	3459.14	7573.72	4680.17	5080.81	3598.25	3349.75	5004.88	5368.41	5557.84	2207.53	6336.42	3268.26	3419.44	3531.71	3775.54	3632.99	4581.45	2997.14	2956.93
C18_positive	pmb2826	(S)-2-Hydroxy-2-methylsuccinic acid	(S)-2-羟基-2-甲基丁二酸	Organic acid and Its derivatives	有机酸及其衍生物	Organic acid and Its derivatives	有机酸及其衍生物	C5H8O5	149.043	148.037	4.4285	M+H	4.51587	2	0.795	rp	6236-09-5	441696	-	-	C02614	817820	939567	773763	852767	759531	784490	780421	883527	863774	758295	906071	784281	761834	825043	862178	804603	818086	856650	719861	805923	828752	853429	894067	798882	857626	845579	833068	823303
C18_positive	MEDN0739	4-Hydroxybenzyl alcohol	4-羟基苯甲醇	Benzene and substituted derivatives	苯及其衍生物	Benzene and substituted derivatives	苯及其衍生物	C7H8O2	107.047	124.052	1.9505	M+H-H2O	4.325	3	0.8168	rp	623-05-2	125	HMDB0011724	-	C17467	14458.1	15734.3	5929.26	10337.5	12941.6	12936.7	12010.9	10892.5	14752.5	6823.91	13834.4	8284.84	8946.47	6585.86	6303.67	8103.19	9768.84	10338.7	5466.87	10258.5	6191.95	6026.45	6975.98	6741.42	6364.05	8366.6	5604.54	5165.38
C18_positive	MW0155067	H-Orn(Unk)-Ala-hArg-OH	菜豆素	Alcohol and amines	醇、胺类	Polyamines	多胺	C15H34N9O8PS	532.202	531.199	2.3732	M+H	3.51452	4	0.6694	rp	62249-77-8	9936860	-	-	C08440	6667.79	4860.52	973.691	4451.55	5948.22	5487.86	4142.35	5114.36	4917.37	1359.95	4208.41	3347.5	3653.49	3596.49	3092.45	3693.86	3328.84	4272.84	61.8018	3647.44	1739.79	1320.58	4222.39	3604.58	4543.64	6028.61	2592.29	3067.06
C18_positive	FDATP00964	Proadifen hydrochloride	-	Others	其他	Medicine	药物	C23H32ClNO2	334.149	389.212	2.3577	M+H-C4H8	5.39275	4	0.6318	rp	62-68-0	65341	-	-	-	6831.38	5867.59	4334.69	5976.74	6213.5	6005.01	5477.46	6102.84	6105.41	3543.22	5536.09	5369.71	5508.09	5377.54	5006.77	5887.34	6077.23	5223.52	3618.65	5400.68	5551.81	5665.63	6085.86	5763.87	6614.09	6002.61	5268.79	4647.37
C18_positive	MW0168753	Aniline	苯胺	Benzene and substituted derivatives	苯及其衍生物	Benzene and substituted derivatives	苯及其衍生物	C6H7N	162.053	93.0578	2.3732	M+Na+HCOOH	1.9	3	0.9837	rp	62-53-3	6115	HMDB0003012	489	C00292	6770.05	5906.82	3462	5497.72	6173.72	6795.51	5401.1	6700.33	5697.85	3694.22	5423.68	4972.34	5364.48	5185.66	4843.04	5636.11	5112.68	5738.14	2644.68	5220.03	4959.58	4143.01	5126.83	5112.32	6078.37	6065.09	4779.72	5370.36
C18_positive	MEDP0125	Choline	胆碱	Tryptamines,Cholines,Pigments	色胺、胆碱、色素	Cholines	胆碱类	C5H14NO+	104.105	104.108	0.7674	M+	7.06082	1	0.9496	rp	62-49-7	305	HMDB0000097	56	C00114	186802	138961	26981.9	115415	170662	105968	105809	92699.9	101169	35850.5	150590	60066.3	95416.9	32974.5	25156.6	41684.4	125503	75246.7	47545	51036.4	28178.8	20746.7	34096.8	32575.8	23304.2	43306.1	26926.7	20107.9
C18_positive	MW0006930	Dopamine	多巴胺	Alcohol and amines	醇、胺类	Polyamines	多胺	C8H11NO2	136.074	153.079	0.9346	M+H-H2O	6.05449	1	0.8418	rp	62-31-7	681	HMDB0000073	64	C03758	16303.1	13436.5	3660.03	9513.62	12890.4	13494.5	12898.9	7748	11319.5	5331.92	16194.1	10149.8	13512.4	13866.4	7375.52	12444.8	6642.5	11361.9	3759.82	9524.89	9838.03	4991.79	10027.7	7140.72	9121.65	14659.5	8057.2	5794.46
C18_positive	MW0169046	Deethylatrazine	去乙基莠去津	Heterocyclic compounds	杂环化合物	Heterocyclic compounds	杂环化合物	C6H10ClN5	188.069	187.062	2.8634	M+H	1.925	3	0.7964	rp	6190-65-4	22563	HMDB0033249	-	C06559	59071.1	52628.5	20817.4	37077.1	45586.3	45766.1	8768.24	55756.5	28666.1	10761.3	29363.1	31118.6	4944	31810.4	27134.7	4395.19	36346.8	25319.2	8828.04	31609	11631.6	1389.09	11483	41400.6	41016.6	26960.4	11085.5	11071.2
C18_positive	MW0006166	Benzamidine	苯甲脒	Benzene and substituted derivatives	苯及其衍生物	Benzene and substituted derivatives	苯及其衍生物	C7H8N2	279.099	120.069	1.8584	2M+K	0.680597	2	0.7243	rp	618-39-3	2332	HMDB0248970	-	C01784	1268.8	5563.67	3592.38	3991.96	2164.48	2554.13	1088.47	4633.49	3930.45	1719.89	4222.51	14483.6	10603.3	7519.41	9076.36	7768.25	5767.5	11213	4852.11	7029.77	3839	2901.31	1314.33	4249.59	736.094	5846.58	3954.47	1952.38
C18_positive	MW0104284	N-Methylhydantoin	1-甲基乙内酰脲	Heterocyclic compounds	杂环化合物	Heterocyclic compounds	杂环化合物	C4H6N2O2	178.057	114.043	0.7829	M+CH3CN+Na	3.575	3	0.8445	rp	616-04-6	69217	HMDB0003646	-	C02565	7664.06	6611.93	4549.38	5545.72	7697.86	5623.04	7621.75	7937.6	8211.73	4280.25	11420.8	7193.28	5977.16	5360.35	4856.76	5518.47	4700.23	4120.94	5333.93	7215.83	5641.41	4024.73	7223.04	4501.32	6201.85	4571.74	7462.89	6697.56
C18_positive	FDATN00976	Quinacrine dihydrochloride dihydrate	Quinacrine Dihydrochloride Dihydrate	Others	其他	Medicine	药物	C23H36Cl3N3O3	496.183	509.18	4.1971	M+H-CH2	14.4332	4	0.743	rp	6151-30-0	2725002	-	-	-	19237.2	14563.1	15403.3	10829.9	14933.6	12369	10986.5	13727.4	17081.5	13497.4	16437.7	14385	12424.5	16096	13615.9	13023.9	17699.5	14084.1	12224	12099	10255.9	11661.7	12439.9	14413.8	14727.3	13520.9	10635.4	12098.6
C18_positive	MW0149141	Ferric enterobactin ion	三价肠杆菌	Benzene and substituted derivatives	苯及其衍生物	Benzene and substituted derivatives	苯及其衍生物	C30H21FeN3O15-3	775.033	719.032	0.6747	M+K+NH3	14.9289	4	0.737	rp	61481-53-6	16048613	-	-	C06230	13210.8	13667.3	18994.8	18634.1	13511.8	16663.8	17321.6	17644.7	11368.4	9825.42	11070.6	17372.9	20575.8	18285.8	18477.9	18287.6	16955.8	20593.6	19009.2	18974.2	18176.8	19975.9	18649.6	18041.5	17815.3	23668.1	25396.2	10093.3
C18_positive	MW0104770	2-Hydroxycinnamic acid	2-羟基肉桂酸	Benzene and substituted derivatives	苯及其衍生物	Phenolic acids	酚酸类	C9H8O3	165.053	164.047	1.191	M+H	2.04353	1	0.9464	rp	614-60-8	637540	HMDB0002641	6727	C01772	218412	173274	73147.7	128350	165340	176310	144156	178092	141492	92649.1	191592	177849	174110	174655	141323	195342	114999	205875	57425.8	180497	151201	111796	142677	124701	164206	227738	136067	82527.9
C18_positive	MW0108676	Guanidinosuccinic acid	胍基琥珀酸	Organic acid and Its derivatives	有机酸及其衍生物	Organic acid and Its derivatives	有机酸及其衍生物	C5H9N3O4	251.974	175.059	0.9046	M-H+2K	14.604	2	0.5769	rp	6133-30-8	439918	HMDB0003157	10	C03139	22467.3	28074.3	91583.2	31388.1	18553.9	21955.2	21914.5	34638.8	21269.2	19304.2	16513.3	35365.2	30443.4	33307.1	35175.2	43672	29924.2	34306.7	47411.9	26237.8	38374.2	27442.3	59942.4	30954.2	39347.8	27437	31326.8	41282.3
C18_positive	FDATP01342	Penicillin G procaine	Penicillin G Procaine	Others	其他	Medicine	药物	C29H40N4O7S	644.262	588.262	9.0393	M+K+NH3	7.18977	4	0.849	rp	6130-64-9	22502	-	-	-	70738.3	61728.5	45035	62266	60671.8	37596.6	78630.8	77305.5	58310.7	44520.3	54702	55875.2	61180.9	50090.1	53687.1	54360.2	59126.3	61229.7	47679	46637	59736.1	53762.8	50720.7	47498.4	57904.1	64174.1	48714.8	68224.3
C18_positive	MW0120203	4-amino-5-(4-fluorophenyl)-4H-1,2,4-triazole-3-thiol	4-氨基-5-(4-氟苯基)-4H-1,2,4-三唑-3-硫醇	Aldehyde,Ketones,Esters	醛、酮、酯类	Ketones	酮类	C8H7FN4S	248.998	210.037	0.7829	M+K	1.363	4	0.7171	rp	61019-25-8	854789	-	-	-	6303.17	6274.89	3449.51	4459.75	1072.8	2858.79	2856.44	7621.84	3774.47	3059.9	2498.77	4957.05	6137.47	6246.54	6452.14	10543.6	5708.63	7946.5	2659.83	8110.68	4771.71	6839.1	8580.37	5705.84	6882.47	6237.04	6409.65	4190.51
C18_positive	MW0107786	L-Leucine	L-亮氨酸	Amino acid and Its metabolites	氨基酸及其代谢物	Amino acids	氨基酸	C6H13NO2	154.082	131.095	1.2833	M+Na	4.575	3	0.8163	rp	61-90-5	6106	HMDB0000687	24	C00123	11145	8870.74	2915.73	6345.68	9128.94	7795.41	8177.51	9163.38	9125.74	3472.51	9080.91	5667.33	6954.04	4490.67	4997.08	5918.4	5689.48	7513.44	1790.26	9157.72	3722.28	3573.75	5141.74	5847.24	4769.47	8646.93	4913.77	4462.12
C18_positive	MW0014807	5-Methoxytryptamine	5-甲氧色胺	Tryptamines,Cholines,Pigments	色胺、胆碱、色素	Tryptamines	色胺	C11H14N2O	235.083	190.111	5.2627	M-H+2Na	0.524967	2	0.7285	rp	608-07-1	1833	HMDB0004095	7015	C05659	12367.5	11657	11766.9	8294.88	11763.9	11026.5	11361	12064.3	11875.4	12321.4	11602.6	11651.6	12210.4	11941.2	12081.6	12023	12933.7	11651.6	11355.5	11400.2	11088.7	11779.9	11809.7	11086.3	12382.8	12520.3	10855.9	11454.2
C18_positive	MW0110745	2-Hexadecanoylthio-1-ethylphosphorylcholine	2-十六烷基硫代-1-乙基磷酰胆碱	Organic acid and Its derivatives	有机酸及其衍生物	Phosphoric acids	磷酸类化合物	C23H48NO5PS	528.308	481.299	8.8569	M+HCOO+2H	8.08042	2	0.7985	rp	60793-01-3	194114	-	44943	-	108348	37469	22061.9	57315.2	82957.8	35581.6	62299.2	24334.5	53899.3	65646.3	48690.3	21447.3	23965.8	14758.3	52771.6	12452.9	95929.8	14147.4	44230.6	24796	33130.4	38384.2	30453.3	101876	47783.8	25763	30541.5	32224.4
C18_positive	MW0054544	1-Arachidonoyl-sn-glycero-3-phosphocholine	LysoPC(20:4(5Z,8Z,11Z,14Z))	GP	甘油磷脂类	LPC	溶血磷脂酰胆碱	C28H50NO7P	582.296	543.332	8.4037	M+K	0.0171734	3	0.9126	rp	60701-99-7	24779476	HMDB0010395	-	C04230	66177.8	28087.4	17162.7	70329.7	59344.6	31283.2	46775.2	34373.5	72292.1	49772.8	46994.1	28664.1	40714.5	36465.8	49490.9	43714.3	48725.5	46727.5	32130	44971.5	53156.3	57465.1	43912.4	58824.8	48510.2	54755.6	50807.6	34977.6
C18_positive	MW0008280	Benzenemethanamine, 4-bromo-N-butyl-	苯甲胺，4-溴-N-丁基-	Benzene and substituted derivatives	苯及其衍生物	Benzene and substituted derivatives	苯及其衍生物	C11H16BrN	185.996	241.047	1.4526	M+H-C4H8	0.97325	4	0.7263	rp	60509-40-2	485403	-	-	C78342	31399.8	30208.5	37203.5	31355.7	28115.4	28441.7	30559.1	26859.1	23205.6	21054.4	25918.9	41124.9	33984.4	35166.1	33197.1	32619.1	36837.2	35489.9	35701.5	34097	35414.1	31961.5	32091.7	29673.3	29830.1	33768.6	29318.6	21263
C18_positive	MW0016919	Cholesteryl arachidonate	胆固醇花生四烯酸酯	ST	甾醇脂类	CE	胆固醇酯	C47H76O2	711.541	672.585	10.597	M+K	5.25126	4	0.8845	rp	604-34-2	6479222	HMDB0006726	-	C02530	106.663	67461.6	147662	16769.1	2861.76	13778.4	53229.5	28959.4	17377.1	46810	57886.3	12583.6	11063.1	17491.6	25063	100664	49452.3	4928.98	13723.8	11814.7	70991.2	22861	9155.37	2245.35	14827.4	8992.38	33393.4	10414.8
C18_positive	MW0055309	N-Palmitoyldihydrosphingomyelin	N-棕榈酰二氢鞘磷脂	SL	鞘脂类	SM	鞘磷脂	C39H81N2O6P	677.55	704.583	11.3678	M+H-C2H4	4.57805	4	0.6477	rp	60322-02-3	9939965	HMDB0010168	-	-	1819	2123.01	2592.69	799.105	2212.35	1976.69	4811.26	2119.27	4400.3	6926.07	4582	2017.97	1869.02	2692.93	3217.44	3152.91	1361.32	2053.64	1840.14	8278.84	5444.86	1677.32	681.78	3004.49	1651.45	7078.43	1718.17	3342.16
C18_positive	MW0114733	L-Gulose	L-古洛糖	Carbohydrates and Its metabolites	碳水化合物及其代谢物	Sugars	糖类	C6H12O6	383.116	180.063	0.7829	2M+Na	1.51386	1	0.9636	rp	6027-89-0	10130220	HMDB0012326	-	C15923	118874	307874	704660	467418	58777.7	128649	51844.8	594891	66442.4	181919	115.248	564545	606850	494071	544756	553622	357649	620345	295134	528957	519684	548832	530874	446802	582573	457209	469455	536550
C18_positive	MW0009531	Promethazine	异丙嗪	Heterocyclic compounds	杂环化合物	Heterocyclic compounds	杂环化合物	C17H20N2S	351.09	284.135	9.9549	M-2H+3Na	4.2	3	0.613	rp	60-87-7	4927	HMDB0015202	-	C07404	20143.4	32909.5	36475.7	36256.3	35117.2	34371.8	52290.7	38870.6	28112	43278.9	34128.3	28528.4	32442.6	30542.6	29690.9	40826.1	26799.8	32688.8	27131.7	35368	38159.2	37143.1	32474.2	26347.7	25238.2	35894.4	42711.5	32142.7
C18_positive	MW0111330	Tridihexethyl	三己乙基	Benzene and substituted derivatives	苯及其衍生物	Benzene and substituted derivatives	苯及其衍生物	C21H36NO+	511.391	318.28	10.8883	3M+3Na-H	9.22475	4	0.5653	rp	60-49-1	20299	HMDB0014648	-	C07861	2.26058e+06	6.4332e+06	6.10055e+06	1.77384e+06	2.98165e+06	2.9468e+06	5.39304e+06	5.42342e+06	7.5043e+06	5.71316e+06	4.34481e+06	4.16054e+06	4.29767e+06	3.94141e+06	2.00757e+06	2.58838e+06	7.26531e+06	5.63318e+06	4.12697e+06	1.07766e+06	9.29485e+06	219967	309036	277853	396677	405283	1.05982e+07	516224
C18_positive	MW0054374	Linoleic acid	亚油酸	FA	脂肪酰类	FFA	游离脂肪酸	C18H32O2	325.211	280.24	11.2102	M-H+2Na	1.825	3	0.9087	rp	60-33-3	5280450	HMDB0000673	191	C01595	182892	152595	52841.9	152213	52421.8	76490.3	88521.2	141780	133679	123805	133063	94016.8	89914.6	57834.4	72347.6	86407.2	151090	98361.7	57791	87287.5	127766	132799	74416.9	74138.1	122549	71084.5	100948	26022
C18_positive	MW0015756	Aminocaproic acid	6-氨基己酸	Amino acid and Its metabolites	氨基酸及其代谢物	Amino acid derivatives	氨基酸衍生物	C6H13NO2	132.101	131.095	1.2833	M+H	3.41743	1	0.9284	rp	60-32-2	564	HMDB0001901	-	C02378	633322	499943	213272	340833	536716	493434	449396	376937	518608	191913	673191	289914	365410	255755	263776	320512	295727	409116	125183	426746	183593	187136	253903	290692	248884	462538	241931	210854
C18_positive	MW0106189	Creatinine	肌酸酐	Organic acid and Its derivatives	有机酸及其衍生物	Organic acid and Its derivatives	有机酸及其衍生物	C4H7N3O	114.064	113.059	0.7829	M+H	4.62627	1	0.9561	rp	60-27-5	588	HMDB0000562	8	C00791	19890.4	27050.6	14606.9	31030.6	20633.4	22863.7	19488.5	27960.5	30189.4	13505.2	22810.7	21933.7	24447.5	17920.3	24259	27889	17836	18923.8	10900.2	25125.5	18334.6	26855.6	31506.6	22550	25665.5	27670.6	20333.4	20234
C18_positive	MEDN0006	L-Tyrosine	L-酪氨酸	Amino acid and Its metabolites	氨基酸及其代谢物	Amino acids	氨基酸	C9H11NO3	182.08	181.074	1.191	M+H	2.92015	1	0.9498	rp	60-18-4	6057	HMDB0000158	34	C00082	453602	374369	137910	272578	354895	375106	316164	349325	315684	168172	419802	334545	331479	331107	266372	345839	226226	393386	108296	400333	275816	235041	265395	235629	310724	498591	254661	161625
C18_positive	MW0017202	Citramalic acid	柠苹酸	Organic acid and Its derivatives	有机酸及其衍生物	Organic acid and Its derivatives	有机酸及其衍生物	C5H8O5	297.081	148.037	9.6971	2M+H	0.6	3	0.5433	rp	597-44-4	1081	HMDB0000426	5415	C00815	26600.7	32098.5	31411.7	33275.8	22102.1	18066.7	31269	26033.4	17614.9	26596.9	35395	19042.6	25792.3	23520.5	21920.7	22958.9	24460.9	30980.5	30220.4	35023.4	27895.6	25456.5	23629.9	15456.8	16221.9	35252.4	30949.4	25993
C18_positive	MW0168353	Megestrol acetate	醋酸甲地孕酮	Hormones and hormone related compounds	激素及激素相关物质	Hormones and hormone related compounds	激素及激素相关物质	C24H32O4	407.214	384.23	11.1795	M+Na	9.03187	2	0.8384	rp	595-33-5	11683	-	-	C08151	13682.6	9865.58	11302.4	12512.1	6742.33	10446	12967.1	11240.9	14991.9	18223.3	10837.4	14621.8	12369.5	11127.4	10844.6	13806.1	12950.9	16794.4	9981.12	14432.1	21095.3	16675.3	9575.26	10501.8	17598.8	11260.6	15718.9	5499.99
C18_positive	MW0157143	Soyasapogenol B	大豆皂醇B	Terpenoids	萜类	Triterpene	三萜	C30H50O3	423.353	458.376	8.3887	M+H-2H2O	24.0268	2	0.6211	rp	595-15-3	115012	HMDB0034648	-	C08980	62934.6	66653.4	105066	71876.7	75047.4	52380.6	63182.9	79240.2	75577.3	77891.2	90690.7	92322.7	65981.6	82719.1	76025.1	105219	91477.9	77953.2	108860	74121.3	78070.3	72304.4	79495.1	63109.4	62889	61588.5	86673.7	78356.8
C18_positive	MW0011465	(8'R)-Neochrome	(8'R)-新铬	Others	其他	Others	其他	C41H58O3	581.429	598.439	8.7367	M+H-H2O	10.4709	3	0.6248	rp	59491-56-4	131750958	HMDB0030100	-	-	285404	258685	37381.7	179799	184347	179926	242867	257928	305665	118535	88407.6	181381	366290	79794.2	102272	42470	224979	223100	49004.7	183959	120353	66051.2	103290	162268	51687	115441	91991.3	106463
C18_positive	MW0149071	Eudistomin N	洋地黄毒苷N	Heterocyclic compounds	杂环化合物	Heterocyclic compounds	杂环化合物	C11H7BrN2	492.96	245.979	0.7359	2M+H	16.2458	3	0.662	rp	59444-69-8	162883	-	-	C17169	114374	97417.4	147902	117285	78674.8	102301	103712	125216	108824	100865	67175.7	124499	127437	145309	130234	124542	127469	126356	142913	115725	127457	118321	131696	126110	74509	128733	132262	110980
C18_positive	MW0122746	Acyclovir	阿昔洛韦	Heterocyclic compounds	杂环化合物	Heterocyclic compounds	杂环化合物	C8H11N5O3	267.12	225.086	7.2256	M+CH3CN+H	2.03643	2	0.5097	rp	59277-89-3 | 141294-79-3	135398513	HMDB0014925	-	C06810	7540.91	16848.4	3395.8	33221.3	25539	31939.4	21255.9	25584.1	16564.9	6697.21	13476.2	69543.1	26944.5	19990.1	25252.4	32000.2	8637.1	24718.8	1638.91	21314.7	24708.1	20333	39543.2	19374.4	38269.7	23919	17265.8	24984.2
C18_positive	MW0005948	Acetoxyacetone	乙酰氧丙酮	Aldehyde,Ketones,Esters	醛、酮、酯类	Ketones	酮类	C5H8O3	116.051	116.047	1.751	M+	9.35347	2	0.8326	rp	592-20-1	11593	HMDB0034466	-	-	16228	18408.9	17420.7	17470.9	17309.5	16781.5	14818	16754.2	16902.7	9365.16	17633.6	18491.3	16832.5	19269.5	16878.4	17266.4	18947.6	19608.3	16719.2	17671.1	17548.2	15356	16300.8	17819.7	19294.5	16107.7	12986.5	7809.12
C18_positive	MW0005414	5-(4-Chloro-2-fluorophenyl)furan-2-carbaldehyde	5-(4-Chloro-2-fluorophenyl)furan-2-carbaldehyde	Benzene and substituted derivatives	苯及其衍生物	Benzene and substituted derivatives	苯及其衍生物	C11H6ClFO2	206.993	224.004	0.5493	M+H-H2O	5.0885	4	0.6377	rp	591224-05-4	891208	-	-	-	9297.43	7205.85	6353.44	5174.25	5497.44	5650.5	5656.75	6354.85	5221.64	1753.03	4325.94	3496.09	3274.16	2521.24	3020.12	2649.94	2400.5	2426.34	1893.3	2090.13	1543.59	1648.58	1971.53	1106.3	1288.98	796.297	782.662	447.286
C18_positive	MEDN1778	Lauryl glucoside	十二烷基葡萄糖苷	Carbohydrates and Its metabolites	碳水化合物及其代谢物	Carbohydrates and Its metabolites	碳水化合物及其代谢物	C18H36O6	371.24	348.251	7.1107	M+Na	2.18322	2	0.9038	rp	59122-55-3 | 85618-22-0	93321	-	34493	C16041	43375.2	31353	27841.9	22434.2	46004.1	31326.1	55635.8	78773.8	69664.2	38129	64899.8	61996.8	89151.4	61524.9	41446.4	143445	76133.8	69953.3	28191.1	126277	8245.7	10692.6	15747.8	14698.7	19436.2	99905.4	10307.7	70248.6
C18_positive	MW0016265	Butyl pentanoate	戊酸丁酯	Aldehyde,Ketones,Esters	醛、酮、酯类	Esters	酯类	C9H18O2	339.242	158.131	10.0776	2M+Na	24.974	3	0.5518	rp	591-68-4	61137	HMDB0040295	-	-	87394.1	94578.9	25606	73687.4	23864.7	59215	69103.4	93351.8	43680.4	27782.2	52968.1	247.719	226.573	188.113	383.05	830.107	336.385	66537.7	308.504	44129.5	515.134	368.59	611.272	146.386	126.468	471.004	197.476	39.4351
C18_positive	FDATN01492	DL-Methionine	DL-甲硫氨酸	Amino acid and Its metabolites	氨基酸及其代谢物	Amino acids	氨基酸	C5H11NO2S	150.057	149.051	0.9196	M+H	4.61445	2	0.9153	rp	59-51-8 | 26062-47-5 | 7005-18-7 | 33807-07-7	876	HMDB0033951	-	C01733	23979.5	20101.7	4430.95	12884.7	25057.9	15208.6	17940.6	10318.5	18314.3	9392.65	27639	10745.3	16213.4	14324.5	11499	15851.3	9267.14	18683.4	3976.87	12209.4	9867.2	6531.63	6886.26	9052.06	7603.84	15412.8	6458.34	8555.25
C18_positive	MW0106969	Glu-Lys	谷氨酸-赖氨酸	Amino acid and Its metabolites	氨基酸及其代谢物	Small Peptide	小肽	C11H21N3O5	258.138	275.148	7.1528	M+H-H2O	17.4275	2	0.6289	rp	5891-53-2	7015704	HMDB0004207	23795	-	12487.3	10929.4	3768.91	10073.4	5296.79	16131.4	12680.3	19071	3232.69	5306.96	17412.8	86.6315	124.647	42.9402	4.58765	107.79	34.8661	7960.27	20.1852	10577.9	30.6824	23.8555	14.5275	89.4903	131.41	17.0456	16.332	26.7595
C18_positive	MW0142358	(4R,6R)-6-[2-[(1S,2S,8aR)-2-methyl-1,2,6,7,8,8a-hexahydronaphthalen-1-yl]ethyl]-4-hydroxyoxan-2-one	-	Aldehyde,Ketones,Esters	醛、酮、酯类	Ketones	酮类	C18H26O3	329.149	290.188	5.3241	M+K	10.487	4	0.546	rp	58889-18-2	173650	-	-	-	8913.89	5574.55	2602.99	7032.62	2358.41	4191.1	4634.43	6545.04	7508.38	2051.78	1801.9	1112.02	2659.64	7197.08	3529.47	1120.94	1456.4	1355.39	1365.41	4217.59	3116.51	9207.79	6229.98	3645.03	1504.63	3592.78	2135.16	1355.87
C18_positive	MW0107016	Glu-Ile	谷氨酸-异亮氨酸	Amino acid and Its metabolites	氨基酸及其代谢物	Small Peptide	小肽	C11H20N2O5	243.132	260.137	2.8022	M+H-H2O	6.9691	2	0.9004	rp	5879-22-1	9813855	HMDB0028822	23727	-	17001.7	8252.2	8963.89	8728.26	9552.93	9737.72	11201.2	12526.3	14047.1	7201.87	9659.59	8797.66	9233.42	9645.4	10569.5	11024.3	12487.4	7793.22	8538.78	9494.92	9099.27	9585.03	9437.12	10718.9	10825.5	7640.21	7445.55	7263.87
C18_positive	MW0108964	O,O-Diethyl hydrogen thiophosphate	O，O-二乙基硫代磷酸酯	Aldehyde,Ketones,Esters	醛、酮、酯类	Esters	酯类	C4H11O3PS	214.986	170.017	0.5336	M-H+2Na	4.50758	2	0.8172	rp	5871-17-0	655	HMDB0001460	6256	C06607	68586.2	57633.8	51778.1	86790.1	61937.9	52198.2	54357.3	57526.6	55672.3	30690.2	49500.4	59061	49813.6	54695.8	52419.1	86484.7	58564.8	46853.4	50117.3	87860.9	81601.6	82517.3	78781.4	51275.1	47867.8	48175.9	47851	45874.3
C18_positive	MW0014329	4-(Methylsulfanyl)-2-oxobutanoic acid	α-酮基-γ-(甲硫基）丁酸	Organic acid and Its derivatives	有机酸及其衍生物	Organic acid and Its derivatives	有机酸及其衍生物	C5H8O3S	104.99	148.019	9.521	M+Na+K	6.46275	4	0.6119	rp	583-92-6	473	HMDB0001553	6319	C01180	30460.1	29587.6	46401	28789.4	32083.5	24941.8	32175.1	28863.1	27239.6	24796.9	24373.1	28064.2	30853.9	29262	30110.7	34253.7	34169	29523.4	33905.5	23115.2	37664.5	37884	17183.6	25272.8	29150.8	35555.6	29644.4	25358.7
C18_positive	MW0129697	1,6-Dioxacyclohexadecane-7,16-dione	1,6-二氧杂环十六烷-7,16-二酮	Aldehyde,Ketones,Esters	醛、酮、酯类	Ketones	酮类	C14H24O4	120.087	256.168	7.7778	M+2H-H2O	13.8515	4	0.5001	rp	58296-43-8	94013	-	-	-	9779.71	5163.15	5315.23	5293.55	7397.79	6008.65	5710.48	6549.45	9172.29	5213.79	11995.7	6691.13	7643.61	7427.5	9664.97	7289.77	7240.4	6634.83	6306.09	5741.34	6621.94	5824.76	10183.5	7216.42	7611.52	10675	4301.15	7837.99
C18_positive	MW0134067	5,7-Dihydroxy-2-(4-hydroxy-3-methoxy-phenyl)-3,6,8-trimethoxy-chromen-4-one	4'，5,7-三羟基3,3'，6,8-四甲氧基黄酮	Aldehyde,Ketones,Esters	醛、酮、酯类	Ketones	酮类	C19H18O9	413.091	390.095	9.7123	M+Na	19.968	2	0.7623	rp	58130-91-9	5386959	HMDB0136142	-	-	16249.9	21363.9	22160.1	21896.4	14947.6	12427.1	20292.6	18010.5	17009.3	16801.9	22263.6	16800.8	16337.6	14956.6	16008	18071.7	16451.8	20368	21476.2	21990.2	18659.3	17808.9	13038.5	8914.47	11106.8	23599.8	23343.5	16001
C18_positive	MW0103706	Uridine-5'-diphosphate	尿苷-5'-二磷酸	Nucleotide and Its metabolites	核苷酸及其代谢物	Nucleotide and Its metabolites	核苷酸及其代谢物	C9H14N2O12P2	448.978	404.002	0.6747	M-H+2Na	11.9598	2	0.6693	rp	58-98-0	6031	HMDB0000295	-	C00015	374680	381738	143922	207080	453889	299377	287078	139917	367525	206550	555593	149662	144250	132430	141801	113587	125201	137542	195269	129120	130456	142657	124624	124243	143874	151409	141183	115049
C18_positive	MW0111010	Dipyridamole	双嘧达莫	Heterocyclic compounds	杂环化合物	Heterocyclic compounds	杂环化合物	C24H40N8O4	505.334	504.317	6.5337	M+H	24.0432	2	0.8088	rp	58-32-2	3108	HMDB0015110	-	-	18234.9	21162.1	8590.97	13571.6	15957.2	21604.1	22503.5	29021.5	13717	13372.8	29256.1	18876.2	27584.4	17816.3	11698.3	20057.2	22200.2	24787.7	11426.5	41822.5	242.975	271.209	606.216	697.641	876.686	7015.68	2375.12	5336.81
C18_positive	MW0054951	Methyltestosterone	甲基睾酮	Hormones and hormone related compounds	激素及激素相关物质	Hormones and hormone related compounds	激素及激素相关物质	C20H30O2	605.444	302.225	6.8723	2M+H	19.3227	2	0.6308	rp	58-18-4	6010	HMDB0015655	-	C07198	61614.3	55330.6	71885.9	57249.2	62296.1	44637.2	52703.4	65515	65283.5	56135	52764.7	67090.8	71915	67304.3	69221.1	68191.5	77989.8	52528.7	61855.5	58874.6	67167	74774.1	76357.9	73433.6	79630	76526	62872.7	82806.1
C18_positive	MW0006635	Clozapine	氯氮平	Heterocyclic compounds	杂环化合物	Heterocyclic compounds	杂环化合物	C18H19ClN4	349.118	326.13	4.1814	M+Na	2.22537	1	0.7505	rp	5786-21-0	135398737	HMDB0014507	-	C06924	173316	159061	161903	153257	153665	147323	134347	159940	171364	147847	163440	154684	153210	157479	153743	154443	164090	154961	147498	143178	140943	143985	144684	152100	151893	156773	132445	138912
C18_positive	MW0012262	3,4-Dimethyl-5-pentyl-2-furantridecanoic acid	3,4-二甲基-5-戊基-2-呋喃十三烷酸	FA	脂肪酰类	Others	其他	C24H42O3	531.279	378.313	7.7778	M+K+CF3COOH	36.5115	4	0.5806	rp	57818-43-6	71443942	HMDB0061649	-	-	29933.9	12188.5	22405.3	16407.6	17242.1	15277.4	15846.4	26788.7	27194.4	15092.6	39687.8	16796.9	18946.7	22109.4	30333.1	21548.7	20609.4	15530.7	15416.3	12133.5	18005	15267.9	31361	19056.6	18230	37241.9	15875.5	24555.9
C18_positive	MW0122688	9-Bromo-6H-indolo[2,3-b]quinoxaline	9-溴-6H-吲哚[2,3-b]喹喔啉	Heterocyclic compounds	杂环化合物	Heterocyclic compounds	杂环化合物	C14H8BrN3	255.987	296.99	0.9646	M+H-COCH2	0.396	4	0.7402	rp	57743-36-9	5357491	-	-	-	8723.2	6213.89	651.568	3453.34	10566.7	5407.85	4337.24	492.134	9061.06	1810.95	10505.5	1486.26	1630.17	2062.43	333.923	1759.01	4164.45	1935.13	48.4595	1023.76	1505.92	1368.88	3647.74	3386.06	1686.31	2019	2502.38	1133.91
C18_positive	MW0153386	Mancinellin	曼西奈林	Terpenoids	萜类	Terpenoids	萜类	C36H52O8	613.366	612.366	6.5182	M+H	10.1556	4	0.5509	rp	57672-76-1	5281378	-	-	C09127	7366.85	6123.2	1531.1	4148.93	6975.71	6086.93	4437.51	6151.23	4919.42	2520.41	7558.21	14.844	24.3051	21.1242	29.1986	18.2694	71.1613	4583.85	10.5122	335.089	23.0814	15.3025	51.5772	17.4612	52.1983	12.6828	48.2429	35.9678
C18_positive	MW0116858	1-Acetylindole	1-乙酰吲哚	Heterocyclic compounds	杂环化合物	Indole and Its derivatives	吲哚及其衍生物	C10H9NO	160.074	159.068	2.3887	M+H	2.84525	1	0.857	rp	576-15-8	68470	-	34502	-	39945.3	35919.4	22755.1	31601	36607.7	36941.4	31792.1	35753.4	32837.6	18929.5	29689.3	28347.5	29677.8	28741	28423.8	29369.2	27760.6	32161.3	13848.9	29415.3	25675	23078.3	27230.8	27225.1	31789	30194.4	25548.8	25910.4
C18_positive	MW0127498	Isomethiozin	异硫辛	Others	其他	Others	其他	C12H20N4OS	345.058	268.136	6.7803	M-H+2K	5.24838	2	0.5049	rp	57052-04-7	9576097	-	-	C19107	16577.2	17281	17606.2	17896.6	19185.5	18590.6	22665.3	19287.2	18036.8	18581.3	19433.4	17211.1	17053.7	18023.7	18425.5	18773.8	17283	15889.6	20808	20337	18300.4	18377.9	18978.2	18406	17537.9	18742.1	19158.8	18381.5
C18_positive	MW0017071	Cholest-5-ene	胆固醇-5-烯	Others	其他	Hydrocarbon derivatives	烃衍生物	C27H46	370.364	370.36	9.8791	M+	18.3888	3	0.6497	rp	570-74-1	440663	HMDB0000941	5889	C05416	53163.2	55946.4	23899.6	29429.9	68900.6	39028.1	43751.6	31559.9	47522.7	26981.2	45346.1	49741.9	36306.1	10778.4	53321.6	69538.7	59825.4	24541.6	51214.1	35360.4	72403.5	59499.8	55938.5	58104.1	16414	55583.9	41653.7	36953.6
C18_positive	MEDP0428	Cholesterol	胆固醇	Hormones and hormone related compounds	激素及激素相关物质	Hormones and hormone related compounds	激素及激素相关物质	C27H46O	369.351	386.355	5.5143	M+H-H2O	2.70768	1	0.6232	rp	57-88-5	5997	HMDB0000067	-	C00187	10312	7775.75	7791.65	13333.4	22722.2	31.0066	7994.17	36745.1	2394.95	227.305	4295.86	3675.29	17944.7	3305.66	1016.24	6801.7	2446.16	2047.64	7740.02	39.4882	5339.31	13268.6	1590.64	1097.69	4592.45	6717.38	1118.9	14827.5
C18_positive	MW0062186	Progesterone	黄体酮	Hormones and hormone related compounds	激素及激素相关物质	Hormones and hormone related compounds	激素及激素相关物质	C21H30O2	314.216	314.225	6.8723	M+	21.0853	1	0.6713	rp	57-83-0	5994	HMDB0001830	402	C00410	519150	487682	528140	508402	501177	406675	455586	522313	517794	464334	472319	473887	500300	476145	494761	497597	526190	419999	459234	444519	465792	513075	508707	510196	531222	519070	456293	510708
C18_positive	MEDN0305	Creatine	肌酸	Organic acid and Its derivatives	有机酸及其衍生物	Organic acid and Its derivatives	有机酸及其衍生物	C4H9N3O2	132.075	131.07	0.8135	M+H	5.59899	1	0.8354	rp	57-00-1	586	HMDB0000064	7	C00300	22606.4	27504.8	16586.4	9700.23	25256.4	20461.2	21876.2	20852.6	19122.6	9452.44	29999.4	18927.8	14573.6	19773.4	20659.6	31743.8	18595.4	17543.4	12474.9	21878.6	13905.8	5469.49	10536.1	14765.7	14860.3	24424.9	16425	20196.7
C18_positive	MW0012582	16alpha-Hydroxyestrone	16α-羟基雌酮	Aldehyde,Ketones,Esters	醛、酮、酯类	Ketones	酮类	C18H22O3	269.147	286.157	9.4674	M+H-H2O	14.1178	2	0.6723	rp	566-76-7	115116	HMDB0000335	2580	C05300	10831.3	13222.6	788.782	10140.3	3186.76	3125.1	13774.1	17824.2	10058.4	7313.74	15791.2	796.979	3456.8	5932.64	4493.4	4408.63	12920.5	1806.61	5484.7	1609.92	3456.88	21616.8	10920.3	7906.7	11717.3	6679.18	15636.8	1501.36
C18_positive	MW0108403	N-(2-Furoyl)glycine	2-呋喃酰甘氨酸	Amino acid and Its metabolites	氨基酸及其代谢物	Amino acid derivatives	氨基酸衍生物	C7H7NO4	169.034	169.037	1.1757	M+	7.09221	1	0.6979	rp	5657-19-2	21863	HMDB0000439	5428	-	136159	154459	38857.3	108098	77107.1	95443.1	79336.4	97881.8	87485.8	26932.4	91317	105366	62848.8	86784.9	83908.9	60547	53917.1	95143.2	5568.85	120722	44986.2	44125.1	129164	123844	37051.3	84260.7	107125	27456.3
C18_positive	MW0107620	3-Isobutylhexahydropyrrolo[1,2-a]pyrazine-1,4-dione	环(L-亮氨酸-L-脯氨酸)	Amino acid and Its metabolites	氨基酸及其代谢物	Small Peptide	小肽	C11H18N2O2	211.142	210.137	3.6284	M+	3.51461	1	0.6574	rp	5654-86-4	102892	HMDB0034276	-	-	4317.21	4898.28	1954.48	2962.81	5428.23	1106.98	6295.11	1380.84	3586.24	1209.02	1592.24	4740.21	424.444	3233.31	1706.48	917.729	4127.74	1883.87	688.715	1295.04	3512.8	3117.24	3695.47	2053.83	3221.21	4995.44	1516.19	1320.22
C18_positive	MW0009305	Oxybutynin	奥昔布宁	Benzene and substituted derivatives	苯及其衍生物	Benzene and substituted derivatives	苯及其衍生物	C22H31NO3	357.239	357.23	10.566	M+	17.621	2	0.6801	rp	5633-20-5 | 119579-36-1	4634	HMDB0015195	1686	C07360	4063.75	962.38	140.284	1006.13	1442.88	241.866	753.075	91.8468	1754.39	212.368	1607.97	23562.6	618.638	64.2818	80.5764	553.832	65727.9	478.552	10731.1	200.463	540.025	312.327	240.968	1140.83	58.7789	1843.17	1244	164.644
C18_positive	MADP0489	Heptethylene glycol	七甘醇	Alcohol and amines	醇、胺类	Alcohols	醇类	C14H30O8	327.201	326.194	2.894	M+H	0.17025	4	0.9958	rp	5617-32-3	79718	HMDB0061835	-	-	93601.4	88332.9	55668.7	62298.5	73530.9	90518.1	81148	134526	88631.6	61168.3	99288	41133.5	55636.4	45263.3	46122.5	52377.9	67225.3	43011.2	32910.3	57984.1	2913.49	421.477	2808.86	3485.58	2759.47	8735.81	3902.8	6685.67
C18_positive	MW0169369	L-Lysine	L-赖氨酸	Amino acid and Its metabolites	氨基酸及其代谢物	Amino acids	氨基酸	C6H14N2O2	188.138	146.106	0.7674	M+CH3CN+H	7.11077	1	0.8718	rp	56-87-1	5962	HMDB0000182	5200	C00047	18300.9	18283.2	7383.94	15480.3	13569.4	13436.4	16817.9	17023.2	20878.8	11382.5	13340.6	10206.2	14849.9	10847.2	15197.6	12136.5	12579	16907.1	5033.21	10857.7	9809.85	8697.63	13269.9	12330.7	10632.6	16349	12512.3	10203.4
C18_positive	FDATN01488	L-Glutamic acid	L-谷氨酸	Amino acid and Its metabolites	氨基酸及其代谢物	Amino acids	氨基酸	C5H9NO4	170.04	147.053	0.8135	M+Na	5.15	3	0.798	rp	56-86-0	33032	HMDB0000148	-	C00025	4484.57	4450.04	1839.13	2857.53	4086.09	4401.16	4503.85	2072.39	3909.48	2889.84	4055.21	4212.42	2611.15	2110.46	1010.33	2454.73	3711.77	2287.93	2724.06	3275.03	2027.06	780.224	1702.77	2065.07	466.081	3556.98	2513.37	557.868
C18_positive	MW0168854	Bis(3-aminopropyl)amine	3,3'-二氨基二丙胺	Alcohol and amines	醇、胺类	Amines	胺类	C6H17N3	178.158	131.142	8.6316	M+HCOO+2H	6.5	3	0.6519	rp	56-18-8	5942	HMDB0011634	-	C03375	316516	161236	61908.2	142357	183201	141827	271883	331828	212761	115362	325248	225.064	23.7791	26.8689	44.384	61.1207	117.865	114078	36.5736	66550.6	44.9837	22.9825	52.0799	311.373	32.9115	48.3476	53.1306	63.0989
C18_positive	MW0063708	Sumaresinol	苏木树脂醇；苏木树脂酸	Terpenoids	萜类	Triterpene	三萜	C30H48O4	536.37	472.355	9.544	M+CH3CN+Na	1.88082	2	0.7075	rp	559-64-8	12443148	-	-	C17070	103055	76566.6	27218.7	66360.8	69529.2	66942.5	73687.2	71807.4	94844.5	44621.6	50957.4	55209.5	56513.1	48893.3	51180.8	31636.2	56930.9	50065.9	34617	65568.9	42009.6	27112.8	45311.2	44891.4	62951.9	47598.2	30601.8	51877.5
C18_positive	MW0112869	Prenol	异戊二烯	Alcohol and amines	醇、胺类	Alcohols	醇类	C5H10O	104.105	86.0732	10.4448	M+NH4	5.45736	2	0.631	rp	556-82-1	11173	HMDB0030124	-	C01390	30492.8	17954	18391.5	25181.1	13770.3	9209.74	19998	23885.2	20178.4	15264.3	18573.1	14784.9	15403.5	13276.9	19303	28283.2	24948.9	23386.3	20682.3	12500.2	31634	18149.3	18218.1	9375.95	18891.5	22913.3	19995.8	16510.9
C18_positive	MW0120675	4-Phenylquinolin-8-amine	4-苯基喹啉-8-胺	Heterocyclic compounds	杂环化合物	Heterocyclic compounds	杂环化合物	C15H12N2	205.084	220.1	4.2591	M+H-CH4	0.121	4	0.747	rp	55484-55-4	108726	-	-	-	69907	70219.6	119165	81399.6	76660.1	65092.2	81300.3	99394.6	80094	149661	152377	155436	78744.6	79654.2	80095.4	47172.8	67355.2	70320.5	81409.4	107142	172138	47629.1	68033.3	74300.7	34941.4	73267.7	80357.5	68830.1
C18_positive	MEDP1685	Phytosphingosine	植物鞘氨醇	SL	鞘脂类	SPH	鞘氨醇	C18H39NO3	318.3	317.293	5.8999	M+H	0.636038	1	0.7428	rp	554-62-1	122121	HMDB0004610	7066	C12144	600011	538120	481857	483033	552496	542985	506931	555910	612599	553979	579082	582689	601330	514498	560045	647470	601636	470021	507858	414436	368454	367408	400375	459609	379495	395670	341776	394986
C18_positive	MW0013394	2'-Apo-beta-carotenal	2'-载脂蛋白-β-胡萝卜素	Others	其他	Carotenoids	类胡萝卜素	C37H48O	508.376	508.37	9.3141	M+	12.0544	3	0.6521	rp	5525-46-2	131751675	HMDB0035150	-	-	1.12369e+06	1.02797e+06	223145	813702	720012	699736	650392	766485	1.10733e+06	344367	890835	621490	703273	400722	445684	509036	755021	701045	336054	557332	556568	340254	495918	388754	385370	649418	394651	301202
C18_positive	MW0139812	Thalsimine	塔尔西明	Heterocyclic compounds	杂环化合物	Heterocyclic compounds	杂环化合物	C38H40N2O7	636.281	636.284	8.1613	M+	0.639835	2	0.7397	rp	5525-36-0	362568	-	-	C09661	7112.22	6223.04	3883.63	4964.3	5289.32	2130.19	4941.18	6990.28	5199.08	3814.44	4633.82	5645.34	5387.03	4740.78	5867.78	5134.69	5636.57	5774.14	2753.59	4242.29	5955.02	5254.26	5149.8	4342.71	5178.39	6727.62	5084.79	4772.33
C18_positive	MW0125214	Moreollin	莫罗林	Heterocyclic compounds	杂环化合物	Heterocyclic compounds	杂环化合物	C35H42O8	629.241	590.288	9.8791	M+K	11.8054	4	0.5271	rp	55221-73-3	44889973	HMDB0030795	-	-	6600.04	8797.16	5995.44	7901.68	6860.44	5385.11	10355.1	9322.87	9498.8	4983.14	5867.03	4886	8131.91	6283.81	7435.02	8174.81	8628.29	11581.2	7805.33	6705.22	13001.7	8399.83	7499.21	2708.5	9491.62	7971.16	8728.21	4917.78
C18_positive	MW0125855	N-Methylphthalimide	N-甲基邻苯二甲酰亚胺	Alcohol and amines	醇、胺类	Amines	胺类	C9H7NO2	200.012	161.048	1.9505	M+K	2.93961	2	0.7176	rp	550-44-7	11074	HMDB0004284	-	-	9914.29	12258.1	13605.8	13367.8	9251.6	10433.3	11853	11752.9	11972.1	7778.12	13274.5	14833.6	13947.1	13095.5	14305	13508.6	13565	12275.8	14220.8	15151.9	15398.3	12009.2	14220.7	10256.8	11495.2	14511	15173.8	10783.2
C18_positive	MEDP1645	Benzamide	苯甲酰胺	Alcohol and amines	醇、胺类	Amines	胺类	C7H7NO	122.058	121.053	3.1077	M+H	3.79975	1	0.9289	rp	55-21-0	2331	HMDB0004461	-	C09815	628.142	12.621	337.515	20.5735	15.4935	33.0858	10.7979	37.5371	9.29153	5.75404	21.3876	2822.96	3157.47	1612.95	601.644	870.024	3614.94	2980.21	1650.19	4391.79	9.62619	93.7362	4.88546	5.96658	11.4053	7.50003	7.06581	5.43281
C18_positive	MW0155547	Phytolaccagenic acid	植物漆酸	Terpenoids	萜类	Triterpene	三萜	C31H48O6	539.336	516.345	7.8701	M+Na	5.67723	2	0.7101	rp	54928-05-1	13878342	HMDB0034640	-	-	15270.8	17068.9	17751.4	14741.7	13941	13713.7	13316	16828.1	15351	14198	16586.3	12758.2	14783.9	15152.1	15239.8	15507.8	19710.6	13325.1	18354.8	10950.9	15174.7	16136	13166.9	11250.2	15211.1	15276.5	11519.1	12462.2
C18_positive	MW0156152	Protoemetine	原吐根碱	Heterocyclic compounds	杂环化合物	Heterocyclic compounds	杂环化合物	C19H27NO3	282.185	317.199	8.4947	M+H-2H2O	0.025	3	0.9353	rp	549-91-7	443421	-	-	C11816	1.02765e+07	1.17858e+07	6.10963e+06	8.74368e+06	3.2073e+06	1.34068e+07	1.58983e+07	2.45711e+07	3.03271e+06	7.84349e+06	1.41449e+07	92177	103855	5851.83	3724.27	119.192	29530.7	1.14404e+07	7720.69	6.93462e+06	163.012	4.12181e+06	5.12355e+06	6.40875e+06	4.82172e+06	5.29544e+06	5.03088e+06	4.93158e+06
C18_positive	MW0104991	3-Bromotyrosine	3-溴酪氨酸	Amino acid and Its metabolites	氨基酸及其代谢物	Amino acid derivatives	氨基酸衍生物	C9H10BrNO3	277.017	258.984	1.3604	M+NH4	4.4124	2	0.7008	rp	54788-30-6	148708	HMDB0005874	-	C17079	4601.05	3967.44	4851.61	3602.7	4316.88	3889.92	2901.39	3895.33	2993.7	2353.25	3316.19	4156.05	4431.24	4418.81	4392.73	3754.22	4270.76	4204.98	4085.96	3934.33	4139.54	4250.18	3810.6	4094.6	4161.31	3246.68	3114.48	1638.1
C18_positive	MW0121024	3-Amino-6-chloropyridazine	3-氨基-6-氯哒嗪	Heterocyclic compounds	杂环化合物	Heterocyclic compounds	杂环化合物	C4H4ClN3	130.022	129.009	5.746	M+H	13.0339	2	0.6736	rp	5469-69-2 | 393353-55-4	21643	HMDB0062412	-	-	162714	159578	131916	141865	156251	136847	133239	150519	169016	141787	152991	137481	154779	150708	147534	144685	166322	133358	137487	152279	132829	150330	153962	151773	154903	149847	141405	144234
C18_positive	MW0123411	Unii-kki91P85GE	Unii-kki91P85GE	Amino acid and Its metabolites	氨基酸及其代谢物	Small Peptide	小肽	C20H22O6	734.303	358.142	2.2562	2M+NH4	17.4834	2	0.5402	rp	546-97-4	188289	HMDB0036837	-	-	10394	5327.96	486.341	1228.05	8172.29	4954.96	4568.27	235.288	9479.28	1660.56	13647.8	7.70061	17.6947	23.4218	3.36888	1.92506	128.06	1079.59	5.86726	281.263	20.5942	11.7803	800.549	71.2229	12.5327	252.665	77.7352	372.608
C18_positive	MW0168969	Conessine	甜菜	Heterocyclic compounds	杂环化合物	Heterocyclic compounds	杂环化合物	C24H40N2	420.341	356.319	7.7318	M+CH3CN+Na	13.6579	2	0.6577	rp	546-06-5	441082	-	44134	C06545	330056	417112	394400	408042	393976	326201	348072	388046	440106	350384	385297	373488	367337	390089	363700	416084	455625	362100	356381	365106	363978	393602	379350	389381	403631	365525	383939	376925
C18_positive	MW0115875	2-Hydrazinyl-4,6-di(piperidin-1-yl)-1,3,5-triazine	2-肼基-4,6-二(哌啶-1-基)-1,3,5-三嗪	Aldehyde,Ketones,Esters	醛、酮、酯类	Ketones	酮类	C13H23N7	316.168	277.202	9.544	M+K	1.2655	4	0.7193	rp	54589-69-4	255400	-	-	-	5436.19	6896.74	2759.6	4956.74	1115.63	4366.71	9047.4	13020.7	1821.11	3720.3	6427.99	128.349	33.1982	127.481	78.8656	226.617	15.6273	4893.11	33.5697	3418.6	86.6687	21.8375	82.2728	144.6	58.8637	87.9535	67.3598	65.0438
C18_positive	MW0055180	Myristic acid	肉豆蔻酸	FA	脂肪酰类	Others	其他	C14H28O2	246.242	228.209	5.032	M+NH4	2.38872	2	0.7203	rp	544-63-8	11005	HMDB0000806	196	C06424	56323.9	43332.9	43021.1	46621.6	41573.9	41223.4	37394.5	52346.7	59054.7	42448.4	49913.8	43744.6	44582.4	43541	45535.5	44953.6	54544.2	44413.3	43668.1	37767.8	41574.8	41203.4	46816.6	54546.2	43013.3	43055.1	39391.8	39272.9
C18_positive	MEDL02767	Palmitoylethanolamide	棕榈酰乙醇酰胺	FA	脂肪酰类	Others	其他	C18H37NO2	272.259	299.282	6.0692	M+H-C2H4	6.426	4	0.6126	rp	544-31-0	4671	HMDB0002100	-	C16512	6224.69	6022.37	5734.97	5664.75	6198.99	6844.96	5444.49	7234.44	11036.3	6569.23	7466.41	9030.52	7013.29	6631.66	5878.11	7291.77	7815.6	6473.22	6831.67	6871.64	2335.09	1428.38	4080.61	4699.71	4333.03	3009.28	676.559	4571
C18_positive	MW0116978	1h-Benzimidazole-2-sulfonamide	1h-苯并咪唑-2-磺酰胺	Alcohol and amines	醇、胺类	Amines	胺类	C7H7N3O2S	235.991	197.026	1.3604	M+K	4.743	4	0.8944	rp	5435-31-4	228459	-	-	-	37427.4	29581.6	40917.3	35326.2	32241.8	32730.8	30352.3	39437.6	30576.4	24588.7	26871.8	40726.1	39604.4	41841.4	40990.8	41246.6	43254.6	40531.2	39765.7	38034.5	40749.2	38202.2	37417.7	43701.5	43478.9	36665.6	35936.3	24116.1
C18_positive	MEDP1230	Glycidyl oleate	Glycidyl oleate	GL	甘油脂类	MG	单甘油酯	C21H38O3	361.273	338.282	8.1918	M+Na	9.762	4	0.5569	rp	5431-33-4	5354568	-	-	C19426	13139.1	6871.86	4128.35	9926.59	10354.7	6816.76	8971.42	6856.58	9967.62	7996.35	6440.03	3385.43	6379.39	5677.49	9143.18	5413.59	8474.38	4060.41	6414.95	9261.08	8036.02	5431.82	6927.81	8222.39	5957.87	7416.02	5005	4596.77
C18_positive	MW0105421	Acetylglycine	N-乙酰基甘氨酸	Amino acid and Its metabolites	氨基酸及其代谢物	Amino acid derivatives	氨基酸衍生物	C4H7NO3	117.035	117.043	1.751	M+	19.168	1	0.6529	rp	543-24-8	10972	HMDB0000532	5517	-	45745.2	49180.6	48072.1	47373.6	45039.6	44581.4	41069.1	47891.9	49415.9	43950.4	48546.9	46997	47331.1	50991.3	47930.8	47567.9	49192.5	52321.4	42533.7	45683.7	45916.5	43161.9	45676.3	44094.9	51976	48781.3	40931.7	49526.4
C18_positive	MW0010768	Cloprostenol	氯前列醇	Hormones and hormone related compounds	激素及激素相关物质	Hormones and hormone related compounds	激素及激素相关物质	C22H29ClO6	407.159	424.165	5.3395	M+H-H2O	2.0399	2	0.7577	rp	54276-21-0 | 40665-92-7 | 100786-10-5	5311053	-	45694	-	6744.97	11632.1	354.187	60821.2	6793.85	9220.32	2062.74	3374.01	6233.11	233.203	5109.94	257.989	13659.5	179.732	671.206	848.331	4310.7	357.216	4647.48	2035.58	7704.76	6100.39	4.3611	8067.04	3761.13	10436.7	395.331	14038.7
C18_positive	MEDN0345	1,3,7-Trimethyluric acid	1,3,7-三甲基尿酸	Amino acid and Its metabolites	氨基酸及其代谢物	Amino acid derivatives	氨基酸衍生物	C8H10N4O3	211.087	210.075	2.1642	M+H	9.775	3	0.7638	rp	5415-44-1	79437	HMDB0002123	-	C16361	4856.3	4695.56	3050	4151.78	3500.62	4471.34	4251.68	4667.12	4749.13	3044.22	3566.97	3447.64	3675.85	3914.25	4086.43	2959.98	4157.24	3882.16	2933.58	3480.09	3134.8	3862.4	3746.84	3855.67	3852.84	3275.32	3362.49	3423.04
C18_positive	MW0105414	Acetoacetic acid	乙酰乙酸	Organic acid and Its derivatives	有机酸及其衍生物	Organic acid and Its derivatives	有机酸及其衍生物	C4H6O3	149.042	102.032	1.751	M+HCOO+2H	5.1	3	0.6414	rp	541-50-4	96	HMDB0000060	-	C00164	63492.2	75834.6	67126.3	70192.1	64683.9	61913.3	58152.9	68001.4	74780.4	49114.9	71980.6	78068.5	75837.5	81493.5	75193.2	76650.4	86222.8	88208	72127.7	75555.4	74817.2	72340.1	74910.9	75144.7	91318.6	91624.4	71797	60960.3
C18_positive	MW0169387	L-Carnitine	左旋肉碱	Amino acid and Its metabolites	氨基酸及其代谢物	Amino acids	氨基酸	C7H15NO3	162.111	161.105	0.7829	M+H	5.73119	1	0.9531	rp	541-15-1	10917	HMDB0000062	52	C00318	78346	83502.4	50782.7	83055.4	61842.6	62261.8	55733.8	81231	74718.2	37860.9	66702.4	93792	89856.7	94148.6	100262	148710	49404.9	85894.8	24717.3	78965.2	79187	67114.2	96182.6	105501	128937	112269	89228.7	81809.4
C18_positive	MW0127171	1,2-Ethanedithiol	1,2-乙二硫醇	Others	其他	Others	其他	C2H6S2	132.956	93.9911	1.3063	M+K	3.1699	3	0.6106	rp	540-63-6	10902	HMDB0031707	-	-	9088.07	11548.8	9928.35	9295.69	9968.61	8318.66	9001.81	11831.7	7829.86	8155.09	6644.19	8372.86	10402.4	10389.2	10640.2	10617.2	9547.92	9302.64	10368.8	8880.62	9773.96	10823.4	9857.32	10096.6	8980.43	8889.54	12379.7	6909.02
C18_positive	MW0126334	Pyridoxal phosphate	磷酸吡哆醛	Organic acid and Its derivatives	有机酸及其衍生物	Organic acid and Its derivatives	有机酸及其衍生物	C8H10NO6P	248.032	247.025	1.468	M+H	1.075	3	0.9921	rp	54-47-7	1051	HMDB0001491	6275	C00018	18549.9	26195.3	3901.77	17939.2	6583.89	9546.01	18130.7	39160.8	38290.3	13107.6	20316.5	10986.8	9453.87	10948	14764.4	19154.7	19768.8	9892.12	9667.54	16861.8	10653.9	11012.5	14483.4	13561.9	15489.9	10339.6	34066.2	4811.08
C18_positive	MW0106098	Camylofin	甘草定	Others	其他	Medicine	药物	C19H32N2O2	343.237	320.246	7.1489	M+Na	2.23468	2	0.7127	rp	54-30-8	5902	-	-	-	212425	178155	80773.9	177061	101032	223481	206987	278463	62206.2	97694.1	256750	193.537	3050.33	156.047	22.6359	131.842	194.977	154189	56.0755	174210	229.894	78.9293	68.4416	285.458	7.2023	101.856	10.3713	10.9999
C18_positive	MW0053602	Ginsenoside F1	人参皂甙F1	Steroids	甾体	Steroid	甾体	C36H62O9	661.416	638.439	9.0241	M+Na	23.5225	2	0.6106	rp	53963-43-2	9809542	HMDB0039555	-	C20780	13877.6	12526.9	5353.83	11752.7	8377.97	5288.74	12350.6	9863.6	10911.7	7061.98	8693.77	10113.5	9976.43	7456.79	10114	7840.53	7393.18	9479.02	6611.36	8530.03	9577.98	7152.58	8465.71	8348.36	8458.45	8408.25	7026.95	9115.63
C18_positive	MEDL02295	Hordenine	大麦芽碱	Benzene and substituted derivatives	苯及其衍生物	Phenolics	苯酚类	C10H15NO	165.105	165.115	2.3577	M+	24.6073	1	0.5748	rp	539-15-1	68313	HMDB0004366	7055	C06199	8307.9	8299.68	8446.24	7725.12	7138.39	6907.41	6971.71	7580.48	7803.58	7091.12	8401.38	8135.84	7994.11	8730.77	8760.8	7838.82	9035.83	7665.12	8647.21	7564.56	7427.72	8362.81	7366.88	8356.21	7789.51	6625.05	7149.85	5847.24
C18_positive	MW0054600	LPE(16:0/0:0)	LPE(16:0/0:0)	GP	甘油磷脂类	LPE	溶血磷脂酰乙醇胺	C21H44NO7P	454.292	453.286	8.6617	M+H	3.43168	1	0.94	rp	53862-35-4	9547069	HMDB0011503	-	-	842773	601225	378506	626232	792553	582395	865868	435177	898197	851908	433973	186643	400711	218060	585778	232577	901162	208214	663007	460224	259383	194401	313003	439203	216767	263926	192432	454036
C18_positive	MW0013397	2-Arachidonoylglycerol	2-花生四烯酰基甘油	GL	甘油脂类	MG	单甘油酯	C23H38O4	379.281	378.277	11.3831	M+H	6.23563	2	0.8464	rp	53847-30-6	5282280	HMDB0004666	-	C13856	4466.39	6204.77	2125.16	4269.43	864.302	737.42	11168.1	3183	2340.1	1916.67	597.066	1359.87	2138.64	386.841	1408.11	1132.79	3510.64	1332.43	589.988	2642.54	2005.05	176.171	150.57	275.47	999.368	447.749	1271.94	1435.75
C18_positive	MW0157470	Thalicarpine	唐松果碱	Alkaloids	生物碱	Alkaloids	生物碱	C41H48N2O8	696.344	696.341	9.2834	M+	6.46298	3	0.6681	rp	5373-42-2	21470	-	-	C09655	37663.4	29334.5	31617.1	33087.3	29372.7	26747.3	26857.6	32210.6	37624.8	25284.2	27748.8	27984.5	32079.6	27827.1	28291.6	30554.1	34705.2	32820	35353.3	25508.1	37455.7	30928	25137.6	20025.5	35817.9	30656.1	26884.2	29988.3
C18_positive	MW0108647	N-Acetyl-L-tyrosine	乙酰基L-酪氨酸	Amino acid and Its metabolites	氨基酸及其代谢物	Amino acid derivatives	氨基酸衍生物	C11H13NO4	265.117	223.084	3.1536	M+CH3CN+H	4.04294	1	0.6941	rp	537-55-3	68310	HMDB0000866	-	C01657	29046	30688.2	24192.9	49416.9	37510.5	75105.2	21999.2	37353.8	49465.8	6220.49	83755.7	8794.4	11800.4	8519.22	41485.8	16617.2	27113.5	4055.32	17120.8	25870.3	3753.2	12862.4	8890.47	17010.3	10142.9	32592.6	7912.84	20782.4
C18_positive	MW0104383	2,2-Dibromo-1-methylcyclopropanecarboxylic acid	2,2-二溴-1-甲基环丙烷甲酸	Organic acid and Its derivatives	有机酸及其衍生物	Organic acid and Its derivatives	有机酸及其衍生物	C5H6Br2O2	280.864	257.871	0.7517	M+Na	8.941	4	0.5698	rp	5365-21-9	2758037	-	-	-	31655.7	35626.8	19498.1	41229.5	21367.8	29978.1	29447.6	57303.8	29151.7	17379	13121.8	33395	28164.4	31019.6	33174.7	33024.8	37828.1	37328.3	2927.83	38430.4	25132.8	30698.7	36601.8	31274.5	33139.2	29151	24358.1	28422.8
C18_positive	MW0109274	Pipecolic acid	胡椒酸	Organic acid and Its derivatives	有机酸及其衍生物	Organic acid and Its derivatives	有机酸及其衍生物	C6H11NO2	171.111	129.079	1.2064	M+CH3CN+H	4.13152	1	0.8923	rp	535-75-1	849	HMDB0000070	50	C00408	49692.5	52759.3	15812.2	37615.8	42599.4	46692.4	48162.8	49510.7	52953.2	21200	37433.6	24030.9	36608.8	27751.9	32337	27613.6	30194	40036	10554.9	33105.2	22120.7	22213	28208.8	31552.1	28357.9	39087.5	27346.2	21003.8
C18_positive	MW0158046	Trichotomine	曲索明	Benzene and substituted derivatives	苯及其衍生物	Benzene and substituted derivatives	苯及其衍生物	C30H20N4O6	533.149	532.138	9.1914	M+H	8.08473	3	0.6184	rp	53472-14-3	442120	-	-	C09247	63537.8	46722.3	51032.9	44012.4	33246.8	18383.5	36129.9	72381.7	57453.3	25024	37049.2	29330.8	41157.7	29956.1	28339.1	50220.7	15786.2	46853.2	13399.9	22052.6	35893.3	40128.1	35636.3	24958.9	39605.3	37828.4	35521	43439.2
C18_positive	MW0000084	3-Hydroxyquinidine	3-羟基奎尼丁	Alkaloids	生物碱	Alkaloids	生物碱	C20H24N2O3	341.185	340.179	11.2025	M+H	4.74242	2	0.7266	rp	53467-23-5 | 129702-12-1	13217486	-	2228	-	3673.87	3376.3	400.928	2979.13	528.641	860.549	1136.83	2862.59	2363.58	2347.64	2506.79	1329.82	1079.52	834.38	998.843	1306.87	2993.07	2050.57	600.853	1610.3	2433.25	2434.63	1047.69	1405.9	2149.54	966.516	1762.84	241.97
C18_positive	MW0150762	N,N,N-Trimethyl-Histidine	三甲基-L-组氨酸	Heterocyclic compounds	杂环化合物	Heterocyclic compounds	杂环化合物	C9H16N3O2+	397.258	198.124	7.3876	2M+H	5	3	0.8548	rp	534-30-5	440727	HMDB0029422	-	C05575	4934.03	5425.17	3633.41	3691.79	3816.07	4387.67	3699.72	5906.72	5077.54	3423.23	4073.25	3383.39	4080.68	4470.21	3659.96	3880.4	4110.32	4942.32	2257.11	4045.53	3441.64	6969.47	3484.2	3264.2	2691.51	9403.4	3442.67	3624.82
C18_positive	MW0007100	Exalamide	乙二胺	Benzene and substituted derivatives	苯及其衍生物	Phenolics	苯酚类	C13H19NO2	222.148	221.142	9.5747	M+H	1.19466	2	0.7202	rp	53370-90-4	3316	-	44112	-	63044.6	61270.6	25224.8	48321	18584.6	52630.4	62670.1	80128.8	20951.1	28044.5	50177.9	63.0757	183.546	25.6309	125.434	59.2807	29.1184	48245	88.3127	16920.4	49.9694	42.5574	59.6384	60.4764	40.3174	34.5273	42.2775	133.086
C18_positive	MEDL02211	Sesamol	芝麻酚	Lig-s and Coumarins	木脂素和香豆素	Lig-s	木脂素	C7H6O3	185.043	138.032	3.843	M+HCOO+2H	2.43994	1	0.7237	rp	533-31-3	68289	HMDB0033812	-	C10832	13212.2	11987	13277.9	8029.73	9561.58	436.015	23214	11738.8	5952.48	14080	10693.4	7590.3	26716.6	19582.1	17705.9	7408.03	1323.15	12150.9	843.788	42976.2	7352.85	3658.7	52218	7269.26	12362.2	3737.39	9349.53	13797.4
C18_positive	MW0103358	2-Phenylaminoadenosine	2-苯氨基腺苷	Nucleotide and Its metabolites	核苷酸及其代谢物	Nucleotide and Its metabolites	核苷酸及其代谢物	C16H18N6O4	359.146	358.139	8.8516	M+H	2.21787	2	0.7652	rp	53296-10-9	6917803	HMDB0001069	-	C15934	11969.5	13948.2	25628.7	18194.4	14756	8593.9	14120.8	15291.5	12559	23817.6	18120.2	12027.7	14275.4	14045.6	16330.1	20030.7	21474.7	13805.5	23956.1	11736	19936.1	21052.3	16010.3	10659.4	18138.3	16629.1	24500	22691.5
C18_positive	FDATN00015	Sirolimus	-	Others	其他	Medicine	药物	C51H79NO13	936.571	913.555	4.7544	M+Na	24.2225	2	0.6875	rp	53123-88-9	5284616	HMDB0015015	-	C07909	13021.5	9968.12	5961.33	7086.67	11559.3	12153.7	10346.3	16662.2	13283	8884.95	15301.2	6112.08	30279.1	5555.41	4083.48	6546.93	8961.22	19030.9	4440.59	25850.3	518.95	666.577	309.161	1117.03	1069.18	17118.1	2000.95	10327
C18_positive	MW0114308	D-Mannose	D-甘露糖	Carbohydrates and Its metabolites	碳水化合物及其代谢物	Sugars	糖类	C6H12O6	244.078	180.063	0.8287	M+CH3CN+Na	2.475	3	0.8796	rp	530-26-7 | 46032-76-2	18950	HMDB0000169	-	C00159	1938.8	1582.06	262.253	582.47	1629.68	1705.92	1426.61	354.197	2643.13	496.584	2105.48	460.008	563.061	337.554	142.211	806.282	815.798	944.307	138.563	905.328	516.338	636.922	280.061	426.275	414.707	841.959	569.91	167.308
C18_positive	MW0007150	Flamprop-isopropyl	异丙醇	Benzene and substituted derivatives	苯及其衍生物	Benzene and substituted derivatives	苯及其衍生物	C19H19ClFNO3	386.093	363.104	1.4218	M+Na	0.62625	4	0.7346	rp	52756-22-6	40520	-	-	-	1379.39	1015.69	1573.73	2437.91	1027.01	1088.7	1070.79	1049.83	636.793	1044.08	1325.8	3118.02	2324.74	2250.39	2884.73	2888.02	2617.28	2878.92	3446.9	1563.23	3152.38	2785.76	3128.25	3095.42	3096.29	3181.66	1655.08	1667.53
C18_positive	MW0012825	1-O-Hexadecyl-sn-glycero-3-phosphocholine	PC(O-16:0/0:0)	GP	甘油磷脂类	PC	磷脂酰胆碱	C24H52NO6P	482.36	481.353	9.009	M+H	2.07238	1	0.9483	rp	52691-62-0 | 97288-09-0	162126	-	-	-	1.64787e+06	1.34879e+06	400002	1.08323e+06	948880	1.33313e+06	1.05604e+06	1.01243e+06	1.42655e+06	600651	1.06485e+06	1.00905e+06	1.01617e+06	577096	808662	611541	1.07927e+06	1.10945e+06	439306	922168	833333	477766	681103	586297	715538	957032	603742	552770
C18_positive	MW0009282	Osalmid	奥沙米德	Others	其他	Medicine	药物	C13H11NO3	296.183	229.074	3.8122	M-2H+3Na	3.11474	1	0.5251	rp	526-18-1	4602	HMDB0003156	-	-	49688.3	42744	22310.1	30729.7	37486.8	44233.3	38118.8	68415.6	43626.6	29863.4	48351.6	26790	44903.2	28221.5	25186.1	29828.6	44737.9	35667.1	19677.3	49302.5	174.647	463.698	250.927	624.026	660.348	8609.5	1005.72	5307.67
C18_positive	MW0145103	Angiotensin II (4-8),human	-	Amino acid and Its metabolites	氨基酸及其代谢物	Amino acid derivatives	氨基酸衍生物	C35H45N7O7	790.347	675.338	9.0393	M+H+CF3COOH	7.47335	4	0.8441	rp	52530-60-6	171168	-	-	-	115343	94392	59651.2	92193.2	81742.4	58897.6	108942	103686	92203.9	58370.6	70902.2	80386.4	90184.2	69237.8	74871.8	73663.7	77138.9	92312.4	65957.7	78138.3	90015.9	75294.1	76110.8	81706.9	79583.8	93793.3	73340.6	97474
C18_positive	MW0118667	2-Mercaptonicotinonitrile	2-巯基烟腈	Heterocyclic compounds	杂环化合物	Heterocyclic compounds	杂环化合物	C6H4N2S	158.995	136.01	1.6106	M+Na	6.297	4	0.6149	rp	52505-45-0	4386419	-	-	-	33223.4	32757.3	35656.9	65477	29558.6	41950.2	33491	34490.4	33285.6	38489.3	32393.2	34429.2	52264.3	65929.3	37404.7	36462.7	34808.8	36442.1	35874.7	34220.9	34665.9	33914.1	36029	36544.3	34854.9	34736.7	33550.7	39800.5
C18_positive	MW0127000	Zapotidine	扎波替丁	Heterocyclic compounds	杂环化合物	Heterocyclic compounds	杂环化合物	C7H9N3S	168.064	167.052	5.8845	M+H	5.705	4	0.6259	rp	525-84-8	12445018	HMDB0030383	-	-	8620.12	8514.88	8965.59	7340.79	8850.19	7176.7	6969.37	8263.58	8735.47	7573.51	8758.88	8462.59	7733.88	8913.92	8437.88	8058.9	9686.86	7817.52	8292.12	7860.8	7582.13	8006.61	8164.1	9464.13	8261.98	8079.85	7143.47	8763.3
C18_positive	MW0140902	[Ile7] Angiotensin III	-	Others	其他	Others	其他	C43H68N12O9	598.689	896.523	4.7234	2M+3H	0.247735	4	0.7438	rp	52498-25-6	14728930	-	-	-	4549.35	3403.05	1123.71	2341.66	4052.35	4912.11	4003.5	6892.3	5061.02	2988.79	5655.13	2318.13	14701.1	1604.29	1192.35	2632.6	4751.67	7924.24	837.169	16847.4	231.185	255.704	307.02	306.548	240.992	6886.48	374.272	4501.1
C18_positive	MEDP0327	N-γ-Acetyl-N-2-Formyl-5-Methoxykynurenamine	N-γ-乙酰基-N-2-甲酰基-5-甲基犬尿氨酸	Amino acid and Its metabolites	氨基酸及其代谢物	Amino acid derivatives	氨基酸衍生物	C13H16N2O4	282.138	264.111	4.5685	M+NH4	18.6557	1	0.5747	rp	52450-38-1	171161	HMDB0004259	-	C05642	35152	31056.9	29896.6	30999.5	31710.3	32209.5	29757.8	33694	34606.2	32176.3	33100.7	33419.1	30609.7	33685.6	33109.9	35089	36130.7	29523.7	31698.3	31356.8	31315.4	32585.1	31118.4	33247.9	31069.3	32809	30507.4	31476
C18_positive	MW0137358	Angelicin	异补骨脂素	Heterocyclic compounds	杂环化合物	Heterocyclic compounds	杂环化合物	C11H6O3	255.025	186.032	5.7153	M+Na+HCOOH	5.68395	1	0.7593	rp	523-50-2	10658	HMDB0033930	-	C09060	10012.5	9433.82	9814.79	7868.62	9304.61	8156.39	7355.75	9670.89	10576.9	8929.78	10214.8	11401.5	10549.5	10397.5	10769.4	11215.7	13774.3	11771.1	11651.8	11221.6	9850.57	11036.8	9528.11	14260	13579.7	11259.4	10666.8	11880.9
C18_positive	MW0053623	Ginsenoside RG2	人参皂甙RG2	Steroids	甾体	Steroid	甾体	C42H72O13	784.492	784.497	4.1814	M+	7.49931	2	0.6902	rp	52286-74-5	21599924	HMDB0035395	-	-	510043	436944	261846	306955	386318	456108	383279	669580	466877	316921	508909	217194	607154	224876	190232	234346	326661	456910	149354	620828	9523.47	10632.3	14852.9	17200.8	13740.4	113098	17104.5	73472.2
C18_positive	MADP0518	N3-(4-fluorophenyl)-1h-pyrazolo[3,4-d]pyrimidine-3,4-diamine	N3-(4-氟苯基)-1H-吡唑并[3,4-d]嘧啶-3,4-二胺	Heterocyclic compounds	杂环化合物	Heterocyclic compounds	杂环化合物	C11H9FN6	291.097	244.087	5.2627	M+HCOO+2H	10.9223	2	0.842	rp	522629-08-9	11644425	-	-	C75450	16439.8	16504.2	17638.2	12312.9	16687.1	15499.9	15338	17708.9	18178.8	16866.2	17427.3	16358.6	17007.5	18040.2	18494	17296.6	18517.6	16884.6	16102.3	16433.3	15440.8	16370.2	15879.3	17019.4	17331.6	17858	15972.7	17071.2
C18_positive	MW0142917	3-Ethoxyandrosta-3,5-dien-17beta-ol propanoate	-	Aldehyde,Ketones,Esters	醛、酮、酯类	Esters	酯类	C24H36O3	209.127	372.266	3.0164	M+2Na	11.113	4	0.5368	rp	52091-99-3	251872	-	-	-	23620.1	15136.5	1434.44	9924.89	18428.2	14097.9	16149.2	6044.27	18488.3	3526.77	25104.5	6455.21	5959.65	8881.5	6724.52	8856.14	7066.48	10639.1	748.011	8441.05	9422.64	5577.12	14018.5	7916.4	7933.96	16548.6	7699.25	4277.06
C18_positive	MW0141122	Dioleoylphosphatidylcholine	二油酰磷脂酰胆碱	GP	甘油磷脂类	PC	磷脂酰胆碱	C44H84NO8P	786.602	785.593	9.4674	M+H	0.69247	4	0.983	rp	52088-89-8	5364680	-	45202	-	983640	318174	1.57062e+06	1.90424e+06	861037	2.59362e+06	2.61627e+06	879950	1.03231e+07	1.40941e+07	2.56462e+06	681112	49231.8	814300	3.47414e+06	296206	5.6755e+06	890730	784291	1.59152e+06	3.62811e+06	1.57447e+06	1.8442e+06	3.22243e+06	1.91104e+06	1.45276e+06	2.11043e+06	9.38886e+06
C18_positive	MW0139261	Pectolinarigenin	果胶苷元	Flavonoids	黄酮	Flavonoid	黄酮	C17H14O6	297.082	314.079	8.4644	M+H-H2O	13.6706	2	0.681	rp	520-12-7	5320438	HMDB0128589	-	C17784	123852	140374	127288	140065	126786	136723	176214	141446	137628	132941	139227	142774	143099	135409	146363	147410	127423	134981	138064	148003	144490	143106	137104	120511	120367	145155	160042	139512
C18_positive	MEDN1116	Aldosterone	醛固酮	Aldehyde,Ketones,Esters	醛、酮、酯类	Ketones	酮类	C21H28O5	361.2	360.194	5.3395	M+H	1.78843	1	0.7264	rp	52-39-1	5839	HMDB0000037	-	C01780	21951.5	17301	8112.37	13516.1	25755.7	17422	18159.3	14369.4	24084.1	8309.55	19749.2	11534.6	14089.1	8917.09	11559.3	10225.8	13575.4	14341.7	6204.49	11306.2	6684.49	13888	9996.13	5437.89	9776.53	9199.34	10075	12309.4
C18_positive	MW0155006	Pepsinostreptin	胃蛋白酶抑制剂	Amino acid and Its metabolites	氨基酸及其代谢物	Amino acid derivatives	氨基酸衍生物	C33H61N5O9	710.415	671.447	6.4671	M+K	3.08467	4	0.9285	rp	51724-57-3	5462499	-	-	C11610	65929	61750.2	17600.3	45070.2	38880.8	54653.3	42157.1	53748.1	40845.6	22752.6	58735	35.4421	58.1247	46.0948	59.9101	74.3362	22.1555	21081	21.5356	5266.3	40.5189	72050.3	53.4837	44.447	31.0667	6.62281	5.91685	34.0049
C18_positive	MW0169585	O-Acetyl-L-serine	O-乙酰基-L-丝氨酸	Amino acid and Its metabolites	氨基酸及其代谢物	Amino acid derivatives	氨基酸衍生物	C5H9NO4	223.979	147.053	0.9646	M-H+2K	16.1	3	0.6066	rp	5147-00-2	99478	HMDB0003011	3270	C00979	12316.5	8544.03	1483.87	5052.54	10953.9	9502.68	7890.39	1042.09	12486	2060.17	13085.1	2520.92	2595.72	2556.5	933.563	1228.82	3780.19	1255.7	621.808	1984.48	1389.63	1342.51	3189.02	3198.11	1611.43	2823.85	2727.03	1160.96
C18_positive	FDATN00412	Carbazochrome sodium sulfonate	Carbazochrome sodium sulfonate (AC-17)	Others	其他	Medicine	药物	C10H11N4NaO5S	361.001	322.035	1.1987	M+K	10.5428	4	0.5451	rp	51460-26-5 | 942433-41-2	135705561	-	-	-	2324.78	2242.01	771.988	2083.67	2168.78	1869.95	1826.41	1651.79	2270.2	1103.42	1434.07	2063.94	2327.75	2469.81	961.409	2224.57	1653.61	1794.85	490.565	2474.97	2039.49	2065.28	1526.65	2126.65	2058.78	2262.77	2041.15	929.955
C18_positive	MW0016357	Canthaxanthin	角黄素	Aldehyde,Ketones,Esters	醛、酮、酯类	Ketones	酮类	C40H52O2	565.397	564.397	10.0776	M+H	14.0263	2	0.659	rp	514-78-3	5281227	HMDB0003154	3597	C08583	75701.2	83654.4	24219.5	56662.8	23811.9	43469.2	55925	64113.1	31580.2	25954.4	48264.3	111.07	124.183	211.307	133.828	133.338	138.132	57430.4	379.96	36857.4	137.056	34.8263	241.842	165.816	60.4568	14.674	105.164	338.585
C18_positive	MW0127210	2-(Ethylsulfonyl)ethanol	2-(乙基磺酰基)乙醇	Alcohol and amines	醇、胺类	Alcohols	醇类	C4H10O3S	111.002	138.035	0.5804	M+H-C2H4	2.66225	4	0.6877	rp	513-12-2	10549	-	-	-	10356.7	6562.57	9467.63	6840.75	4259.53	6571.84	5975.71	5379.77	10505.8	3701.92	4053.2	5380.04	8205.15	8012.27	7546.07	6608.58	8499.2	6410.99	5439.79	11765.6	8221.05	7427.66	8421.36	7956.24	5334.96	6816.82	5403.25	5717.71
C18_positive	MW0121803	6,6'-(1,2-phenylene)bis(1,3,5-triazine-2,4-diamine)	6,6'-(1,2-亚苯基)双(1,3,5-三嗪-2,4-二胺)	Benzene and substituted derivatives	苯及其衍生物	Benzene and substituted derivatives	苯及其衍生物	C12H12N10	615.244	296.125	6.5025	2M+Na	4.87872	2	0.7135	rp	5118-79-6	220912	-	96304	-	82037.4	87066.3	19619.6	94213.5	23810.8	43017.5	59127.9	50153.9	64584	21162.7	20223	49305.2	53830.3	35846.7	24747	11009.3	21497.1	25875.1	13785.4	32410.1	21123.6	45620.3	32856.7	17664.1	13793.3	25141.4	14322.3	8388.93
C18_positive	MEDP2105	3,6,9,12,15,18,21-Heptaoxatricosane-21,23-diol	3,6,9,12,15,18,21-七氧杂二十三烷-21,23-二醇	Benzene and substituted derivatives	苯及其衍生物	Benzene and substituted derivatives	苯及其衍生物	C16H34O9	388.254	370.22	3.0926	M+NH4	1.35539	1	0.8462	rp	5117-19-1	78798	-	-	-	317431	279051	173390	200202	248945	282697	240765	417760	299150	188945	309145	162384	168218	169594	155827	176319	243664	143696	113478	193551	6292.26	5396.1	7103.17	8911.93	6719.73	26828.5	8285.23	18850.7
C18_positive	MEDP1002	Acetylcholine	乙酰胆碱	Aldehyde,Ketones,Esters	醛、酮、酯类	Esters	酯类	C7H16NO2+	222.028	146.118	2.45	M-H+2K	5.04162	1	0.6387	rp	51-84-3	187	HMDB0000895	57	C01996	10969.7	8606.63	9453.61	8883.53	8474.72	7751	7717.75	10033	9789.56	8566.05	9031.66	9486.09	9388.18	9682.38	8973.65	9302.89	9911.98	8999.92	9736.32	9124.56	8485.19	9300.63	8922.08	9382.75	9633.93	8900.18	8356.48	8452.76
C18_positive	MEDP1170	9-Octadecenal	9-十八烯醛	Aldehyde,Ketones,Esters	醛、酮、酯类	Aldehydes	醛类	C18H34O	313.273	266.261	11.1948	M+HCOO+2H	0.331332	1	0.8364	rp	5090-41-5	5283381	HMDB0030965	-	-	49749	29295.9	30837.4	34451.1	25710.1	31613.1	33809.8	33824.1	34858.8	32820.2	27725.7	31930.5	29226.9	26370.1	28724	32288.8	33388.1	29015.4	44359.4	33317.5	30842.5	28220.8	22521.4	23169.9	33658.9	28371.4	28558.2	26948.9
C18_positive	MW0009866	Terfenadine	特非那定	Benzene and substituted derivatives	苯及其衍生物	Benzene and substituted derivatives	苯及其衍生物	C32H41NO2	518.318	471.314	4.0785	M+HCOO+2H	13.6609	2	0.5487	rp	50679-08-8	5405	HMDB0014486	-	C07463	42458.3	38149.2	18388.8	25323.9	33001.2	39125.5	32134.8	49678.7	37398.1	27307.3	43005	51787.5	30978.4	44775.4	33005.6	50983.8	81897.3	24041.6	35602	30324.1	560.05	690.011	1235.37	1386.06	1019.22	22592.9	1732.6	16434.7
C18_positive	MW0053863	Heptadecanoic acid	十七烷酸	FA	脂肪酰类	FFA	游离脂肪酸	C17H34O2	293.247	270.256	10.4282	M+Na	3.3	3	0.8045	rp	506-12-7	10465	HMDB0002259	6578	-	809.585	349.419	297.407	381.001	402.708	155.226	325.152	415.617	262.913	209.01	288.984	15575.8	689.136	295.283	71.2222	149.174	48948.2	497.234	7349.82	125.969	116.919	217.264	585.646	130.908	182.007	781.74	235.279	331.96
C18_positive	MW0127492	Iberin	3-甲基亚磺酰基丙基异硫氰酸酯	Aldehyde,Ketones,Esters	醛、酮、酯类	Esters	酯类	C5H9NOS2	210.02	163.013	4.9241	M+HCOO+2H	14.7433	2	0.655	rp	505-44-2	10455	HMDB0006095	-	-	8149.77	6023.74	6812.16	6147.02	5905.19	6821.08	6477.58	7715.16	8253.32	6886.43	6472.54	6742.35	5879.59	7034.67	7556.27	7132.41	8285.62	6192.09	6894.67	6118.49	6684.84	6920.86	6660.99	7115.82	7917.9	6011.04	5979.43	6648.09
C18_positive	MW0144996	alpha-Sanshool	阿尔法-Sanshool	Aldehyde,Ketones,Esters	醛、酮、酯类	Esters	酯类	C16H25NO	512.413	247.194	10.2919	2M+NH4	11.6741	3	0.5495	rp	504-97-2	6440935	HMDB0030955	-	C17091	14819.5	25352.7	22874.8	19483.3	17907.4	21279.8	15530.8	14938.9	16304.7	22169.3	12903.9	21169.6	9191.88	13010.7	14090.7	14538.9	13319.1	19715.3	14207.5	11260.3	27667.4	11577.9	22661.4	538603	12184.7	14762.9	26508.8	18795.1
C18_positive	MW0156098	1,3-Propanediol	1,3-丙二醇; 1,3-丙二醇;三亚甲基二醇	Alcohol and amines	醇、胺类	Alcohols	醇类	C3H8O2	59.0479	76.0524	0.4714	M+H-H2O	1.67841	2	0.9395	rp	504-63-2 | 345260-48-2	10442	-	-	C02457	26149.7	27712.9	27914.2	23460.4	27978.2	17504	28875.2	27778.4	30877.3	27126.1	26428.5	28559.1	29189.5	28424.6	31661.3	29642.6	28940.6	30031.2	28912.6	28987.4	16987.7	27226.3	27377.4	26903.7	27973.9	29552.1	29027.2	23139.4
C18_positive	MW0052386	Dihydrouracil	二氢尿嘧啶	Nucleotide and Its metabolites	核苷酸及其代谢物	Nucleotide and Its metabolites	核苷酸及其代谢物	C4H6N2O2	97.043	114.043	1.2524	M+H-H2O	8.425	3	0.6516	rp	504-07-4	649	HMDB0000076	285	C00429	15448.7	14595.8	17268.8	14391.6	14402.1	13191	12967.1	15089.5	15376.4	12301.8	14730.4	16364.6	15588.4	16477.6	15409.1	15538.4	17756	15430.3	16470.5	14009.5	14705.3	14923.7	14741.3	16881	16764.2	14482.9	13879.1	12461.3
C18_positive	MW0054720	3-Hydroxymethylglutaric acid	3-羟甲基戊二酸	Organic acid and Its derivatives	有机酸及其衍生物	Organic acid and Its derivatives	有机酸及其衍生物	C6H10O5	54.0073	162.053	0.8287	M+2H-C4H8	0.44125	4	0.7391	rp	503-49-1	1662	HMDB0000355	5344	C03761	7861.92	10074.8	15551.8	10947.8	11136.5	12596.6	10706	10627	10494	11070.9	9307.98	12745.9	9438.9	9263.96	13440.5	10873.1	11087.9	11223.8	12009.2	8599.78	13562	12853.5	8643.83	11903.5	10318.3	14743.7	18182.4	14134
C18_positive	MW0141312	(-)-leukotoxin B	长春酚酸；（9Z)-(12S，13R)-12，13-环氧十八烯酸；顺式-12，13-环氧-顺式-9-十八烯酸	Aldehyde,Ketones,Esters	醛、酮、酯类	Esters	酯类	C18H32O3	297.241	296.235	7.0722	M+H	2.625	3	0.8744	rp	503-07-1 | 32381-42-3	5281128	HMDB0004702	-	C08368	18225.2	15424.7	10559.6	15157	14775.9	17443.8	14626.2	24711	20519.1	20205.7	18418.6	15358.6	24286	13352.4	11865.5	17789.7	20872.7	24252.1	12580.9	33351.2	1274.6	1260.79	1113.35	601.942	1145.48	1794.76	1468.2	2868.8
C18_positive	MEDP1589	Theonylleucine	异亮氨酸-色氨酸	Amino acid and Its metabolites	氨基酸及其代谢物	Amino acid derivatives	氨基酸衍生物	C10H20N2O4	482.315	232.142	7.7318	2M+NH4	8.37617	1	0.7065	rp	50299-12-2	7021827	HMDB0029065	-	-	62039.4	53850.8	111508	54840.2	47436.9	53149.3	92052.5	54446.2	139192	45754.2	64931.9	35561.8	62899.2	97151.7	54985.6	29085.6	62790.8	53033.3	54484.6	47366.2	52637.4	60549.2	49367.3	43890.5	52484.3	32887.7	48100.2	56058
C18_positive	MW0160681	Lycopersene	番茄红素	Others	其他	Hydrocarbon derivatives	烃衍生物	C40H66	585.476	546.516	11.3831	M+K	11.8064	4	0.5271	rp	502-62-5	5365816	-	-	C22055	6458.05	6748.11	6348.31	6094.97	3245.33	5189.77	5781.82	6138.76	5948.64	6996.83	7514.76	6066.45	5677.29	4134.47	5844.16	7157.34	7170.26	8030	4925.52	5770.94	2327.33	5283.27	4935.12	9380.41	4925.52	6062.14	6422.04	6369.09
C18_positive	MW0133678	4-Hydroxycinnamic acid	4-香豆酸	Benzene and substituted derivatives	苯及其衍生物	Phenolic acids	酚酸类	C9H8O3	182.079	164.047	0.9346	M+NH4	4.18041	1	0.7456	rp	501-98-4	637542	HMDB0002035	6450	C00811	40929.2	32190.6	10687.5	22435.4	33195.1	32566	30641.9	21767.8	29325.9	16751.3	43221.8	25157	30551.9	35220.8	17504	32352.2	16630.8	23287.1	6823.69	19907.7	19978.2	12564.8	25383.1	16877.6	22410.4	28475.8	20544.8	15781.2
C18_positive	MEDN0061	Phenylacetylglycine	苯乙酰甘氨酸	Amino acid and Its metabolites	氨基酸及其代谢物	Amino acid derivatives	氨基酸衍生物	C10H11NO3	158.058	193.074	4.1658	M+H-2H2O	4.225	3	0.8169	rp	500-98-1	68144	HMDB0000821	4237	C05598	24475.6	22781.2	22861.7	23129.1	23315.1	21594.8	21169.7	23712.5	24193.1	22471.7	23695.4	22512	22791.2	23582.8	23131.2	24040.2	23645.2	22649.3	22728.3	22131.1	20924.7	22661.4	22436.4	23478.4	23534.6	22997.9	20814.4	22723.6
C18_positive	MW0107912	L-mimosine	含羞草氨酸	Amino acid and Its metabolites	氨基酸及其代谢物	Amino acids	氨基酸	C8H10N2O4	267.059	198.064	6.3972	M+Na+HCOOH	1.375	3	0.9844	rp	500-44-7	440473	HMDB0015188	-	C04771	5707.33	3788.02	3775.56	2423.51	4198.79	3634.44	4890.86	4884.29	4060.93	5580.05	4569.94	8539.74	10114.2	5074.66	4149.46	6028.32	9470.12	4568.31	4569.31	6905.37	4315.55	4108.82	4898.17	4893.25	4328.71	3553.87	5055.81	4719.75
C18_positive	MEDP0176	Thymidine	胸苷	Nucleotide and Its metabolites	核苷酸及其代谢物	Nucleotide and Its metabolites	核苷酸及其代谢物	C10H14N2O5	281.05	242.09	9.9549	M+K	7.80286	2	0.7432	rp	50-89-5	5789	HMDB0000273	3375	C00214	24396.6	41363.1	40253.1	41615.4	39711.9	42273	60983.1	41475.9	34196.9	48208.1	39250.9	54142.9	38130.8	37228.6	48269.9	44398.8	31643.9	40139.7	31851.9	42229.1	41983.5	56406	37397.6	32209.6	29786.1	39638.7	46870.9	50394.9
C18_positive	MW0168783	Ascorbic acid	抗坏血酸	Organic acid and Its derivatives	有机酸及其衍生物	Organic acid and Its derivatives	有机酸及其衍生物	C6H8O6	177.042	176.032	0.5649	M+H	5.525	3	0.7396	rp	50-81-7 | 6730-29-6 | 299-36-5 | 178101-88-7 | 53262-66-1	54670067	-	-	C00072	3272.95	2459.68	3208.24	2081.07	1138.3	1882.04	851.596	1418.99	2144.84	843.066	896.044	1010.03	1643.51	1262.3	1052.43	498.449	583.166	893.135	427.928	933.726	596.683	384.104	939.357	558.795	383.594	343.161	472.606	147.887
C18_positive	MEDN1407	Estriol	雌三醇	Hormones and hormone related compounds	激素及激素相关物质	Hormones and hormone related compounds	激素及激素相关物质	C18H24O3	355.126	288.173	4.8779	M-2H+3Na	2.45396	2	0.7204	rp	50-27-1	5756	HMDB0000153	2581	C05141	40662.4	22877.2	8296.24	24661.1	10601.8	13847.5	20867.4	19786.9	19999.8	4544.43	13861.6	8590.36	10293.1	14342	9392.04	4703.22	6317.75	11247.8	5221.25	10328.7	7775.82	18027.3	11860.3	6202.38	5998.11	9951.08	4711.1	3806.99
C18_positive	MEDP2133	2,6-Pyridinedicarboxylic acid	2,6-吡啶二羧酸	Heterocyclic compounds	杂环化合物	Heterocyclic compounds	杂环化合物	C7H5NO4	281.899	167.022	0.9496	M-2H+3K	1.85427	2	0.585	rp	499-83-2	10367	HMDB0033161	-	-	55272.1	54666.1	64943	51049.2	41860.6	52415.2	34571.5	48635.6	52943.2	31345.2	51023.7	39504.1	56273.4	41747.3	56544.1	54620.4	60973.5	58164	41917.5	35132.9	47158.6	39020.1	50827.4	57326.7	47485.4	54717.5	52103.2	31546.9
C18_positive	MW0054704	Medicagenic acid b-maltoside	药源酸b-麦芽糖苷	Terpenoids	萜类	Triterpene Saponin	三萜皂苷	C42H66O16	809.447	826.435	4.5995	M+H-H2O	14.9727	3	0.5611	rp	49792-25-8	14447545	HMDB0039290	-	-	58872	50473.9	28385.6	33642.7	44326.5	40497.9	49118.9	68034.6	52454.3	40761	57744.6	59655.5	118569	57184.2	40511.2	61034.4	74967.7	79334.4	43656.6	111261	7895.32	8132.79	12342.9	11966.5	10933.4	68653.7	17367.6	51853.2
C18_positive	MW0001794	2-(2-Methoxy-ethoxy)-5-trifluoromethyl-phenylamine	2-(2-甲氧基-乙氧基)-5-三氟甲基-苯胺	Benzene and substituted derivatives	苯及其衍生物	Benzene and substituted derivatives	苯及其衍生物	C10H12F3NO2	218.08	235.082	5.2627	M+H-H2O	2.46675	4	0.692	rp	49750-74-5	2392234	-	-	-	18338.9	17296.6	15328.5	20236.3	16296.3	15797.4	14088	17680.8	18962.9	16549.7	17377	17653.6	18182.1	17328.5	16639.9	17406.4	20320.8	16319.5	16923.7	17134.1	15931.5	17490.3	16259.4	18781	18773.5	18553.7	15800.8	18903.4
C18_positive	MW0140059	(-)-Sedamine	（-)-塞达明	Alcohol and amines	醇、胺类	Amines	胺类	C14H21NO	266.172	219.162	5.7921	M+HCOO+2H	8.4	3	0.5475	rp	497-88-1	442657	-	-	C10171	25674.4	36634.1	25793.5	16303.4	16906.4	21851.7	15239	20102.7	21327	27335	20141.2	17728.5	34026.1	24961	23962.2	23134.8	21761.4	26783.9	18843.4	20382.4	18405.1	19324.9	23551.7	19365.7	15238.1	19359.3	20353.1	17715.5
C18_positive	MW0153429	Megalomicin B	巨霉素B	Aldehyde,Ketones,Esters	醛、酮、酯类	Esters	酯类	C46H82N2O16	498.259	918.566	7.7854	M+2K	10.4129	4	0.5471	rp	49669-75-2	443561	-	-	-	3678.37	10721	7179.58	7649.49	12038.1	9039.88	10038.7	8369.97	9686.29	4110.45	1879.46	8900.48	3190.71	6859.81	10860	1388.18	11828.6	9275.62	10232.6	6508.83	7032.74	3952.78	9387.08	7610.55	6908.03	3685.85	2043	7496.86
C18_positive	MW0145085	3beta,6alpha,17beta-Trihydroxy-5alpha-androstane	3beta,6alpha,17beta-Trihydroxy-5alpha-androstane	Hormones and hormone related compounds	激素及激素相关物质	Hormones and hormone related compounds	激素及激素相关物质	C19H32O3	309.241	308.235	10.7347	M+H	2.8625	4	0.6833	rp	49644-04-4	170796	-	-	C12743	358.878	157.821	112.469	301.661	287.476	37.579	193.161	191.807	59.1999	103.492	434.581	1320.28	275.363	98.7786	24.8073	91.7643	6093.79	887.201	1020.14	61.9281	236.143	234.812	76.4965	87.592	94.5377	139.187	69.0318	143.86
C18_positive	MW0002155	2,3-Dihydrobenzofuran	2,3-二氢苯并呋喃	Benzene and substituted derivatives	苯及其衍生物	Benzene and substituted derivatives	苯及其衍生物	C8H8O	103.053	120.058	1.9505	M+H-H2O	4.31011	1	0.8425	rp	496-16-2	10329	HMDB0013815	-	-	172065	182894	69104.9	125280	156515	149746	144208	131019	168713	75071.6	166858	99541.4	105501	78613.6	71294.9	98339.4	116021	123590	60000.9	125574	71236.5	72180.9	82288.6	77530.5	73135.3	97881	63966.3	62599.1
C18_positive	MW0118903	3-[(Aminocarbonyl)amino]-5-[4-(4-morpholinylmethyl)phenyl]-2-thiophenecarboxamide	3-[(氨基羰基)氨基]-5-[4-(4-吗啉基甲基)苯基]-2-噻吩甲酰胺	Alcohol and amines	醇、胺类	Amines	胺类	C17H20N4O3S	405.097	360.126	0.7829	M+2Na-H	0.97175	4	0.7263	rp	494772-86-0	9968854	-	-	-	2552.95	4334.53	12222.9	8778.91	265.019	931.301	438.535	10202.1	272.096	68.9261	435.163	8844.63	15132.6	9105.62	8501.12	8887.69	5293.52	11524.6	3729.38	10066.4	6291.82	10711	10850.2	5775.67	9553.18	7734.31	5499.14	9254.18
C18_positive	MEDP1186	Methyl-2-pyrrolidone-5-carboxylate	2-吡咯烷酮-5-羧酸甲酯	Aldehyde,Ketones,Esters	醛、酮、酯类	Esters	酯类	C6H9NO3	257.94	143.058	0.9646	M-2H+3K	24.3064	1	0.5274	rp	4931-66-2	78646	-	-	-	48930.2	46825.6	20378.2	29836	39937.4	40921.6	36714	16611.8	54468	18126.2	40761.1	19209.5	26525.9	25368.5	14484.5	22459.2	32334.6	20341.7	10176.3	23192.4	19232.1	17249.6	31145	28461.6	25021.5	24458.3	27095.1	15835.9
C18_positive	MW0169364	Kynurenic acid	犬尿酸	Organic acid and Its derivatives	有机酸及其衍生物	Organic acid and Its derivatives	有机酸及其衍生物	C10H7NO3	191.054	189.043	4.4285	M+H	11.1316	1	0.5192	rp	492-27-3	3845	HMDB0000715	5683	C01717	108692	122060	99693.3	109930	99015.9	104084	104970	121646	114498	105413	117700	104950	102589	109734	114257	110554	112802	115517	96712.8	106660	107954	112322	116227	107331	114345	117628	110679	112504
C18_positive	MEDL01948	Jasmone	顺式-茉莉酮	Aldehyde,Ketones,Esters	醛、酮、酯类	Ketones	酮类	C11H16O	165.13	164.12	0.7829	M+H	4.11684	1	0.8921	rp	488-10-8	1549018	HMDB0035601	-	C08490	217088	234651	347615	242876	208970	203198	200601	261154	250493	249759	228585	281144	279058	269309	350905	307315	255362	257718	303147	255878	295887	326012	276087	288748	349260	266531	279263	269043
C18_positive	MW0049085	Curcumol	姜黄素	Alcohol and amines	醇、胺类	Alcohols	醇类	C15H24O2	237.185	236.178	3.047	M+H	0.0147665	2	0.6757	rp	4871-97-0	14240392	HMDB0038122	-	-	32373.7	28231.5	28569	27756.2	27999.7	26055.9	23784.6	29249.2	31877.1	23536.6	28472.6	29729.4	27900	29289.4	27741.1	27733.6	30538.7	27458.1	26657.5	26945.8	27053.6	26300.3	28058.8	26914.4	29255.2	27618.4	24680.5	23443.5
C18_positive	MW0168567	Indole-3-carboxaldehyde	吲哚-3-甲醛	Heterocyclic compounds	杂环化合物	Indole and Its derivatives	吲哚及其衍生物	C9H7NO	146.059	145.053	4.1814	M+H	3.64533	1	0.7842	rp	487-89-8	10256	HMDB0029737	-	C08493	263224	242587	246383	235294	238784	222294	214188	245298	254644	235773	248484	236705	230462	236984	235082	239229	249090	239838	229409	217199	215163	228810	225542	238320	250541	232539	215840	227474
C18_positive	MW0107415	Lenticin	香菇素	Organic acid and Its derivatives	有机酸及其衍生物	Organic acid and Its derivatives	有机酸及其衍生物	C14H18N2O2	247.143	246.137	2.8634	M+H	2.44466	1	0.946	rp	487-58-1	442106	HMDB0061115	-	C09213	9364.7	16355.1	7221.52	8654.16	7300.84	7326.37	5153.47	21589.1	25451.1	9849.72	26780.1	30974.9	2275.4	10021.1	25990.7	6695.72	12381	21524.3	8528.45	6978	9461.87	885.98	8986.51	43304.3	12006.9	23256.5	9498.47	8381.11
C18_positive	MW0126281	Purmorphamine	紫吗啡胺	Heterocyclic compounds	杂环化合物	Heterocyclic compounds	杂环化合物	C31H32N6O2	521.256	520.259	3.3219	M+H	19.3196	2	0.8814	rp	483367-10-8	5284329	-	64677	-	47692.6	44574.5	25470.1	31926.3	35718.2	44166.9	37299.4	62188.4	41758	29026.9	44292.8	71967.2	47045.2	73039.7	63886.1	76942.1	103194	35746.3	50249.8	52556.9	3353.25	3982.49	5288.87	5506.98	5834.53	40512.9	5217.32	25270.2
C18_positive	MW0007451	Juglone	胡桃	Benzene and substituted derivatives	苯及其衍生物	Benzene and substituted derivatives	苯及其衍生物	C10H6O3	212.991	174.032	0.5493	M+K	1.73525	4	0.7084	rp	481-39-0	3806	HMDB0030773	-	C03840	7379.76	6567.29	5955.5	5281.92	6163.83	5949.51	5930.79	5642.12	5967.59	3803.85	5122.02	5649.71	5644.83	5401.69	4966.36	4637.77	5545.19	4961.5	4566.2	5118.98	4451.13	4419.65	4320.85	4797.76	5033.66	4887.86	4737.36	2774.96
C18_positive	MW0103228	Santonin	散道宁	Terpenoids	萜类	Sesquiterpenoids	倍半萜	C15H18O3	293.137	246.126	7.7931	M+HCOO+2H	7.70179	2	0.5036	rp	481-06-1	221071	-	-	C02206	3810.94	6218.25	7491.83	5009.29	5360.13	6074.53	7116.42	5835.12	6679.22	9245.81	5852.42	5825.99	5925.48	4838.01	5515.38	5656.87	6439.63	6582.89	5431.06	4180.39	5268.86	5292.46	5839.38	4340.38	5675.14	4769.69	5328.37	8463.36
C18_positive	MW0169563	N-[(3S)-Tetrahydro-2-oxo-3-furanyl]octadecanamide	N-[(3S)-Tetrahydro-2-oxo-3-furanyl]octadecanamide	Amino acid and Its metabolites	氨基酸及其代谢物	Amino acid derivatives	氨基酸衍生物	C22H41NO3	368.313	367.309	6.7035	M+H	8.79293	2	0.8605	rp	479050-96-9	69757690	-	45493	-	41965.1	28495.5	35429.9	33448.4	32051.5	28939.7	30835.4	39409.2	40327.7	29447.6	32243.1	34356.2	33328	36246.1	34807.8	33846.5	34974.4	30319.1	33749.1	26676.2	33581.7	32971.3	35221.5	41706.4	33167.6	33794.1	30610.6	32682
C18_positive	MW0147424	Chlorophyll	叶绿素	Tryptamines,Cholines,Pigments	色胺、胆碱、色素	Pigments	色素	C55H72MgN4O5	892.544	892.535	4.7079	M+	9.26042	3	0.7032	rp	479-61-8	12085802	HMDB0038578	-	C05306	31099.9	24859.7	15925.7	18356.9	29358.5	27618.2	27292	41068	34381.5	22196.8	37543.1	13584.2	58528.8	15181.5	10112.5	16660.3	21975	41167.4	12115.1	48047.6	3181.67	3517.28	5358.17	5049.53	4146.7	45089.2	6881.38	28545.7
C18_positive	MW0123795	Dyphylline	二羟丙茶碱	Heterocyclic compounds	杂环化合物	Heterocyclic compounds	杂环化合物	C10H14N4O4	318.119	254.101	1.191	M+CH3CN+Na	4.21124	2	0.6734	rp	479-18-5	3182	HMDB0014789	-	C07819	31070.3	22907.4	1725.13	14995.3	21979.6	24167.5	26323	7974.18	20926.9	9281.68	26246.2	3824.71	3835.15	4933.12	2924.35	5700.14	5028.24	5478.95	1400.21	6675.94	3546.69	3308.17	3930.37	5006.42	3774.24	11108.7	4407.66	2061.42
C18_positive	MW0010608	Isosinomenine A	异青藤碱A	Lig-s and Coumarins	木脂素和香豆素	Lig-s	木脂素	C38H42N2O6	622.306	622.304	8.7667	M+	3.61176	2	0.719	rp	477-57-6	5422	HMDB0030174	-	C17060	9852.76	8744.3	13987.2	7630.74	11627.2	6845.98	8849.49	10218.2	7333.9	9777.74	9594.42	8802.43	12673.7	10617.7	9828.15	13197.3	13408.3	12734.7	8577.21	13417.4	7833.99	10002.9	14641.2	7430.73	14734	8572.61	15415.2	14272.7
C18_positive	MW0150804	Hippeastrine	小星蒜碱	Alkaloids	生物碱	Alkaloids	生物碱	C17H17NO5	371.098	315.111	1.4525	M+K+NH3	1.68175	4	0.7097	rp	477-17-8 | 22352-41-6	441594	-	-	C08528	5756.38	6309.96	1386.64	9536.02	2906.02	2651.04	6580.63	11343.8	28075.2	7351.73	6686.98	3639.62	4930.32	5450.15	6699.36	6024.04	23577.4	4721.47	6152.45	6868.9	4933.93	6191.42	6176.3	8886.67	7407.41	6688.74	9883.82	2840.66
C18_positive	MW0053754	Glycocholic acid	甘氨胆酸	Bile acids	胆汁酸	Bile acids	胆汁酸	C26H43NO6	466.316	465.309	6.0382	M+H	4.1241	1	0.9132	rp	475-31-0	10140	HMDB0000138	-	C01921	42879.7	32480.7	13854.1	10368.1	8707.59	26957.9	15442.3	3501.3	17267.8	949.499	123117	25246.8	7096.09	26162.8	5902.06	41990.8	11525.2	32326.7	1451.88	12116.6	58398.5	5539.17	21214.4	16847.8	17743.8	35282.7	8885.12	75662
C18_positive	MW0016332	Campesterol	菜油甾醇	Hormones and hormone related compounds	激素及激素相关物质	Hormones and hormone related compounds	激素及激素相关物质	C28H48O	400.377	400.37	7.7778	M+	16.2515	2	0.6661	rp	474-62-4	173183	HMDB0002869	-	C01789	23719.1	14350.7	19154.6	20255.4	16792	13534.7	15767.9	20777.1	22541.7	14238.2	21092	18985.9	19038.9	18712.6	21750.9	20015.5	19874.2	17480.1	22899.9	15436.7	19970.5	17254.2	19548.8	21977.8	18638.8	18679.6	16400.3	18470.7
C18_positive	MW0147043	Campestanol	坎培斯坦醇	Alcohol and amines	醇、胺类	Alcohols	醇类	C28H50O	402.394	402.386	8.393	M+	14.6839	3	0.5241	rp	474-60-2	119394	HMDB0000534	-	-	39239.1	5058.35	20807.9	10451.4	5967.57	14059.4	14240.9	14959.9	15851.4	14868.2	18708.1	16711	9712.34	12534.9	16659.7	12356.1	7284.37	6819.08	26734.9	6756.78	16008.8	10350.9	12009	17211.8	14627.1	8548.64	17459.2	12467.7
C18_positive	MW0014060	2-Methyl-3-hydroxybutyric acid	2-甲基-3-羟基丁酸	Organic acid and Its derivatives	有机酸及其衍生物	Organic acid and Its derivatives	有机酸及其衍生物	C5H10O3	165.073	118.063	2.3732	M+HCOO+2H	7.85	3	0.5191	rp	473-86-9	160471	HMDB0000354	3786	-	4365.54	3594.9	1658.31	3239.55	3875.01	3831.81	3212.67	3679.88	3673.85	1340.11	3069	3170.58	3266.59	3245.11	2737.96	2865.58	2970.87	3419.05	842.069	2721.94	2376.6	1586.96	2827.32	2692.95	3669.47	3773.9	1990.65	2806.64
C18_positive	MEDL01794	Betulinic acid	白桦脂酸	Terpenoids	萜类	Triterpene	三萜	C30H48O3	456.365	456.36	6.7342	M+	12.6741	2	0.6927	rp	472-15-1	64971	HMDB0030094	-	C08619	3442.65	1976	2342.78	2726.62	2209.18	2075.22	2323.8	2674.74	3258.9	2160.09	2410.86	2433.36	2385.9	2559.58	2638.94	2477.94	3062.41	2167.1	2261.22	1912.51	2739.89	2156.98	2335.76	3141.88	2286.9	2414.65	2085.27	2289.2
C18_positive	MEDP1610	Proline betaine	水苏碱	Amino acid and Its metabolites	氨基酸及其代谢物	Amino acid derivatives	氨基酸衍生物	C7H13NO2	144.1	143.095	0.8287	M+H	4.81513	1	0.9272	rp	471-87-4	115244	HMDB0004827	7089	C10172	11178.5	30883.5	10651.2	10363.5	11702	38491.9	19930.2	44375.8	10394.1	11168.4	23020.7	108358	14425.3	62849.2	28312.3	3927.45	873.472	48042.9	1117.86	1964.02	50333.4	2842.49	773.757	3679.39	3293.18	28131.3	46688	1600.41
C18_positive	MW0109023	Oxamic acid	草酸	Organic acid and Its derivatives	有机酸及其衍生物	Organic acid and Its derivatives	有机酸及其衍生物	C2H3NO3	155.972	89.0113	1.2679	M-2H+3Na	19.525	3	0.5878	rp	471-47-6 | 66257-53-2	974	-	-	C01444	13822.1	23781.8	22494	21529.2	17839.9	31597.4	21960.1	23366.3	12916.8	12645.7	9319.87	23774.7	22018.7	22429.8	20488.3	20877.1	18533.1	19461.5	17646.9	22507.6	19411.3	21589.7	20238.7	22403.4	20553.8	24020.8	24942	12113.1
C18_positive	MW0111094	Methylguanidine	1-甲胍盐酸盐	Alcohol and amines	醇、胺类	Amines	胺类	C2H7N3	120.079	73.064	3.3761	M+HCOO+2H	6.12188	2	0.7789	rp	471-29-4	10111	HMDB0001522	3768	C02294	1483.44	5359.54	14397.9	10801.5	1482.01	1065.67	18246.6	25178.8	7535.3	11228.2	1213.76	2533.39	1757.61	23662.5	12911.9	8933.39	11625.8	6476.27	7524.55	1560.62	17945.9	12653.8	20474.6	24431.6	12888	17609.5	24447.8	15722.7
C18_positive	MEDP1841	Zerumbone	球姜酮	Aldehyde,Ketones,Esters	醛、酮、酯类	Ketones	酮类	C15H22O	263.138	218.167	2.8481	M-H+2Na	4.65388	2	0.7148	rp	471-05-6	5470187	-	-	C20262	4073.01	5719.16	3227.96	4043.61	3126.6	3533.53	2703.89	6880.52	8502.94	3886.78	7885.31	9627.66	2800.2	3984.92	8384.49	3334.85	6438.6	6973.85	4470.09	4331.28	4081.18	1365.78	4184.39	12684	5296.62	8437.36	4341.63	3707.29
C18_positive	MW0144964	alpha-Eucaine	α-尤卡因	Benzene and substituted derivatives	苯及其衍生物	Benzene and substituted derivatives	苯及其衍生物	C19H27NO4	356.188	333.194	10.7809	M+Na	7.47875	4	0.594	rp	470-68-8	5282357	-	-	C14166	2225.44	1940.2	477.635	2129.97	565.897	428.558	2653.7	1871.97	1439.67	891.089	1284.14	2068.45	1277.43	218.297	353.619	490.575	1920.07	1499.71	398.747	899.978	517.199	344.442	504.757	140.67	593.47	159.775	299.015	102.955
C18_positive	MW0121292	5-Bromoisatoic anhydride	5-溴靛酸酐	Heterocyclic compounds	杂环化合物	Heterocyclic compounds	杂环化合物	C8H4BrNO3	263.932	240.938	0.9046	M+Na	8.86475	4	0.571	rp	4692-98-2	288561	-	-	-	4861.04	4390.23	8416.32	4378.1	8105.75	4127.3	3195.96	5121.84	5086.47	2972.29	3101	5779.37	6162	6782.05	5437.32	5171.59	5293.17	5374.54	8416.25	3021.52	6722.99	5284.98	5421.31	5492.13	8039.49	3011.52	4719.76	2478.23
C18_positive	MW0158040	Trichoderonin	木霉素	Terpenoids	萜类	Sesquiterpenoids	倍半萜	C17H24O4	293.174	292.168	8.207	M+H	8.6485	4	0.5745	rp	4682-50-2	20806	-	-	-	6240.2	6569.25	1480.54	3453.64	1938.95	7216.96	11818.4	12819.9	2609.89	4574.39	8835.38	12754	25499.1	902.178	420.575	1701.98	16348.9	7037.03	3043.24	16448.7	109.986	340.882	324.972	294.322	246.82	802.678	637.846	1115.92
C18_positive	MW0053831	Hecogenin	海柯配基	Heterocyclic compounds	杂环化合物	Heterocyclic compounds	杂环化合物	C27H42O4	431.315	430.308	9.0393	M+H	1.44168	2	0.8028	rp	467-55-0	91453	-	43920	C08902	56780	53568.9	14010.8	43299.9	29811.9	44882.5	47152.1	54066.6	57702.7	52613.4	53579.1	75715.2	56722.4	42479.4	41381	51703	28886.2	44633.7	36208	32120.4	52286.5	70603.5	151249	28203.5	62979.8	79523.7	46587.6	35051
C18_positive	MW0000386	Oripavine	东罂粟碱	Alkaloids	生物碱	Isoquinoline alkaloids	异喹啉类生物碱	C18H19NO3	339.177	297.137	7.9928	M+CH3CN+H	16.775	3	0.5094	rp	467-04-9	5462306	HMDB0030251	-	C06175	14755.1	17548.2	3667.24	13381.3	4926.2	22358.2	27493	41557.4	8806.96	10409.7	20796.2	23843.6	39610.5	5040.68	675.731	11755.1	23868.3	14153	6231.47	44516.9	26.6989	218.665	390.214	63.7872	91.0902	109.471	1174.9	141.83
C18_positive	MW0054478	Lycopodine	石松碱	Aldehyde,Ketones,Esters	醛、酮、酯类	Ketones	酮类	C16H25NO	248.2	247.194	7.9774	M+H	5.5614	2	0.7057	rp	466-61-5 | 18688-24-9	5462445	-	44664	C09883	9895.85	10308.4	5458.33	7100.59	5313.41	9470.99	16641.9	17969.5	2220.85	5663.36	13383.2	286.779	250.893	385.804	271.392	349.371	9.00233	3052.73	237.941	1597.61	292.225	410.124	218.963	248.064	361.804	272.194	268.325	650.884
C18_positive	MW0169541	Neriifolin	黄夹次苷乙	Steroids	甾体	Steroidal saponins	甾体皂苷	C30H46O8	601.283	534.319	8.0081	M-2H+3Na	16.0214	2	0.5667	rp	466-07-9	441867	-	43898	C08876	42148.6	30944.1	23570.1	33496.1	33409.7	22430	37224.1	35645.3	31347.6	30898.4	22149	45921.4	48789.8	32062	35428.4	22351.2	24328.2	37494.3	18426.5	42210.8	31942.2	32075.3	33267.7	53846.4	38676.1	37580	30342.3	42635.8
C18_positive	MW0125499	Indole, 3-((diethylamino)methyl)-	吲哚，3-((二乙氨基)甲基)-	Alcohol and amines	醇、胺类	Amines	胺类	C13H18N2	241.106	202.147	8.0541	M+K	0.0035	4	0.7499	rp	46397-90-4	39450	-	-	-	4044.3	4428.8	217.726	4269.51	1282.64	5689.61	7674.87	11039.3	729.309	2926.08	5852.74	7030.2	11861.3	630.931	168.587	4912.07	8870.86	3357.34	2161.64	10362.9	27.4333	263.684	88.8095	22.2022	82.0215	763.559	248.1	20.1228
C18_positive	MW0149125	Farnesoic acid	金合欢酸；反式，反式金合欢酸；（2E，6E)-法尼酯	Aldehyde,Ketones,Esters	醛、酮、酯类	Esters	酯类	C15H24O2	300.185	236.178	7.1489	M+CH3CN+Na	20.075	3	0.5896	rp	462-11-3 | 7548-13-2	5275507	-	-	-	49901.8	41219.5	15012.5	40079.9	20853.6	61055.6	49968.4	76838.5	11777.9	20107.6	67865	62.7796	232.549	19.0531	42.1072	50.4907	37.7248	33622.3	65.5425	40610.5	9.79868	85.1295	21.9109	65.4378	26.293	39.209	25.365	57.5216
C18_positive	MW0115057	Octapropylene glycol	八丙二醇	Alcohol and amines	醇、胺类	Alcohols	醇类	C24H50O9	483.352	482.346	6.5337	M+H	1.07102	4	0.7239	rp	45308-36-9	22051740	-	-	-	6413.58	7468.73	2614.4	4641.68	5848.11	8379.34	8369.3	10451.9	4207.46	5417.79	10814.8	7520.19	10913.4	6424.69	4804.1	7604.16	8587.13	9171.62	4643.48	15780.9	350.308	178.818	270.522	47.354	296.039	1728.51	635.019	1461.52
C18_positive	MW0008756	N-{4-[acetyl(methyl)amino]phenyl}-2-chloroacetamide	N-{4-[乙酰基(甲基)氨基]苯基}-2-氯乙酰胺	Benzene and substituted derivatives	苯及其衍生物	Benzene and substituted derivatives	苯及其衍生物	C11H13ClN2O2	525.104	240.067	6.7803	2M+2Na-H	1.1115	4	0.973	rp	446848-52-8	310167	-	-	-	6348.58	7856.76	6931.04	6927.8	7122.83	8062.44	10812.4	8713.92	8002.17	8442.7	7041.27	7144.45	7356.96	9296.71	7448.44	7611.12	6979.42	6318.62	8251.44	8195.71	8804.73	7913.32	9000.63	7133.64	7404.76	7713.6	9199.42	7603.27
C18_positive	MW0122101	6-Chloro-N-(2-morpholinoethyl)nicotinamide	6-氯-N-(2-吗啉乙基)烟酰胺	Alcohol and amines	醇、胺类	Amines	胺类	C12H16ClN3O2	308.053	269.093	1.468	M+K	4.73875	4	0.6445	rp	446269-58-5	1228702	-	-	-	4244.13	5350.66	734.369	3413.71	1250.61	2701.17	4219.94	7475.62	7833.7	2957.95	3622.3	2112.07	1752.69	2677.39	3872.5	4617.9	4670.79	884.651	2261.33	3955.91	1738.29	2641.33	3374.05	2750.6	3027.39	2415.9	6253.4	623.848
C18_positive	MW0008772	N~1~-[3-(benzyloxy)benzyl]-1H-tetrazole-1,5-diamine	N~1~-[3-(苄氧基)苄基]-1H-四唑-1,5-二胺	Benzene and substituted derivatives	苯及其衍生物	Phenolics	苯酚类	C15H16N6O	319.128	296.139	4.9705	M+Na	1.398	4	0.7162	rp	445413-75-2	833835	-	-	-	10687.2	6653.59	2504.7	6247.21	2820.19	3759.5	4553.06	5218.5	6094.77	581.822	1681.19	3016.89	2370.22	7183.29	4608.98	1394.82	3099.15	1984.16	2216.52	5547.17	5308.9	10912.5	14114.4	5298.45	4009	4053.95	7999.04	2369.8
C18_positive	MW0168109	Dopaquinone	多巴醌	Benzene and substituted derivatives	苯及其衍生物	Benzene and substituted derivatives	苯及其衍生物	C9H9NO4	280.017	195.053	1.4526	M+K+HCOOH	11.5098	1	0.6894	rp	4430-97-1	439316	HMDB0001229	354	C00822	5264.61	6348.01	916.493	4424.58	1302.26	2461.67	4677.85	11217.4	10058.1	4237.79	5067.56	1546.85	3138.84	5584.12	4716.19	6337.32	5366.76	3308.06	2575.37	6190.63	2900.96	2966.79	3828.87	4409.51	4957.77	1778.15	8862.89	462.018
C18_positive	MW0169480	Metronidazole	2-甲基-5-硝基咪唑-1-乙醇	Heterocyclic compounds	杂环化合物	Heterocyclic compounds	杂环化合物	C6H9N3O3	365.113	171.064	4.1658	2M+Na	12.7608	1	0.5395	rp	443-48-1	4173	HMDB0015052	-	C07203	176004	159406	163707	155625	155313	151516	140406	158708	172506	155768	166541	156955	156599	159336	156439	156495	158641	158491	150397	146890	143488	146554	147367	154633	153875	155254	135256	143621
C18_positive	MW0109260	Phosphonoacetate	磷酰乙酸	Organic acid and Its derivatives	有机酸及其衍生物	Organic acid and Its derivatives	有机酸及其衍生物	C2H5O5P	186.995	139.988	0.6747	M+HCOO+2H	12.7503	2	0.5455	rp	4408-78-0	546	HMDB0004110	7018	C05682	1.45187e+06	1.47981e+06	1.94865e+06	1.65641e+06	1.28859e+06	1.49781e+06	1.55443e+06	1.71965e+06	1.46792e+06	1.49183e+06	1.12415e+06	1.78343e+06	1.7377e+06	1.87402e+06	1.81573e+06	1.81497e+06	1.80984e+06	1.76811e+06	1.88224e+06	1.71848e+06	1.78464e+06	1.79108e+06	1.83176e+06	1.79369e+06	1.72491e+06	1.75062e+06	1.81179e+06	1.53819e+06
C18_positive	MEDP0510	Carnitine C2:0	肉碱 C2:0	FA	脂肪酰类	CAR	酰基肉碱	C9H17NO4	204.122	203.116	0.8746	M+H	2.77518	1	0.9727	rp	4398-79-2	18230	HMDB0000201	-	C02571	39395	26760	9953.41	31497.1	27164.6	19111.7	34689.9	41868.7	34300.7	19070.2	38035.7	13669.4	16370.2	17748.9	20814	28499.5	17525.3	10595.3	9931.89	23313.6	15298.1	22133.6	23153.6	27816.6	34805.4	21688.6	39707.3	10092.7
C18_positive	MW0054686	Maslinic acid	山楂酸	Organic acid and Its derivatives	有机酸及其衍生物	Organic acid and Its derivatives	有机酸及其衍生物	C30H48O4	472.36	472.355	5.992	M+	9.62671	2	0.6922	rp	4373-41-5	73659	HMDB0002392	-	C16939	7824.54	9219.82	5869.24	5307.49	8325.87	8631.28	7403.04	6140.67	5228.59	7557.78	6971.11	6265.87	8104.98	4348.24	6866.56	9331.15	7076.57	4593.78	6179.47	3571.66	1396.03	1543.6	2052.06	3563.66	1619.41	1424.34	1750.35	1786.49
C18_positive	MW0124112	Fentanyl	芬太尼	Others	其他	Medicine	药物	C22H28N2O	690.471	336.22	7.1642	2M+NH4	7.5877	2	0.6564	rp	437-38-7	3345	HMDB0014951	-	-	9684.25	9887.8	7214.74	11284	8376	11242.2	12614.4	9436.47	6513.22	8186.65	12757.2	98.4795	167.231	27.4401	26.8302	26.8302	144.823	10536.3	20.1226	10212	78.2952	29.2692	30.4887	8.84171	100.308	73.783	53.6601	149.858
C18_positive	MW0015184	7-Dehydrocholesterol	7-脱氢胆固醇	Hormones and hormone related compounds	激素及激素相关物质	Hormones and hormone related compounds	激素及激素相关物质	C27H44O	429.32	384.339	10.4891	M-H+2Na	12.4022	2	0.6294	rp	434-16-2	439423	HMDB0000032	-	C01164	1282.67	1499.69	3961.57	1420.97	998.344	1772.32	1732.98	1611.02	1254.67	3413.65	909.809	1514.63	1758.57	1634.47	2481.31	2561.59	3643.63	3016.09	910.761	1141.4	4949.9	1363.98	2858.04	86306.4	2019.8	1956.24	5470.07	1265.67
C18_positive	MW0004999	4-fluoro-N-methylbenzenesulfonamide	4-氟-N-甲基苯磺酰胺	Benzene and substituted derivatives	苯及其衍生物	Benzene and substituted derivatives	苯及其衍生物	C7H8FNO2S	172.014	189.026	5.8845	M+H-H2O	2.55625	4	0.69	rp	433-14-7	2440054	-	-	-	11666.7	10643.9	11267.5	10525.6	11011.8	9785.01	9706.43	11623.6	12403.8	9742.91	11202.8	11953.3	11066.7	11792.8	11318.6	11805.2	13777.8	11333.7	11284.8	11114.8	10665.1	11719.2	11293.4	12044.6	12339.7	11511.4	10554.2	11402.7
C18_positive	MW0127015	Zopiclone	佐匹克隆	Aldehyde,Ketones,Esters	醛、酮、酯类	Ketones	酮类	C17H17ClN6O3	411.093	388.105	9.7123	M+Na	4.98018	2	0.8545	rp	43200-80-2	5735	HMDB0015329	-	-	78355.4	92071.2	92145.6	95679.7	61317	56018.8	86606.9	85054.3	72850.4	79991.8	101294	75374.2	74768.5	60338	72165.5	75585.1	73556.6	87623.3	85989.2	96099.3	83040.8	79722.8	72829.1	45065.4	48659.3	105448	97766.5	73728.9
C18_positive	MW0062272	Prostaglandin h2	前列腺素 h2	Hormones and hormone related compounds	激素及激素相关物质	Hormones and hormone related compounds	激素及激素相关物质	C20H32O5	437.194	352.225	7.7778	M+K+HCOOH	0.914926	3	0.9882	rp	42935-17-1	445049	HMDB0001381	3495	C00427	3.06793e+06	2.24579e+06	2.82323e+06	2.42867e+06	2.64121e+06	1.75305e+06	2.2887e+06	3.31586e+06	2.7767e+06	1.94986e+06	3.28006e+06	2.15733e+06	2.58415e+06	2.4436e+06	2.95351e+06	2.62154e+06	2.36107e+06	2.08219e+06	2.29306e+06	1.79732e+06	2.26603e+06	2.22431e+06	2.76951e+06	2.17774e+06	2.37591e+06	3.2521e+06	1.78724e+06	2.64451e+06
C18_positive	MW0149512	Geissospermine	盖索斯普明	Alkaloids	生物碱	Alkaloids	生物碱	C40H48N4O3	650.398	632.373	4.3517	M+NH4	14.135	3	0.6436	rp	427-01-0	5281401	-	-	C09200	329134	292677	162330	197646	270527	305144	254728	440345	324474	214977	370126	436846	435678	403420	271375	443108	673556	266821	304012	392640	30884.3	33034.3	48697.8	46886.9	40266.7	344197	56082	239947
C18_positive	MW0149443	L-gamma-glutamyl-D-alanine	γ-L-谷氨酰-D-丙氨酸;L-γ-谷氨酰-D-丙氨酸	Amino acid and Its metabolites	氨基酸及其代谢物	Amino acids	氨基酸	C8H14N2O5	241.073	218.09	6.7803	M+Na	16.675	3	0.5205	rp	42592-56-3	151284	-	-	C03738	51111.9	53412.3	51207.3	54467.5	53614.1	54670.1	66895.1	56657.5	52092	56685.9	55494.9	47741.4	50326.6	50038.6	51479.2	49343.9	47890.7	45914.5	53721.4	53817.6	50802.2	48190.8	49399.3	48457.7	47923.7	48190.7	52493.5	48118.4
C18_positive	MW0054214	Kinoprene	丁二烯	Others	其他	Hydrocarbon derivatives	烃衍生物	C18H28O2	294.241	276.209	6.857	M+NH4	5.7966	2	0.5839	rp	42588-37-4 | 37882-31-8	6434236	-	-	C19042	129840	124189	115263	113586	117590	105923	106510	125445	129349	109348	124445	117351	117806	120619	125387	119822	129261	110814	111286	112184	109661	118143	115942	115652	120408	117399	109793	116530
C18_positive	MW0063664	Stearoyllactic acid	硬脂酰乳酸	FA	脂肪酰类	FFA	游离脂肪酸	C21H40O4	339.288	356.293	11.3831	M+H-H2O	0.85025	4	0.7292	rp	4253-64-9	86677	HMDB0033372	-	-	5556.46	6066.61	2252.28	4525.62	2664.83	2492.82	6519.35	4340.45	3640.83	2649.31	837.414	1543.22	3524.17	891.017	1711.5	1587.42	4869.84	3292.12	1297.49	4206.19	1938.79	840.55	1115.07	1744.42	2492.82	1596.37	1911.54	3278.76
C18_positive	MW0107437	Ile-Glu	L-异亮氨酸-L-谷氨酸	Amino acid and Its metabolites	氨基酸及其代谢物	Small Peptide	小肽	C11H20N2O5	261.143	260.137	2.5267	M+H	3.55	3	0.535	rp	42516-53-0	7009625	-	23867	-	11001.1	13252.8	6866.48	9601.65	8021.54	8552.01	5741.02	9688.53	9922.29	3446.05	9694.84	45698.4	19424.5	7726.59	13261.4	9805.54	34527.2	35075.6	16444	17901.8	4167.6	4768.91	7027.53	7214.23	5794.88	10332.8	5812.69	4540.65
C18_positive	MW0001151	1-(4-Chlorobenzoyl)-1H-benzotriazole	1-(4-氯苯甲酰基)-1H-苯并三唑	Benzene and substituted derivatives	苯及其衍生物	Benzene and substituted derivatives	苯及其衍生物	C13H8ClN3O	201.975	257.036	1.191	M+H-C4H8	6.474	4	0.6117	rp	4231-70-3	746939	-	-	-	2030.25	2260.49	1147.11	1673.65	2639.51	1960.77	2095.5	907.137	2047.08	840.012	1953.26	1073	983.889	1381.1	633.683	1211.52	1078.41	1438.34	915.771	1299.33	1381.38	1535.66	1026.43	2037.6	980.168	1630.27	1471.69	607.773
C18_positive	MW0131454	3,3-Diphenyl-3H-benzo[f]chromene	3,3-二苯基-3H-苯并[f]色烯	Benzene and substituted derivatives	苯及其衍生物	Benzene and substituted derivatives	苯及其衍生物	C25H18O	373.099	334.136	11.1488	M+K	4.41325	4	0.651	rp	4222-20-2	3104870	-	-	-	3433.87	5615.13	4541.97	4626.24	2854.98	3087.76	5840.56	3598.91	3289.21	5220.58	4262.73	4109.42	3139.44	2858.79	3098.93	4213.39	4922.8	6041.56	2608.27	4980.23	4295.58	3597.96	2566.46	1609.36	2586.49	4672.41	4707.1	3443.81
C18_positive	MEDTP01667	Carnitine C9:1-OH	肉碱C9:1-OH	FA	脂肪酰类	CAR	酰基肉碱	C17H27NO4	310.201	309.194	4.6769	M+H	5.71336	1	0.8466	rp	42200-33-10	-	HMDB0015334	-	D00432	7239.76	26016.7	18185.5	32758	16291.7	12313.1	17404.8	23703	20077.1	9865.06	15367.7	22477.9	16518	18509.9	16298.9	22367.8	16675.5	30574.8	2845.8	26065.1	23948.8	15322	32699.4	7520.14	15173.3	20578.6	38287.2	18129.5
C18_positive	MW0053900	Carnitine C16:1-2OH	十六烷二酸单-L-肉碱酯	FA	脂肪酰类	CAR	酰基肉碱	C23H43NO6	452.302	429.309	7.1489	M+Na	6.89871	4	0.6041	rp	42150-38-9	566787	HMDB0000712	5680	-	3867.8	3841.86	831.882	4417.73	2593.69	5256.39	4865.37	6318.68	1141.64	2293.57	1599.84	112.112	63.6796	67.2663	34.5305	300.647	126.687	2247.12	107.266	4148.57	14.0199	62.5385	76.669	11.6596	16.1441	236.168	78.3569	75.2069
C18_positive	MW0103473	ADP-ribose 2'-phosphate	顺-4-癸酸	Nucleotide and Its metabolites	核苷酸及其代谢物	Nucleotide and Its metabolites	核苷酸及其代谢物	C15H24N5O17P3	640.055	639.038	0.6593	M+H	10.9451	4	0.5393	rp	4197-14-2	439957	HMDB0006336	-	C03246	1229.26	865.574	561.522	1765.44	2188.17	2198.22	3162.85	2459.53	1437.07	2665.07	840.743	3220.93	3430.15	2783.01	2102.73	3904.38	2804.46	3580.75	1287.91	1597.56	2039.26	1566.05	2534.7	2649.75	2022.63	4705.08	3263.13	300.732
C18_positive	MW0168260	2,3,4,5-Tetrachloro-6-(3-hydroxy-2,4,5,7-tetraiodo-6-oxo-xanthen-9-yl)benzoic acid	玫瑰红	Benzene and substituted derivatives	苯及其衍生物	Benzene and substituted derivatives	苯及其衍生物	C20H4Cl4I4O5	954.513	973.496	7.8084	M+H-H2O	22.9152	3	0.5519	rp	4159-77-7	25474	HMDB0036613	-	-	21606.4	28909.1	9831.77	17014.3	26722	23679.2	23705.6	33143.3	31322.4	12651.4	14915.2	31443.9	24067.9	17742.1	18303.4	4869.3	16086.8	39630.1	18078.9	20747.3	12718.8	9270.2	17556.9	16211.8	20015.8	18969.9	5333.88	20242.6
C18_positive	FDATN00948	Ceftezole sodium	-	Others	其他	Medicine	药物	C13H11N8NaO4S3	300.945	461.996	0.6747	M+H-C6H10O5	17.9782	4	0.7035	rp	41136-22-5	23688977	-	-	-	22159.3	21512.1	1821.86	5369.4	37831	13271.4	11736.8	2248.15	21323.8	5897.23	68462.1	2470.42	2247.98	1755.52	1790.07	1346.35	1822.47	2027.87	3971.28	1883.45	2029.77	2023	1619.55	1739.81	2236.56	2448.14	2142.17	1931.89
C18_positive	MW0142287	2-Chlorophenylhydrazine hydrochloride	2-氯苯肼盐酸盐；邻氯苯肼盐酸盐	Benzene and substituted derivatives	苯及其衍生物	Benzene and substituted derivatives	苯及其衍生物	C6H8Cl2N2	216.973	178.006	1.3604	M+K	6.36575	4	0.6137	rp	41052-75-9	443287	-	-	-	1416.89	2583.78	4044.13	2982.82	1755.57	2324.83	1693.02	2973.56	1638.6	1162.71	2532.92	3074.54	3167.63	3641.16	3571.1	3537.01	4065.47	3445.9	3812.46	3162.93	3797.38	3065.52	2900.79	4094.58	3513.73	3130.55	2910.74	798.891
C18_positive	MW0156431	Rosinidin	松香苷	Heterocyclic compounds	杂环化合物	Heterocyclic compounds	杂环化合物	C17H15O6+	298.082	315.087	8.4644	M+H-H2O	0.34175	4	0.7415	rp	4092-64-2	441777	-	-	C08729	31261.9	38429.1	35461.8	38363.9	31193	36658.5	48958.2	39313.6	37863.7	35646.7	37649.4	38222.8	37318	36206.8	37803.2	39300.7	35293.2	33955	37876.6	40420.1	36656.8	39607.1	36399.8	31435.3	32069.8	40792.5	44316.2	36505
C18_positive	MW0106559	D-Pyroglutamic acid	D-焦谷氨酸	Amino acid and Its metabolites	氨基酸及其代谢物	Amino acids	氨基酸	C5H7NO3	130.048	129.043	1.191	M+H	3.86635	1	0.9445	rp	4042-36-8	439685	HMDB0000805	63632	C02237	25807.7	16441.4	5395.84	12673.8	34951.4	15764.2	14723.3	10949.9	20361.3	10668.7	45256.3	10872.2	11029	6839.68	7070.72	11757.7	12846.9	14311.3	7350.69	9532.47	6490	8280.26	8735.69	9027.9	5939.86	11653.2	9695.92	5925.78
C18_positive	MW0141981	2,3,6-Trihydroxypyridine	2,3,6-三羟基吡啶	Heterocyclic compounds	杂环化合物	Pyridine and pyridine derivatives	吡啶及其衍生物	C5H5NO3	193.979	127.027	1.368	M-2H+3Na	2.6	3	0.7251	rp	39954-19-3	440020	-	-	C03458	1873.87	1396.28	2785.96	1845.69	1521.51	1439.49	995.358	2577.04	1573.9	1049.04	1155.7	2307.95	2361.18	2027.62	2209.58	2007.39	2274.76	1825	1620.35	1230.92	2064.85	1644.4	1486.8	2359.63	2293.85	1158.37	1568.6	700.887
C18_positive	MEDP1101	Methyl (R)-(-)-3-hydroxybutyrate	(R)-(-)-3-羟基丁酸甲酯	Aldehyde,Ketones,Esters	醛、酮、酯类	Esters	酯类	C5H10O3	187.056	118.063	0.8135	M+Na+HCOOH	5.1397	1	0.6124	rp	3976-69-0	2724279	-	-	-	15993.3	38631.7	10817.9	19367.6	17927.8	11297.4	21679.4	11864.4	14344.2	16272.4	19712.7	15233.2	12266.9	30001.9	30354.2	18641.3	5906.89	21709.4	7307.71	14668	22324.3	25109	23669.3	26321.6	14242.4	21460.3	14012.1	15319.4
C18_positive	MW0004159	3,4-Dihydroxy-5-methoxybenzoic acid	3,4-二羟基-5-甲氧基苯甲酸	Benzene and substituted derivatives	苯及其衍生物	Benzene and substituted derivatives	苯及其衍生物	C8H8O5	149.022	184.037	6.8263	M+H-2H2O	4.175	3	0.6344	rp	3934-84-7	19829	-	-	C05616	44863.6	36702.1	49870.5	52360.8	37029.7	44036.1	64615.1	51739.1	41640.2	59563.2	56146.3	73137.2	57403.1	54380.8	73332.4	72664	51301	51576	56400	51283.3	45544.2	50749.5	56476.9	51354.7	58010.2	42833.4	51184.8	59514.5
C18_positive	MW0124420	Indolepyruvate	吲哚-3-丙酮酸	Organic acid and Its derivatives	有机酸及其衍生物	Organic acid and Its derivatives	有机酸及其衍生物	C11H9NO3	407.123	203.058	5.4822	2M+H	2.1615	3	0.8244	rp	392-12-1	803	HMDB0060484	-	C00331	7510.59	6850.09	7735.96	42227.8	6006.88	5851.72	5435.41	6668.94	6393.81	5507.72	6794.71	6374.54	6093.69	6255.58	5844.18	5735.74	7138.49	5634.92	5115.63	5354.19	4305.31	5618.56	5214.12	5809.62	6380.85	6244.82	5029.94	5862.65
C18_positive	MW0015610	Albiflorin	白比弗林	Benzene and substituted derivatives	苯及其衍生物	Phenolics	苯酚类	C23H28O11	463.164	480.163	8.207	M+H-H2O	8.37637	3	0.5267	rp	39011-90-0	24868421	-	73554	C17457	65725.9	107599	109920	106058	47212.2	67394.4	67780	113698	99286.2	63027.3	41574.7	162739	84407.2	93199.1	114291	121236	184945	67152.7	152833	78090.2	78736.2	85187.8	99537.8	78938.6	148662	171391	121802	116368
C18_positive	MW0007640	Methoxamine	甲氧明	Benzene and substituted derivatives	苯及其衍生物	Benzene and substituted derivatives	苯及其衍生物	C11H17NO3	212.127	211.121	2.1949	M+H	4.77781	2	0.703	rp	390-28-3	6082	HMDB0014861	-	C07513	3381.52	4777.06	2501.16	5349.04	3899.7	4452.42	5080.68	4600.05	5500.9	2941.6	4866.16	4834.17	5421.63	4515.45	4630.77	4871.92	5224.72	4150.7	2300.83	4412.2	3934.36	2508.56	2472.47	2107.8	2435.89	2661.33	1962.51	1478.9
C18_positive	MW0104700	2-Chloro-3-(4-chloro-benzenesulfonylamino)-propionamide	2-氯-3-(4-氯-苯磺酰氨基)-丙酰胺	Alcohol and amines	醇、胺类	Amines	胺类	C9H10Cl2N2O3S	318.969	295.979	0.8135	M+Na	2.704	4	0.9368	rp	38962-86-6	3116170	-	-	-	6895.27	15773.8	40044.9	26144.6	4199.94	8671.9	3869.79	37719.2	4992.57	10310.8	176.892	31341.7	29975.1	29117.9	33639.4	32278.4	18871.9	30035.1	16182.4	29228.6	25503.2	33731.3	29055.9	22789.5	34903.7	25155.2	25544.6	32595.2
C18_positive	MEDP1390	Carnitine C18:1	肉碱 C18:1	FA	脂肪酰类	CAR	酰基肉碱	C25H47NO4	426.357	425.351	8.3286	M+	2.8208	1	0.7542	rp	38677-66-6	46907933	HMDB0005065	-	-	261924	160432	36392	139536	139894	119700	166722	86026.6	201729	69985.3	293840	56745.5	76522.2	91129	101558	118409	98579.7	63169.1	42059.6	113560	101346	108984	148918	164905	105471	105644	136161	51149
C18_positive	MW0148569	Dinoprost tromethamine	地诺前列素氨丁三醇	Heterocyclic compounds	杂环化合物	Heterocyclic compounds	杂环化合物	C24H45NO8	498.312	475.315	4.5062	M+Na	19.9493	4	0.6844	rp	38562-01-5	5282415	HMDB0015291	-	-	49773.3	39573.7	23252	28084.8	40003.6	43049.1	35574.7	60527.9	45750	29207.5	51361.6	47776.6	52323.3	44571.8	24809.8	50730.4	71030.3	33134.3	31667.6	44113.3	3704.12	4380.39	5826.9	7312.74	4362.82	56450.2	8759.94	38163.4
C18_positive	MW0146868	Brilliant Blue FCF	亮蓝色 FCF	Benzene and substituted derivatives	苯及其衍生物	Benzene and substituted derivatives	苯及其衍生物	C37H34N2Na2O9S3	793.117	792.122	4.5529	M+H	16.6371	4	0.7176	rp	3844-45-9	19700	-	-	C19352	15722.4	16012	15602.8	16012.4	15276.1	14401.3	12075.5	15577.8	16338.5	14765.3	18007.9	16237.8	16284.3	16449.7	15503.3	15391.6	17847.8	15971.3	14443.5	15943.4	13734.9	14000.7	14272.1	15210.2	14919.8	15922.2	13654.5	15254.8
C18_positive	MW0164883	Abacavir carboxylate	阿巴卡韦羧酸盐	Nucleotide and Its metabolites	核苷酸及其代谢物	Nucleotide and Its metabolites	核苷酸及其代谢物	C14H16N6O2	189.036	300.134	5.9152	M+2K	1.3155	4	0.7182	rp	384380-52-3	56927907	-	-	-	6096.85	5680.73	6515.58	6493.74	4737.21	6984.7	4443.05	4887.88	7535.4	7086.41	6829.31	6535.38	4328.55	7530.63	6033.68	7569.66	8050.36	6898.92	7722.19	6851.04	7032.57	6997.16	7414.25	8003.35	7553.52	7707.02	6364.74	6389.28
C18_positive	MW0013009	2-azaniumylethyl (2R)-2-[(9Z)-octadec-9-enoyloxy]-3-(stearoyloxy)propyl phosphate	2-氮胺基乙基 (2R)-2-[(9Z)-octadec-9-enoyloxy]-3-(stearoyloxy)丙基磷酸酯	GP	甘油磷脂类	PE	磷脂酰乙醇胺	C41H80NO8P	768.537	745.562	2.5726	M+Na	20.4783	2	0.7174	rp	383907-18-4	46891779	HMDB0008993	-	-	8873.54	6840.75	10350	9511.21	14217.3	8229.57	11329.7	9954.29	7923.4	7869.87	12722.7	10906.4	7574.11	6970.18	6605.65	10939.1	13632.2	8196.03	7922.12	7311.99	12786.2	9365.4	10382.1	3449.38	8183.15	15622.6	11006.3	6519.51
C18_positive	MW0009348	(+)-Penbutolol	(+)-喷丁洛尔	Benzene and substituted derivatives	苯及其衍生物	Phenolics	苯酚类	C18H29NO2	292.235	291.22	6.8631	M+H	20.4973	2	0.7024	rp	38363-41-6	162302	HMDB0015447	-	-	5.46554e+06	4.95424e+06	4.88675e+06	4.82217e+06	4.9004e+06	4.26257e+06	4.51532e+06	5.14648e+06	5.34499e+06	4.60869e+06	5.19755e+06	4.91641e+06	4.93866e+06	4.90709e+06	5.03882e+06	5.10615e+06	5.46142e+06	4.59278e+06	4.60072e+06	4.73596e+06	4.54843e+06	4.94936e+06	4.8226e+06	5.00682e+06	5.18423e+06	5.02821e+06	4.70155e+06	4.87659e+06
C18_positive	MW0125693	N-cyclohexyl-1-pyrrolidinecarboxamide	N-环己基-1-吡咯烷甲酰胺	Alcohol and amines	醇、胺类	Amines	胺类	C11H20N2O	235.119	196.158	5.8772	M+K	6.09175	4	0.6187	rp	38313-19-8	327479	-	-	-	10149.6	30455.7	41360.5	32638.9	25017	7906.36	20069.6	9828.15	34987.9	10384.4	14099.1	47880.3	34003.5	26756.2	29318.7	15009	15929.1	32355.5	19581.4	14738.5	12900.4	13878	12673.1	4747.02	19268.8	36726.4	29267.6	10735.4
C18_positive	MW0000329	Maraviroc	马拉维罗克	Heterocyclic compounds	杂环化合物	Heterocyclic compounds	杂环化合物	C29H41F2N5O	514.337	513.328	6.487	M+H	2.51712	2	0.6649	rp	376348-65-1	3002977	HMDB0015584	-	-	77366.2	74310.7	39712.4	113623	106418	145143	75982.1	66500.1	109755	37718	57203.4	9179.88	19689	11483	40864.8	4915.9	55458.7	13829.3	48188	22668.4	809.273	23671.3	5205.55	46173	14197.1	25194.9	9514.79	33154.1
C18_positive	MW0154280	2-naphthol AS BI-beta-D-glucuronide	2-萘酚 AS BI-β-D-葡糖苷酸	Benzene and substituted derivatives	苯及其衍生物	Benzene and substituted derivatives	苯及其衍生物	C24H22BrNO9	588.017	549.046	4.6769	M+K	2.12751	4	0.9495	rp	37-87-6	16219726	-	4092	-	18922.1	15300.5	8678.05	10190	15933.5	17337.1	16294.3	23358.2	19886.4	12473.7	20720.1	12347.1	47338.7	10864.8	8026	13581.8	19630.2	24911.9	7738.7	43018.7	882.9	747.655	3159.93	2738.1	2369.42	27386.3	4320.93	18723.7
C18_positive	MEDP1391	O-linoleyl-L-carnitine	O-亚油基-L-肉碱	FA	脂肪酰类	CAR	酰基肉碱	C25H45NO4	424.331	423.335	7.7624	M+	23.1973	1	0.672	rp	36816-10-1	6450015	HMDB0006469	-	-	484583	393818	175022	290412	337878	350581	362926	459665	474249	256513	606788	323648	438969	318258	254787	474719	360150	359292	145240	522806	93772.2	81321.9	101026	102502	118127	401166	101520	259405
C18_positive	MW0168485	Desmethylalborixin	去甲白霉素	Organic acid and Its derivatives	有机酸及其衍生物	Organic acid and Its derivatives	有机酸及其衍生物	C47H82O14	853.587	870.571	9.6971	M+H-H2O	20.0108	3	0.5591	rp	36505-48-3	9854219	-	-	-	49330.1	49988.4	27718.8	46414.9	47078.1	57920.7	75698.4	106868	34423.7	41658.7	77369.5	39594.5	63450.3	29370.4	25853.4	49870	50231.5	59331.4	24731.2	67071.4	2070.16	1522.9	1854.09	378.532	1223.47	21056.5	5009.53	16254.3
C18_positive	MW0126252	Propiomazine	丙嗪	Heterocyclic compounds	杂环化合物	Heterocyclic compounds	杂环化合物	C20H24N2OS	703.304	340.161	10.399	2M+Na	6.12976	2	0.6561	rp	362-29-8	4940	HMDB0014915	-	C07405	2353.47	2862.35	2830.02	4741.46	2534.54	899.191	2919.57	2844.16	1520.39	2213.67	2571.84	825.631	2114.82	1236.64	2389.81	3156.54	3920.41	2967.07	3015.55	2637.07	3998.82	3055.43	2186.14	1383.56	2393.32	3397.81	3011.28	3127.74
C18_positive	MEDP1667	Phe-Glu	L-苯丙氨酰-L-谷氨酸	Amino acid and Its metabolites	氨基酸及其代谢物	Small Peptide	小肽	C14H18N2O5	295.128	294.122	1.8738	M+H	1.15688	1	0.8325	rp	3617-45-6	151134	HMDB0028994	23833	-	2680.48	4846.29	2378.17	3078.98	571.872	3945.1	2119.08	5270.99	4559.13	4214.32	303.287	3857.73	2663.38	2624.44	558.457	3878.02	8073.03	6283.39	2122.13	4499.66	1977.9	1764.23	2129.43	3529.73	450.571	3411.13	3298.78	904.258
C18_positive	MW0017203	Citranaxanthin	柠檬黄素	Terpenoids	萜类	Triterpene	三萜	C33H44O	457.35	456.339	11.429	M+H	4.91974	3	0.7278	rp	3604-90-8	6436724	HMDB0036883	-	-	4438.69	5025.92	5151.98	4853.66	1547.3	2920.89	5385.54	3483.23	3027.25	5013.48	2353.02	3437.18	3123.87	3737.15	3881.19	5176.58	4183.11	5070.73	2602.73	3515.28	6829.39	3015.58	2178.54	2776.92	3951.54	1754.88	4216.05	2976.93
C18_positive	MW0194017	Glycodeoxycholic acid	乙醇酸胆酸	Organic acid and Its derivatives	有机酸及其衍生物	Organic acid and Its derivatives	有机酸及其衍生物	C26H43NO5	414.299	449.314	6.0692	M+H-2H2O	2.70335	3	0.8672	rp	360-65-6	3035026	HMDB0000631	-	C05464	7987.27	12895.2	3828.45	4129.38	1519.38	1051.88	18609.9	2296.41	9326.54	2495.5	3854.33	24957.9	1359.27	63733.7	722.84	23388.6	4936.5	31763.8	436.988	1543.31	5646.45	1853.84	11826.6	4622.57	13086.8	14621.9	5845.28	11563.5
C18_positive	MW0009890	D-Nmappd	D-NMAPPD	Benzene and substituted derivatives	苯及其衍生物	Benzene and substituted derivatives	苯及其衍生物	C23H38N2O5	405.278	422.278	10.0776	M+H-H2O	11.3999	2	0.8198	rp	35922-06-6	10070893	-	44921	-	92096.8	103301	36575.5	92356.3	33065.2	55798.1	85704.3	114244	50067.3	34431.1	65636	112.334	177.345	643.046	50.3979	348.528	194.093	79475.4	132.552	44645.9	281.234	51.7787	512.621	220.663	129.306	297.532	174.244	554.788
C18_positive	MW0160108	7,8-Dimethyl-4-oxo-10-(2,3,4,5-tetrahydroxypentyl)benzo[g]pteridin-2-olate	7,8-Dimethyl-4-oxo-10-(2,3,4,5-tetrahydroxypentyl)benzo[g]pteridin-2-olate	Benzene and substituted derivatives	苯及其衍生物	Benzene and substituted derivatives	苯及其衍生物	C17H19N4O6-	358.12	375.13	2.3732	M+H-H2O	1.14875	4	0.7221	rp	35919-91-6	122171	-	-	-	5976.32	5286.12	1304.12	4234.89	6616.59	6071.09	4269.6	5029.64	4794.58	1030.67	4512.22	4210.81	3171.53	2880.66	2707.51	4554.46	2407.46	4416.13	908.336	3688.73	4038.88	2375.07	4112.48	4101.01	5220.28	6055.35	3474.81	4031.48
C18_positive	MW0012476	15-Keto-PGF2alpha	磷脂酰肌醇-3,4,5-三磷酸	Hormones and hormone related compounds	激素及激素相关物质	Hormones and hormone related compounds	激素及激素相关物质	C20H32O5	437.193	352.225	7.3791	M+K+HCOOH	1.82985	3	0.8862	rp	35850-13-6	5280887	HMDB0004240	7035	C05960	178535	145563	185894	114186	183418	114962	133330	147211	186987	138948	102159	140500	143812	76649.3	138030	150938	155317	147905	120814	52824	114112	127492	125819	59611.8	45439.4	52544.9	113262	135933
C18_positive	MW0138908	Maytansine	美登素	Heterocyclic compounds	杂环化合物	Heterocyclic compounds	杂环化合物	C34H46ClN3O10	709.303	691.287	8.1918	M+H+NH3	19.0555	4	0.6928	rp	35846-53-8	5281828	-	40981	-	12051.6	14888.3	17617.2	14862.9	12419.4	10399.6	13688.1	15584.2	14311.6	10013.9	10983.4	13424.4	11611.5	13306.1	13362.7	14947.9	13457.2	15193.7	10178.6	11832.5	18838.6	12797.5	15922.7	8750.14	12483.4	15302.7	12987.1	12627
C18_positive	MW0108922	Tiglylglycine	N-糖基甘氨酸	Amino acid and Its metabolites	氨基酸及其代谢物	Amino acid derivatives	氨基酸衍生物	C7H11NO3	202.046	157.074	3.1842	M-H+2Na	2.025	3	0.9071	rp	35842-45-6	6441567	HMDB0000959	4246	-	1191.58	3578.4	290.352	1051.65	2500.41	3942.15	4553.04	2857.16	2933.41	571.937	2561.24	461.984	2296.95	2210.02	497.961	273.11	509.948	106.584	752.885	751.906	424.997	511.653	107.55	11110.7	903.943	2434.28	569.022	909.126
C18_positive	MW0049063	Cryptotanshinone	隐丹参酮	Aldehyde,Ketones,Esters	醛、酮、酯类	Ketones	酮类	C19H20O3	297.151	296.141	2.6798	M+H	6.8885	4	0.6043	rp	35825-57-1 | 4733-35-1	160254	-	-	-	6526.48	6058.94	3210.43	2946.22	3611.99	102.757	3602.81	3960.64	4301.39	3336.01	6156.98	1427.03	3626.59	2898.12	2011.11	1426.85	3512.26	645.232	443.288	5766.79	263.594	69.3554	7069.77	1001.9	60.2124	2512.98	226	26.4953
C18_positive	MW0054114	Isopentenyl pyrophosphate	异戊烯焦磷酸	Organic acid and Its derivatives	有机酸及其衍生物	Phosphoric acids	磷酸类化合物	C5H12O7P2	515.009	246.006	0.6747	2M+Na	9.52303	1	0.9249	rp	358-71-4	1195	HMDB0001347	6181	C00129	3.2533e+06	3.3318e+06	5.21814e+06	4.24778e+06	2.74366e+06	3.59614e+06	3.60705e+06	4.64612e+06	3.28712e+06	3.84532e+06	2.15945e+06	4.84143e+06	4.60051e+06	4.89966e+06	4.74523e+06	5.03543e+06	4.78191e+06	4.90798e+06	5.36882e+06	4.5863e+06	4.73148e+06	4.74035e+06	4.91448e+06	4.63835e+06	4.79334e+06	4.57298e+06	4.98442e+06	3.91268e+06
C18_positive	MW0012482	15-methyl-15S-PGE2	15-甲基-15S-PGE2	Hormones and hormone related compounds	激素及激素相关物质	Hormones and hormone related compounds	激素及激素相关物质	C21H34O5	349.236	366.241	10.9496	M+H-H2O	3.39769	2	0.7195	rp	35700-27-7	5283065	-	36135	-	14559.5	17572.8	11621.8	18480.6	122.437	15882.5	34929.7	69875.7	1790.18	14772.5	11630.1	23892.7	16503.9	7402.92	4619.61	7421.92	16415	23322.6	4652.46	36084.3	3349.62	221.745	165.156	451.069	598.77	3037.3	2798.44	58.0056
C18_positive	MW0006967	Embramine	安布雷明	Benzene and substituted derivatives	苯及其衍生物	Benzene and substituted derivatives	苯及其衍生物	C18H22BrNO	216.043	347.089	1.4526	M+H-C5H8O4	1.31125	4	0.7183	rp	3565-72-8	19105	HMDB0240239	-	-	17187.4	16991	22267.3	19626.8	15138.9	19335.3	16038.6	13394.4	6255.35	8476.98	16947	26572	22525.5	20021.1	19548.7	20090.2	24118.7	24356	22286.3	20666.1	23576.7	20914.8	20619.5	17982.6	19569.1	24626.7	18252.8	14459.6
C18_positive	MW0125221	Moxifloxacin	莫西沙星	Others	其他	Medicine	药物	C21H24FN3O4	402.183	401.175	3.7372	M+H	0.0184995	1	0.8017	rp	354812-41-2	152946	HMDB0014363	-	C07663	41.1963	94659.8	28906.9	66515.2	54537	112593	62598.1	20.8294	55321.8	39505.6	84579.7	279506	249.592	952950	200983	290809	250.53	214891	20.7136	61.6779	28.4319	13.2528	6.36449	8.85078	27.9639	3.68851	14.6884	12.0201
C18_positive	MW0012822	Azelaoyl PAF	壬二酰基PAF	GP	甘油磷脂类	PC	磷脂酰胆碱	C33H66NO9P	693.475	651.447	10.2751	M+CH3CN+H	6.96315	2	0.6986	rp	354583-69-0	17757205	-	62938	-	1788.4	2026.15	2196.82	1783.13	1542.25	1488.96	2348.61	1721.6	2682.12	3152.82	1198.08	422.035	1710.67	140.697	243.458	1539.99	1158.01	967.841	2734.52	824.903	2890.5	1293.5	1342.13	97576.7	1267.22	1515.1	3458.81	2379.21
C18_positive	MEDP1339	LPC(18:1/0:0)	LPC(18:1/0:0)	GP	甘油磷脂类	LPC	溶血磷脂酰胆碱	C26H53NO7P	522.357	522.356	9.028	M+	3.53275	1	0.8488	rp	3542-29-8	53480465	HMDB0010385	-	-	3.78146e+07	2.85674e+07	9.38679e+06	2.07564e+07	2.45127e+07	1.76579e+07	3.02687e+07	2.65209e+07	2.72722e+07	1.4802e+07	1.83023e+07	2.23155e+07	2.34785e+07	1.69581e+07	2.13691e+07	1.53074e+07	1.98435e+07	2.17704e+07	1.21151e+07	2.17007e+07	1.88416e+07	1.32023e+07	1.72804e+07	2.37201e+07	1.92207e+07	1.94035e+07	1.69688e+07	2.23059e+07
C18_positive	MW0160005	Trifluoroacetyl chloride	三氟乙酰氯	Aldehyde,Ketones,Esters	醛、酮、酯类	Ketones	酮类	C2ClF3O	114.946	131.959	0.5493	M+H-H2O	22.4425	4	0.6628	rp	354-32-5	61106	-	-	-	72720.2	57788.2	48511.8	48928.4	54777.9	50541.7	56022.9	57253	54850.2	44787.4	47631.7	55784.3	47587.6	49158.9	51906.1	48639.8	56723.2	49776.5	41779.8	49364.3	78003	47002.3	44880.3	49055.2	45206.7	48205.7	49471.5	44181.3
C18_positive	MW0009848	Tebutam	特布坦	Benzene and substituted derivatives	苯及其衍生物	Benzene and substituted derivatives	苯及其衍生物	C15H23NO	310.094	233.178	5.2008	M-H+2K	8.37731	2	0.7055	rp	35256-85-0	92299	-	-	C18896	11432.2	9679.77	10204.1	9520.78	9526.44	9312.91	8614.02	10343	11194.2	10528.2	11128	10022.6	9850.73	10517.8	9663.12	9357.7	11397.6	10086.9	9583.15	9244.37	9055.55	9547.09	9136.28	10210.2	9943.57	9898.11	9328.67	10100.8
C18_positive	MW0107125	Glycocyamine	甘草胺	Amino acid and Its metabolites	氨基酸及其代谢物	Amino acids	氨基酸	C3H7N3O2	193.968	117.054	0.9646	M-H+2K	13.075	3	0.807	rp	352-97-6	763	HMDB0000128	5163	C00581	15787.9	12297	4338.06	9404.28	12044.1	11992.1	10299	5981.87	15276	4945.1	13370.9	5775.74	7820.68	6172.6	4118.12	6981.03	9017.69	7098.16	3786.34	6598.03	6295.15	5525.74	8821.24	6348.37	5534.63	6248.71	6878.66	5083.32
C18_positive	MW0113398	6,12-Dibromo-1,4-dioxaspiro[4.7]dodecane	6,12-二溴-1,4-二恶螺[4.7]十二烷	Heterocyclic compounds	杂环化合物	Heterocyclic compounds	杂环化合物	C10H16Br2O2	366.913	327.95	0.7829	M+K	8.263	4	0.5808	rp	3514-74-7	287426	-	-	-	968.611	3276.44	1712.97	4594.19	2338.18	3835.05	1571.15	5117.46	3235.81	2660.05	1404.58	3149.95	4124.91	3677.06	4407.59	7916.79	1652	6011.43	1259.82	4044.76	4122.48	5136.55	3907.4	4539.59	5006.54	4553.52	4305.99	3867.77
C18_positive	MW0122154	2-Fluoropyridine-5-boronic acid	2-氟吡啶-5-硼酸	Organic acid and Its derivatives	有机酸及其衍生物	Organic acid and Its derivatives	有机酸及其衍生物	C5H5BFNO2	142.046	141.04	0.7982	M+H	2.91	4	0.6823	rp	351019-18-6	2783397	-	-	-	1402.01	1649.81	495.89	2253.54	2311.37	1884.01	2600.11	549.748	2085.14	1813.57	1919.44	2428.81	2647.52	1404.7	1849.09	2744.35	2344.63	2817.39	1449.12	1056.4	1918.51	780.031	1039.99	989.308	2203.3	1723.35	1383.16	1286.56
C18_positive	MW0123114	NHS-Biotin	生物素	Heterocyclic compounds	杂环化合物	Heterocyclic compounds	杂环化合物	C14H19N3O5S	342.115	341.104	5.6538	M+H	14.3412	2	0.6969	rp	35013-72-0	6710714	-	64813	-	5530.06	5628.04	5272.46	3961.95	4815.28	3440.58	3849.74	4862.43	5353.67	3328.62	5221.71	4421.98	4729.11	5226.15	4412.79	4385.94	5045.06	4156.56	4457.86	3904.95	3669.68	4691.74	4335.69	4028.32	4360.28	3263.57	3406.77	3913.08
C18_positive	MW0016247	Bupropion	安非他酮	Benzene and substituted derivatives	苯及其衍生物	Benzene and substituted derivatives	苯及其衍生物	C13H18ClNO	204.097	239.108	5.7767	M+H-2H2O	8.80318	2	0.7745	rp	34841-39-9	444	HMDB0001510	-	C06860	127809	117885	114765	106623	114307	102295	100821	117852	127667	110712	123005	121407	116195	119120	116962	121699	135011	118480	113761	116313	109445	111632	115493	125388	126884	122508	109281	117297
C18_positive	MEDP2100	(1H-Indol-4-yl)methanamine	4-氨基甲基吲哚	Heterocyclic compounds	杂环化合物	Indole and Its derivatives	吲哚及其衍生物	C9H10N2	184.044	146.084	0.5804	M+K	9.59881	2	0.5186	rp	3468-18-6	280302	-	44973	-	34469	22656.1	35690.7	20504	15268.4	23226.5	20205.5	18409.1	36054.2	13998.1	14514.4	18161.6	28324.1	26714.2	26727.2	22145.4	28488.6	21403.4	19085.7	39137.2	29472.7	25226	28516.4	26349.6	18980.6	29892.9	19226	23115.7
C18_positive	MW0112272	2-Phospho-D-Glyceric Acid	2-磷酸-D-甘油酸	Organic acid and Its derivatives	有机酸及其衍生物	Phosphoric acids	磷酸类化合物	C3H7O7P	230.957	185.993	0.9646	M-H+2Na	17.6	3	0.5741	rp	3443-57-0	439278	HMDB0003391	6915	C00631	17104.1	11640.2	19004.2	12483.8	9090.27	11850	7693.45	14119.7	20239.5	9502.04	11465.3	13617.3	16187.8	11676.6	17065.1	12199.8	18611.9	9697.54	10855.2	15010.1	17591.6	10067.7	11935.7	18627.6	13080.4	8771.4	10976	12550.2
C18_positive	MW0117901	1,3,5-Triazin-2-amine, 4,6-dichloro-N-ethyl-	-	Heterocyclic compounds	杂环化合物	Heterocyclic compounds	杂环化合物	C5H6Cl2N4	247.979	191.997	1.751	M+K+NH3	7.37925	4	0.8457	rp	3440-19-5	18926	-	-	-	88442.1	97848.5	91756.5	96582.2	81024.4	89075.6	77406.4	104937	94133.3	68902.4	86669.7	90633.2	98995.8	101439	97241.2	99779.7	93233.7	104804	90143.1	90988.4	96745.7	88611.2	98990.5	90596.5	112087	97659.7	85206.9	85234.5
C18_positive	MW0055397	Notoginsenoside T1	三七皂甙T1	Terpenoids	萜类	Triterpene	三萜	C36H60O10	652.413	652.419	3.9348	M+	7.87017	3	0.5854	rp	343962-53-8	131752527	HMDB0039049	-	-	1.6012e+06	1.31982e+06	767416	956497	1.19886e+06	1.35083e+06	1.21443e+06	2.01389e+06	1.38697e+06	916163	1.56409e+06	808418	1.49811e+06	829737	697770	886561	1.24896e+06	1.18781e+06	580431	1.5661e+06	25463.4	29528.2	42060.2	42667.9	38224.2	298929	41292.9	189371
C18_positive	MEDP2111	2'-Hydroxy-4,4',6'-trimethoxychalcone	2'-羟基-4,4',6'-三甲氧基查耳酮	Benzene and substituted derivatives	苯及其衍生物	Phenolics	苯酚类	C18H18O5	315.12	314.115	8.2376	M+H	8.63285	2	0.8801	rp	3420-72-2	5355469	HMDB0033586	-	-	10624.8	9828.08	18667.9	12384.8	11793.9	9169.91	12680.4	12796	10670	18119.4	12894.9	12021.4	9402.71	12390.1	11568.7	16455.5	11866.5	11384.5	18983.4	9196.91	13917.3	16190.9	13228.5	10806.6	12747.7	12248.6	16678.8	16837.6
C18_positive	MW0143727	Citco	奇科	Benzene and substituted derivatives	苯及其衍生物	Benzene and substituted derivatives	苯及其衍生物	C19H12Cl3N3OS	459.96	436.974	0.6123	M+Na	2.05139	4	0.7013	rp	338404-52-7	9600409	-	-	-	7834.59	7583.7	8329.76	6069.73	6541.71	6017.99	7286.34	8502.44	7058.45	3515.48	3800.36	7544.58	6485.69	8164.65	7848.42	7966.89	8682.53	7150.66	7935.44	6779.47	6948.48	8115.35	9534.22	7083.77	7041.57	6674.38	7302.66	3630.23
C18_positive	MW0103084	Venturicidin A	文丘里西丁A	Others	其他	Others	其他	C41H67NO11	750.464	749.471	6.9643	M+H	16.5617	4	0.7184	rp	33538-71-5	10055855	-	-	-	43061.7	40875.4	9709.71	26638.9	20053	36363.7	21713.4	24881.4	23807	11530.6	32790.6	727.824	43.7162	78.8316	29.7583	31.8641	88352.1	8077.13	74106.5	1546.17	38.1315	37.5134	50.6191	60.3484	33.1849	46.7564	76768.1	80.0997
C18_positive	MW0055392	Notoginsenoside R10	三七皂甙R10	Steroids	甾体	Steroidal saponins	甾体皂苷	C30H50O9	308.153	554.346	4.5685	M+Na+K	6.34366	4	0.6141	rp	335157-20-5	131752529	HMDB0039051	-	-	1901.86	3328.82	3716.83	3073.89	2913.32	2927.9	3254.55	2851.15	3054.52	3160.31	3061.31	2948.56	2330.81	2926.72	3302.59	2906.96	3148.11	3088.69	3019.88	2649.69	3298.75	3635.71	3643.43	3076.57	3015.42	1762.58	3361.99	1949.88
C18_positive	MW0006909	Dithianon	二噻农	Benzene and substituted derivatives	苯及其衍生物	Benzene and substituted derivatives	苯及其衍生物	C14H4N2O2S2	630.924	295.971	0.7359	2M+K	24.0738	2	0.6158	rp	3347-22-6	18771	HMDB0031780	-	C18574	90419.7	84762.2	125652	97163	68780.8	89106.6	88953.9	99203.6	95165.2	86607.3	57049.1	102702	107942	118381	107545	106194	110159	107306	111345	98792.9	105854	106529	106731	108067	98725.5	99759.2	102487	94638
C18_positive	MW0002028	Formylanthranilic acid	2-(甲酰氨基)苯甲酸	Benzene and substituted derivatives	苯及其衍生物	Benzene and substituted derivatives	苯及其衍生物	C8H7NO3	207.078	165.043	3.1536	M+CH3CN+H	3.025	3	0.9488	rp	3342-77-6	101399	HMDB0004089	-	C05653	78327.3	67500.7	67464.1	61240.2	61958.8	57397	57091.5	69820.8	69401.2	60042	64953.9	64519	65330.8	63936.4	60798.6	61912.8	69425.6	63440.7	58683.7	60253.1	56080.2	58885.3	64049.6	63389.1	66394.5	59137.3	56778.7	56173.6
C18_positive	MW0053784	Goyaglycoside g	果糖苷g	Heterocyclic compounds	杂环化合物	Heterocyclic compounds	杂环化合物	C43H70O14	833.473	810.477	4.2591	M+Na	9.18303	4	0.8159	rp	333333-14-5	131752341	HMDB0038350	-	-	133880	118115	69226.1	83493.1	98784	124292	107053	174313	127423	91027	137870	53416.1	175558	61571	51033.7	65498.6	91549.4	138990	39817.1	188325	2942.28	3141.92	4038.51	5274.95	4028.68	30837.7	5264.6	20839.8
C18_positive	MADN0614	2-Aminobenzenesulfonamide	2-氨基苯磺酰胺	Benzene and substituted derivatives	苯及其衍生物	Benzene and substituted derivatives	苯及其衍生物	C6H8N2O2S	156.037	172.031	2.45	M+H-H2O	9.92941	1	0.6336	rp	3306-62-5	72894	-	-	-	116486	102515	105212	95894.4	96145.1	91837.6	83611.9	106108	110307	78530.2	107363	103810	99386.7	106521	100811	104595	114345	98213.8	96572.5	96818.1	91373.6	95758.4	95474.4	105618	107457	95849.6	91331.8	80415.9
C18_positive	MEDP1122	MG(16:0/0:0/0:0)	MG(16:0/0:0/0:0)	GL	甘油脂类	DG	甘油二酯	C19H38O4	331.283	330.277	11.1948	M+H	1.59528	1	0.7647	rp	32899-41-5	3084463	HMDB0011564	-	-	13391.4	7480.77	8051.53	9819.28	7706.31	7495.54	8165.48	9058.84	9270.91	8604.51	9606.3	9042.04	7947.86	6743.06	7487.88	8281.43	8957.74	7171.87	12103.7	8902.67	7601.08	7367.6	5010.4	6181.46	8226.11	7328.78	7433.81	6691.23
C18_positive	MW0106514	DL-Leucine	DL-亮氨酸	Amino acid and Its metabolites	氨基酸及其代谢物	Amino acids	氨基酸	C6H13NO2	263.196	131.095	1.2986	2M+H	1.63389	1	0.9196	rp	328-39-2 | 25322-63-8 | 25988-64-1 | 7005-03-0	857	HMDB0062203	-	-	9191.02	6734.02	2197.42	3849.18	7906.34	5793.79	4186.77	6256.99	5958.18	3124.35	12410.9	3839.23	5371.66	3032.97	3600.21	4967.06	4386.94	6151.25	903.416	7749.24	1878.29	1355.19	3557.3	4269.58	3437.59	8058.75	3079.55	4234.23
C18_positive	ZINC1747104	N-phenethylbenzamide	N-苯乙基苯甲酰胺	Benzene and substituted derivatives	苯及其衍生物	Benzene and substituted derivatives	苯及其衍生物	C15H15NO	270.103	225.115	2.3422	M+2Na-H	9.0895	4	0.5674	rp	3278-14-6	95083	-	-	-	2300.47	2889.01	2914.82	2314.71	2220.65	3112.36	2823.71	3032.44	3345.61	2680.22	2422.33	2619.08	3010.6	3187.75	2714.23	3068.5	3223.25	2546.43	3326.34	2632.29	3063.79	3137.38	1812.93	3322.21	2900.6	2354.23	2844.93	3089.3
C18_positive	MW0005365	5-(2-Bromo-4-nitrophenyl)furan-2-carbaldehyde	5-(2-Bromo-4-nitrophenyl)furan-2-carbaldehyde	Benzene and substituted derivatives	苯及其衍生物	Benzene and substituted derivatives	苯及其衍生物	C11H6BrNO4	295.955	294.948	0.6123	M+H	0.047	4	0.9988	rp	327049-95-6	773456	-	-	-	17589.2	16465.9	16681.8	14306.7	13399.2	12579	14754.7	17110.1	14695.1	7646.79	9830.24	16469.5	14646	17545.7	17083.3	15971.4	15371.4	15022.3	15767.2	16496.3	14037.2	16903.4	16562.4	16458.1	14220.9	14711	15139.9	7175.62
C18_positive	MEDP0519	L-Norleucine	L-正亮氨酸	Amino acid and Its metabolites	氨基酸及其代谢物	Amino acids	氨基酸	C6H13NO2	173.127	131.095	2.1949	M+CH3CN+H	3.23726	1	0.8543	rp	327-57-1	21236	HMDB0001645	6334	C01933	36942.7	32540.6	13111.2	21460	22058.7	37391.7	31179.1	31253.7	32523.9	9868.01	21154.1	16242.5	18502.9	13055.7	17161.1	12987.4	15149.5	31187.8	5712.05	28284.4	13444.9	15048.2	14064.5	20198.7	17305.6	28587.2	15918.3	13096.5
C18_positive	MW0054881	Methyl deoxycholate	脱氧胆酸甲酯	FA	脂肪酰类	Others	其他	C25H42O4	407.3	406.308	7.7624	M+H	32.7594	4	0.5972	rp	3245-38-3	229346	-	-	-	62059.1	57368.6	34910.9	40640.6	50576.8	51372	54465	91866.9	70991.7	42311	65235.1	66511.9	94991.5	49907.3	47324.8	97005.2	63378.6	76601.2	29036.1	120818	6976.84	9266.57	12193.2	10852.2	13733.2	75042.6	10746.3	55669
C18_positive	MW0111322	Dextilidine	地塞利定	Heterocyclic compounds	杂环化合物	Heterocyclic compounds	杂环化合物	C17H23NO2	547.357	273.173	6.9643	2M+H	8.29453	2	0.694	rp	32447-90-8 | 20380-58-9 | 51931-66-9	30131	-	-	-	47994.2	43420	12145.4	31753.3	24374.6	35720.3	25312.4	27392.3	24487	13721.8	36106.9	20.4974	7.4307	35.0495	11.0238	2.68873	6.93387	3891.16	5.68412	1040.34	12.0893	1.88709	24.1984	53.2079	6.57075	8.60254	2.0532	14.4525
C18_positive	MEDL00422	PC(18:3/18:3)	PC(18:3/18:3)	GP	甘油磷脂类	PC	磷脂酰胆碱	C44H76NO8P	777.535	777.531	10.9333	M+	3.29896	1	0.803	rp	324054-21-9	52922787	HMDB0008172	-	-	189331	163402	93094.5	120867	115413	118813	190067	245183	182351	133112	161743	160857	169972	98806.2	98053.1	193067	138039	179316	54198.1	207248	8746.39	33377.8	26973.5	24327.5	41254	165268	34233	130714
C18_positive	MW0103633	Nicotinate mononucleotide	烟酸单核苷酸	Nucleotide and Its metabolites	核苷酸及其代谢物	Nucleotide and Its metabolites	核苷酸及其代谢物	C11H15NO9P+	380.012	336.048	5.7	M-H+2Na	3.61616	2	0.7125	rp	321-02-8	121992	HMDB0001132	-	C01185	5263.33	5013.52	6789.61	1805.84	6879.79	4860.48	4974.33	6272.92	6384.77	6630.01	8207.56	7817.23	7505.35	6765.43	7264.23	9303.81	10627.4	8746.27	8817.41	7615.25	7061.63	8005.5	8473.22	9834.29	10749.1	9028.07	8023.99	8671.97
C18_positive	MW0007810	Mexiletine	美西律	Benzene and substituted derivatives	苯及其衍生物	Phenolics	苯酚类	C11H17NO	221.163	179.131	6.1469	M+CH3CN+H	3.94079	2	0.7134	rp	31828-71-4	4178	HMDB0014523	-	C07220	11555.6	7797.65	511.946	6948.32	5294.98	10945.4	10913.1	13025.2	2934.61	3102.29	20366.8	4624.74	23082.2	30.0152	171122	115262	4459.38	276952	55.2429	460096	53838.5	68484.7	106167	72496.5	51572	92297.3	65383.7	89358.5
C18_positive	MW0143399	4-Methylene-L-glutamine	4-亚甲基-L-谷氨酰胺	Amino acid and Its metabolites	氨基酸及其代谢物	Amino acid derivatives	氨基酸衍生物	C6H10N2O3	205.085	158.069	9.7426	M+HCOO+2H	8.775	3	0.7456	rp	31138-12-2	439401	-	-	C01109	2.83234e+06	3.08274e+06	3.61946e+06	3.33793e+06	3.24946e+06	2.7114e+06	3.15581e+06	3.35624e+06	2.95901e+06	4.04977e+06	3.06957e+06	2.90305e+06	3.09052e+06	3.00212e+06	2.97271e+06	3.35407e+06	2.84347e+06	2.962e+06	3.04083e+06	2.75321e+06	2.91574e+06	3.07817e+06	2.87042e+06	2.59381e+06	2.87339e+06	3.09357e+06	3.1816e+06	3.93864e+06
C18_positive	MW0193983	Polymannose	聚甘露糖	Carbohydrates and Its metabolites	碳水化合物及其代谢物	Sugars	糖类	C6H12O6	399.089	180.063	0.7829	2M+K	2.45	3	0.8813	rp	31103-86-3	161658	HMDB0062473	-	-	3933.51	10154.8	4255.83	5369.73	2708.31	3223.69	482.559	4586.49	1468.18	2691.21	3181.52	3709.6	5243.03	2678.07	3787.29	1539.51	1873.15	4671.64	2493.21	3760.01	2635.38	2863.43	2803.85	3253.44	3744.79	3726.11	2459.9	4857.89
C18_positive	MW0120849	5-(4-Fluorophenyl)-7-(trifluoromethyl)pyrazolo[1,5-a]pyrimidine-2-carboxylic acid	5-(4-氟苯基)-7-(三氟甲基)吡唑并[1,5-a]嘧啶-2-羧酸	Organic acid and Its derivatives	有机酸及其衍生物	Organic acid and Its derivatives	有机酸及其衍生物	C14H7F4N3O2	364.013	325.047	1.4371	M+K	8.9015	4	0.5704	rp	310451-82-2	781426	-	-	-	8170.01	1602.87	8723.81	3647.81	10215.8	5384.14	4727.59	2998.07	2052.88	2627.93	12637.5	10363.3	5804.52	6212.93	7305.91	6037.45	9097.16	7619.68	13647.4	2618.36	7372.23	6857.29	7146.98	7261.47	8985.36	6327.18	5780.19	4633.43
C18_positive	MEDP1440	Carnitine C5:0	肉碱 C5:0	FA	脂肪酰类	CAR	酰基肉碱	C12H23NO4	246.169	245.163	2.6338	M+	1.26797	1	0.8927	rp	31023-24-2	-	HMDB0000688	-	-	12511.4	5835.82	6199.77	8377.42	4813.71	10264.5	6958.23	9786.84	9251.37	1726.2	11983.8	11128.5	5285.85	7982.84	7988.89	5600.38	5635.96	7404.07	1200.63	7676.57	6321.28	6070.89	6742.57	14599.5	9994.9	9700.92	4899.54	4753.61
C18_positive	MW0138237	Geldanamycin	格尔德霉素	Heterocyclic compounds	杂环化合物	Heterocyclic compounds	杂环化合物	C29H40N2O9	583.255	560.273	5.7153	M+Na	13.4245	2	0.7939	rp	30562-34-6	5288382	-	45547	-	403938	362189	71215.9	358196	83359.2	230957	252455	401470	366805	81869.4	51856.2	80899.9	129743	279031	173640	73168.7	35939.2	78965.2	31542.3	168497	154892	291534	271120	130524	133121	197366	94341.6	75147.4
C18_positive	MW0116821	16-[(3-Hydroxypropyl)amino]-1,8-diazatetracyclo[7.7.0.0^{2,7}.0^{11,15}]hexadeca-2(7),3,5,8,10,15-hexaene-10-carbonitrile	16-[(3-羟丙基)氨基]-1,8-二氮杂四环[7.7.0.0^{2,7}.0^{11,15}]hexadeca-2(7),3,5,8,10, 15-己烯-10-腈	Benzene and substituted derivatives	苯及其衍生物	Benzene and substituted derivatives	苯及其衍生物	C18H18N4O	145.077	306.148	2.3732	M+2H-H2O	12.3468	4	0.5197	rp	305332-23-4 | 5863-27-4	2873628	-	-	-	3653.38	3703.74	1700.54	2620.13	4195.96	4066.26	3207.64	2338.66	2368.45	1328.21	3737.45	2778.12	3509.89	3106.11	1789.83	3334.28	2100.39	3615.57	882.305	2557.98	2360.17	1556.56	2794.19	2933.54	2163.94	3859.48	1910.33	1736.56
C18_positive	MW0138111	Esculetin	七叶树苷	Steroids	甾体	Steroidal saponins	甾体皂苷	C9H6O4	143.017	178.027	0.5804	M+H-2H2O	12.2799	2	0.6155	rp	305-01-1	5281416	HMDB0030819	-	C09263	104706	67285.8	110576	66442.5	41870.5	73979.2	63079.8	53996.4	119857	49677.5	42848.9	51947.1	89154.1	82228.6	85995.6	71894.9	92357.3	71390.8	61351.6	127902	94914	80809.3	91784.3	82332.7	58995.7	89155.5	61401.6	81168.8
C18_positive	MW0127482	Ethyl propyl disulfide	乙基丙基二硫醚	Others	其他	Others	其他	C5H12S2	333.013	136.038	1.191	2M+Na+K-H	0.1045	4	0.7474	rp	30453-31-7	35349	HMDB0033053	-	-	1896.17	1166.13	160.718	474.898	2821.13	546.245	757.753	532.025	1489.8	391.188	3139.46	538.929	598.056	363.122	156.666	789.005	899.632	1088.69	262.739	967.461	275.581	398.741	396.681	216.696	237.233	432.907	411.037	335.372
C18_positive	MW0194064	Acetyl-L-carnitine	乙酰左旋肉碱	FA	脂肪酰类	CAR	酰基肉碱	C9H17NO4	407.238	203.116	11.0109	2M+H	1.46878	2	0.9093	rp	3040-38-8 | 14992-62-2	7045767	HMDB0000201	956	C02571	1516.09	2127.95	1251.97	2738.07	21.994	783.62	2709.84	5198.17	7594.7	1475.46	337.63	6778.24	3095.44	1823.03	2024.7	133081	4560.82	5480.26	882.895	8115.58	10.1336	2468.75	3048.47	2503.39	4.79922	29.7731	16.5863	5.68216
C18_positive	MW0001287	1,1,6-Trimethyl-1,2-dihydronaphthalene	1，2-二氢-1，1，6-三甲基萘	Benzene and substituted derivatives	苯及其衍生物	Benzene and substituted derivatives	苯及其衍生物	C13H16	195.12	172.125	2.1489	M+Na	4.4985	4	0.6493	rp	30364-38-6	121677	HMDB0040284	-	-	3901.04	3461.19	2470.87	3272.01	3914.07	3460.68	3916.32	5513.01	4578.49	2637.86	5360.76	2739.83	3084.9	1591.13	2090.31	2849.6	3461.32	2414.63	1031.74	3364.9	470.128	638.695	678.485	430.216	545.85	989.257	726.168	356.792
C18_positive	MW0063243	Pyrohyperforin	Pyrohyperforin	Terpenoids	萜类	Terpenoids	萜类	C35H50O4	517.373	534.371	10.3761	M+H-H2O	4.12319	3	0.5377	rp	303115-46-0	73808497	HMDB0035899	-	-	2713.51	4157.83	3478.08	3468.96	3474.66	1954.3	3841.49	3367.89	4294.37	3650.25	3291.06	3254.32	3344.76	2195.34	3801.18	3357.3	4644.6	3756.84	3299.59	2536.06	5903.88	3533.22	4544.52	125040	3522.51	2993.84	7875.59	4585.9
C18_positive	ZINC14879999	Novobiocin	十一月	Heterocyclic compounds	杂环化合物	Heterocyclic compounds	杂环化合物	C31H36N2O11	613.229	612.232	6.5025	M+H	19.9636	2	0.7059	rp	303-81-1	54675769	HMDB0015185	-	C05080	59902.8	60110.8	15518.1	68530	19923.3	35294.5	51996.8	42013.2	52790.9	18823.9	18275.4	42738.7	44751.8	30476.1	26152.1	9144.84	16161.7	31628.9	12332.4	31284.9	18828.2	33035.5	27226.9	15777.1	12779	22836.1	11643.3	8101.27
C18_positive	MW0125729	Desmethylclomipramine	去甲氯米帕明	Heterocyclic compounds	杂环化合物	Heterocyclic compounds	杂环化合物	C18H21ClN2	301.14	300.139	8.9099	M+H	16.084	2	0.8409	rp	303-48-0	622606	HMDB0060947	-	-	181855	216343	246628	250428	176857	165104	182506	248996	196079	189401	145688	165686	200723	206138	152670	260555	231218	161301	274265	149238	190003	282526	170321	137277	253853	180358	199585	156875
C18_positive	MW0105179	4-Acetamidobutanoic acid	4-乙酰氨基丁酸	Organic acid and Its derivatives	有机酸及其衍生物	Organic acid and Its derivatives	有机酸及其衍生物	C6H11NO3	110.063	145.074	3.1536	M+H-2H2O	9.01057	1	0.5987	rp	3025-96-5	18189	HMDB0003681	-	C02946	196773	170271	169939	164576	166321	150174	143058	175624	183234	146419	177368	172582	163596	173808	165365	165915	181135	160657	155365	158592	150559	156918	157626	161080	174539	164864	150639	142092
C18_positive	MW0123888	Ethidimuron	乙二胺嘧啶	Heterocyclic compounds	杂环化合物	Heterocyclic compounds	杂环化合物	C7H12N4O3S2	264.028	264.035	1.4526	M+	15.3365	2	0.6657	rp	30043-49-3	91596	-	72834	C19092	18617.7	18950	22475.9	19136.7	16828.5	17667.1	18492	18012	17016.6	14692.2	16487.1	24531.3	20316.4	20491.2	18824.5	19719.8	22394.4	20534.6	21772.5	19351	19831.5	19338	19254.6	17794	18601.6	19692.2	18825.5	14109.3
C18_positive	MW0005493	5-((4-Bromophenoxy)methyl)-1,3,4-thiadiazol-2-amine	5-((4-溴苯氧基)甲基)-1,3,4-噻二唑-2-胺	Benzene and substituted derivatives	苯及其衍生物	Phenolics	苯酚类	C9H8BrN3OS	259.964	286.955	0.7517	M+H-CO	2.34575	4	0.6947	rp	299441-95-5	711632	-	-	-	8893.42	9123.91	2485.16	6750.65	7148.94	8058.48	8850.32	3753.2	7550.86	4586.82	7003.59	5723.39	6263.85	7329.29	4466.66	6566.12	6759.26	6597.86	3102.24	6897.24	5691.57	3738.19	2303.31	3437.68	3949.55	7048.2	6122.07	3399.13
C18_positive	MW0158014	Treosulphan	硫磺菌素	Organic acid and Its derivatives	有机酸及其衍生物	Sulfonic acids	磺酸类化合物	C6H14O8S2	279.018	278.013	1.9505	M+H	3.19521	1	0.7659	rp	299-75-2	9882105	HMDB0042046	-	C19557	17056.7	19957.4	9841.11	15782.7	16332.7	16569	17026.4	17802.1	17811.8	8929.23	15871.9	12692.9	14926.1	11034.5	11404.6	14914.9	14376.1	15015.8	11162.1	14779.9	11637.4	11367.1	13900.3	12413.9	12347.1	13305.1	10129.2	8054.8
C18_positive	MW0117796	2,3,5-Triphenyltetrazolium chloride	2,3,5-三苯基四唑氯化物	Heterocyclic compounds	杂环化合物	Heterocyclic compounds	杂环化合物	C19H15ClN4	381.11	334.099	9.4088	M+HCOO+2H	3.68544	2	0.7171	rp	298-96-4	9283	-	68976	-	8185.3	7350.72	9175.73	8038.82	7173.99	3291.09	7620.83	6203.53	7213.18	10848.9	7444.32	6740.11	5707.63	6406.59	7007.95	8913.87	8870.05	8547.33	7345.3	5222.71	9450.27	9761.29	6277.22	4410.64	8399.41	8798.25	7668.64	10520.6
C18_positive	MW0003531	n-[3-(Cyclohexylamino)-4-methoxyphenyl]acetamide	n-[3-(环己基氨基)-4-甲氧基苯基]乙酰胺	Benzene and substituted derivatives	苯及其衍生物	Benzene and substituted derivatives	苯及其衍生物	C15H22N2O2	787.492	262.168	8.5554	3M+H	9.68	4	0.5582	rp	29633-64-5	122427	-	-	-	12307.6	11775.1	888.309	7440.39	5142.12	7451.41	3143.07	3243.4	1612.01	714.876	7807.47	673.729	352.791	119.5	161.247	20.721	249.912	219.642	144.686	295.045	59.8205	22.7029	19.6398	459.735	68.9193	134.364	98.7628	160.137
C18_positive	MW0123325	Ciclopirox	环吡酮	Others	其他	Medicine	药物	C12H17NO2	246.09	207.126	0.8287	M+K	2.32225	4	0.6952	rp	29342-05-0	2749	HMDB0015319	-	-	1338.85	1006.09	131.683	1247.89	2151.02	1531.64	2737.55	1731.9	1992.43	1895.29	3815.8	659.719	647.714	1483.02	434.669	886.16	1060.76	2437	586.962	1511.1	1249.89	1508.63	1496.08	684.038	1549.07	1466.2	1394.67	1231.47
C18_positive	MW0138056	Enterocin 900	肠霉素 900	Heterocyclic compounds	杂环化合物	Heterocyclic compounds	杂环化合物	C31H33NO2	452.255	451.251	7.6398	M+H	7.7388	3	0.6711	rp	29325-83-5	207212	HMDB0038284	-	-	10961.8	8653.8	67.5947	67.5071	5800.32	39.2912	7168.74	15.6364	17.3268	5014.42	19914.8	49426.5	46334.9	55121.5	37315.4	139899	6.86732	104390	14.5747	91.283	16386	13.5225	9060.48	6414.62	26.8456	62368.7	27.5739	56678.7
C18_positive	MW0153424	Mecarphon	麦卡芬	Aldehyde,Ketones,Esters	醛、酮、酯类	Esters	酯类	C7H14NO4PS2	377.951	271.01	0.5961	M+K+NaCOOH	10.466	4	0.5463	rp	29173-31-7	34488	-	-	C19005	3208.38	3976.88	3959.94	2702.92	3133.9	3136.84	3789.95	3024.45	4678.51	1389.12	2510.29	3094.3	3371.89	2896.99	3407.25	3253.24	4506.97	3666.42	1886.2	3854.01	2612.76	2583.36	2972.37	2577.6	2725.32	3217.87	2958.88	1765.73
C18_positive	MW0016020	Avocadyne 4-acetate	Avocadyne 4-醋酸盐	FA	脂肪酰类	Others	其他	C19H34O4	368.279	326.246	6.3546	M+CH3CN+H	1.60491	2	0.7205	rp	28884-46-0	45782986	HMDB0031049	-	-	35673.4	51819.1	7993.99	38587.7	18115.2	13825	24177.5	48743.1	46123.9	24593.1	42246.6	5252.35	19820	37409.4	16885.6	22183.6	23559.7	12105.9	11882.1	15943.8	20959.3	39204.9	43298.4	36818.7	30016.4	18753.7	75137.7	6261
C18_positive	MW0015586	Adrenic acid	肾上腺酸	FA	脂肪酰类	FFA	游离脂肪酸	C22H36O2	401.265	332.272	10.5816	M+Na+HCOOH	1.79432	3	0.8981	rp	28874-58-0	5497181	HMDB0002226	6560	C16527	12810.2	7538.19	2069.09	10727.5	12954.4	2868.72	10964.5	10074.1	8541.77	5609.9	6622.03	2182.76	5575.1	667.286	2813.37	3641.52	6110.77	6463	3299.14	4622.87	4530.57	3887.31	4285.18	6439.66	2643.78	3013.75	3949.86	2356.37
C18_positive	MW0052460	Docosatrienoic acid	二十二碳三烯酸	FA	脂肪酰类	FFA	游离脂肪酸	C22H38O2	352.32	334.287	10.6889	M+NH4	2.04477	2	0.6332	rp	28845-86-5	5312557	HMDB0002823	195	-	42154.9	48616.3	34248.8	21924.1	17411.3	42233.3	31461.1	32817.8	26380.4	17852.6	26120.9	15018.4	39134.3	34282	22082.4	30381.6	24046	46748.7	18055.4	28434.7	34657.4	58968.3	28622.9	20463.2	25410.6	23888.8	37347	18859.9
C18_positive	MW0123747	Docosahexaenoyl Serotonin	二十二碳六烯酰血清素	Tryptamines,Cholines,Pigments	色胺、胆碱、色素	Tryptamines	色胺	C32H42N2O2	487.324	486.325	8.3737	M+H	17.8213	2	0.8211	rp	283601-58-1	52224409	-	62951	-	239501	224673	145435	162276	190293	185573	194670	330659	235676	165089	249144	257644	360915	165582	157913	369925	236294	252823	119875	416966	19615.1	31149.4	34612.9	33254.6	38339.5	241276	40866.8	193904
C18_positive	mws0120	Choline Alfoscerate	sn-甘油-3-磷酸胆碱	GP	甘油磷脂类	PC	磷脂酰胆碱	C8H20NO6P	258.109	257.103	0.8287	M+H	4.9587	1	0.9333	rp	28319-77-9	657272	HMDB0000086	370	C00670	40807.4	45034.9	26777.5	34155.3	36265	31560.6	32329.6	38406.1	42185.8	24966.6	26707	30817.5	48011.8	31046.3	26420.4	23301.5	38316.7	50365.7	22133.7	27444.4	31630	22339.1	28011.5	32838.3	26030.9	39027.4	27585	25205.9
C18_positive	MW0126484	Rucaparib	鲁卡帕尼	Heterocyclic compounds	杂环化合物	Heterocyclic compounds	杂环化合物	C19H18FN3O	685.257	323.143	8.1613	2M+K	0.639598	2	0.6785	rp	283173-50-2	9931954	-	-	C74459	7021.71	9190.55	8362.64	9676.85	6538.34	6089.86	8339.02	9897.07	7940.98	6998.31	6427.89	7818.37	7777.67	6567.31	8100.72	6714.85	7873.44	9731.69	5601.68	5496.19	9416.35	8599.23	8509.91	4805.45	7946.4	8713.08	6526.41	8820.56
C18_positive	MEDP1674	Val-Val-Val	-	Amino acid and Its metabolites	氨基酸及其代谢物	Small Peptide	小肽	C15H29N3O4	400.182	315.216	2.0113	M+K+HCOOH	8.98389	1	0.7133	rp	28130-13-4	7020215	-	-	-	15801.1	50838	280.908	17153.7	26208.9	192.781	14402.7	25142.3	12984	12016.9	8149.74	5110.39	12963.8	201.377	155.028	1139.07	12620.9	10052.3	5628.01	9314.15	7262.99	231.467	499.61	332.892	250.005	346.328	2167.27	126.413
C18_positive	MW0143369	4-Hydroxyphenyl 4-hydroxybenzoate	4-羟基苯基-4-羟基苯甲酸酯	Benzene and substituted derivatives	苯及其衍生物	Benzene and substituted derivatives	苯及其衍生物	C13H10O4	277.071	230.058	8.2833	M+HCOO+2H	0.1	3	0.673	rp	28084-48-2	6426651	-	-	C18216	2971.38	5745.87	8217.04	6634.3	6627.68	7238.09	9836.27	4772.37	4253.37	9354.66	8300.5	6212.34	6946.87	5134.73	5528.13	9165.78	4540.56	5628.13	6899.76	8196.14	7864.78	7862.61	6376.52	6143.14	4383.64	4404.52	9033	6490.36
C18_positive	MW0110549	(R)-(-)-1-Amino-2-propanol	（R)-1-氨基-2-丙醇;（R)-1-氨基-2-丙醇	Alcohol and amines	醇、胺类	Alcohols	醇类	C3H9NO	144.064	75.0684	1.1603	M+Na+HCOOH	1.75	3	0.9889	rp	2799-16-8	439938	-	-	C03194	2743.62	2388.93	915.201	3496.18	2242.8	3204.74	3031.03	2891.23	3501.59	1105.58	2618.64	1982.21	2589.23	2414.57	2814.43	2246.17	2523	2525.6	793.281	1445.9	2425.44	1438.75	1780.64	2003.24	2885.46	1556.6	2465.29	1503.84
C18_positive	MW0121409	5-cyclopropyl-2H-tetrazole	5-环丙基-2H-四唑	Heterocyclic compounds	杂环化合物	Heterocyclic compounds	杂环化合物	C4H6N4	149.022	110.059	7.8084	M+K	3.1155	4	0.6779	rp	27943-07-3	323180	-	-	-	177435	168269	197681	340877	56539.9	207173	196478	190405	168194	334061	36378.5	38068.5	187868	240288	308038	347148	186556	188669	209009	164145	175961	289557	171762	55689.5	180369	171088	178362	76829.7
C18_positive	MW0001335	Imidocarb	咪唑威	Benzene and substituted derivatives	苯及其衍生物	Benzene and substituted derivatives	苯及其衍生物	C19H20N6O	697.363	348.17	3.8889	2M+H	23.6668	2	0.7145	rp	27885-92-3 | 5318-76-3	21389	-	-	-	148914	132607	83296.1	100403	114460	133129	115600	168808	132062	97646.9	139654	178673	164278	196377	169603	187424	247370	141310	136776	179326	13231.8	15739.3	22910.3	19794.3	21043.9	151548	22335.8	106909
C18_positive	MW0116889	1-Benzyl-3-cetyl-2-methylimidazolium iodide	1-苄基-3-鲸蜡基-2-甲基咪唑碘化物	Benzene and substituted derivatives	苯及其衍生物	Benzene and substituted derivatives	苯及其衍生物	C27H45IN2	396.344	524.263	7.5171	M+	13.7747	2	0.7127	rp	278603-08-0	10436839	-	45320	C74441	41916.5	17363.1	24296.3	25835.4	22409.9	19356.3	22958.7	26656.6	31724.1	18446.7	24728.9	22063.3	20831.3	26129.2	28616.2	21875.2	21354.9	22205.1	27899	15627.6	26135.6	18106.5	21292.4	25225.3	20053.2	20975.3	22111.6	23218.7
C18_positive	MW0121579	5-Isoquinolinesulfonic acid	5-异喹啉磺酸	Organic acid and Its derivatives	有机酸及其衍生物	Organic acid and Its derivatives	有机酸及其衍生物	C9H7NO3S	232.002	209.015	4.9241	M+Na	4.1595	4	0.6561	rp	27655-40-9	241599	-	-	-	8846.23	5596.4	6557.21	6181.18	6117.51	5476.31	6688.98	6946.71	7464.71	6232.09	5788.41	3705.53	4103.15	5840.92	6577.91	6756.3	7559.96	3924.75	6718.01	5548.97	6254.56	6423.38	7477.12	7004.3	7227.21	4820.05	5654.2	5377.46
C18_positive	MW0124205	Gambogic acid	藤黄酸	Organic acid and Its derivatives	有机酸及其衍生物	Organic acid and Its derivatives	有机酸及其衍生物	C38H44O8	587.304	628.304	9.0848	M+H-COCH2	5.38176	4	0.632	rp	2752-65-0	9852185	HMDB0034095	-	-	3687.47	5510.75	1753.58	7235.65	2966.47	1940.93	2591.84	4828.21	3100.53	3011.65	4818.02	3239.67	2752.68	2470.6	3915.57	3987.84	5791.19	5373.17	1932.13	2292.39	6716.62	4155.13	3048.51	585.442	2742.34	5317.57	4355.31	1195.41
C18_positive	MW0108901	N-Phenylacetylaspartic acid	N-苯基乙酰天冬氨酸	Organic acid and Its derivatives	有机酸及其衍生物	Organic acid and Its derivatives	有机酸及其衍生物	C12H13NO5	365.95	251.079	1.1536	M-2H+3K	17.6356	3	0.5682	rp	2752-32-1	562665	HMDB0029355	-	-	114.723	232.295	283.68	667.037	242.234	374.167	736.947	871.34	242.365	439.411	199.524	588.065	345.337	724.702	574.119	778.831	504.758	305.023	377.153	351.172	770.798	485.234	784.809	418.53	581.272	345.114	454.51	499.828
C18_positive	MW0110466	Vildagliptin	维格列汀	Amino acid and Its metabolites	氨基酸及其代谢物	Small Peptide	小肽	C17H25N3O2	304.211	303.195	3.5978	M+H	23.75	2	0.6154	rp	274901-16-5	6918537	HMDB0015596	-	-	1895.34	2494.22	915.671	4805.28	2963.61	1697.13	2634.36	4664.64	3693.6	3419.33	3922.06	953.395	1436.87	2964.11	1690.21	3072.45	3054.74	562.196	2841.41	2640.09	2519.07	3068.66	4756.8	3613.78	4828.19	1746.7	7733.69	502.285
C18_positive	MW0139389	Polydatin	虎杖素	Heterocyclic compounds	杂环化合物	Heterocyclic compounds	杂环化合物	C20H22O8	391.139	390.132	2.3732	M+H	3.72212	2	0.7407	rp	27208-80-6	5281718	HMDB0030564	-	C10275	13559.8	10898.2	5140.9	9580.19	13195.8	11802.2	9863.72	12451.4	11063.2	4579.52	9594.08	8759.71	9759.13	8596.46	7780.47	9699.94	8769.81	11284.3	3143.73	9864.75	8496.5	6991.22	9250.8	8921.26	11384.4	12249.9	7565.59	9108.69
C18_positive	MEDN1404	4-Methylhippuric acid	N-(对甲苯甲酰基)甘氨酸	Benzene and substituted derivatives	苯及其衍生物	Benzene and substituted derivatives	苯及其衍生物	C10H11NO3	176.069	193.074	4.1658	M+H-H2O	3.23946	1	0.7761	rp	27115-50-0	97479	HMDB0013292	-	-	116299	108018	107966	106246	102544	98062.9	96455.6	110757	112776	101880	111014	105645	103021	109954	104513	108521	114701	107778	100890	101286	97320	101768	99641.9	107204	109033	104806	94441.5	100532
C18_positive	MW0056955	PC(18:0/18:2)	PC(18:0/18:2)	GP	甘油磷脂类	PC	磷脂酰胆碱	C44H84NO8P	870.574	785.593	10.643	M+K+HCOOH	8.01179	2	0.6574	rp	27098-24-4	6441487	HMDB0008039	-	-	11835.1	14569.2	19614.3	3343.37	3635.01	12138.3	6133.26	40444.1	11278	16194.8	7349.6	48896.8	58651.4	133336	160656	105711	42440.9	109958	24612.2	110596	29014	56415.7	66783.9	37643.3	88807.2	344140	61208.4	344998
C18_positive	MW0154649	N-succinyl-LL-2,6-diaminopimelic acid	N-琥珀酰基-LL-2,6-二氨基庚二酸酯; N-琥珀酰基-LL-2,6-二氨基庚二酸酯; N-琥珀酰基-L-2,6-二氨基庚二酸酯; N-琥珀酰基-L-2,6-二氨基庚二酸酯	Organic acid and Its derivatives	有机酸及其衍生物	Organic acid and Its derivatives	有机酸及其衍生物	C11H18N2O7	291.119	290.111	7.2409	M+H	1.4975	4	0.9639	rp	26605-36-7	440333	HMDB0012267	-	C04421	10945.4	16172.1	11031.2	38172.1	17490.6	28594.7	16784.3	26255	15187.1	9144.81	10246.2	31712.6	20829.1	14758	22001.9	20756.4	10450.2	20337.8	5652.31	20909.5	20804.3	17009.7	44281.7	17609.6	34517	23616.5	11717.9	20448.2
C18_positive	MW0115033	Nonoxynol-9	Nonoxynol-9	Benzene and substituted derivatives	苯及其衍生物	Benzene and substituted derivatives	苯及其衍生物	C33H60O10	634.453	616.419	9.9549	M+NH4	1.65259	3	0.5433	rp	26571-11-9	72385	HMDB0015680	-	-	9265.15	15944.5	5287.23	15942.5	1814.96	11119.7	5821.55	8489.3	7022.55	10007.4	7345.22	2517.04	5749.21	6872.5	5767.49	10098.7	4722.32	2058.37	3547.65	2339.57	5819.79	1664.31	10911.5	303325	4721.7	7223.39	5241.05	4336.7
C18_positive	MW0055024	MG(18:2/0:0/0:0)	MAG 18:2	GL	甘油脂类	MG	单甘油酯	C21H38O4	355.283	354.277	10.6889	M+H	1.84695	1	0.896	rp	26545-74-4	5283469	HMDB0242115	-	-	55847.5	67179.4	21012.8	47598.2	39180.1	30614.3	55082.4	77301.5	49409.9	42023.9	22403.2	17261.5	38545.2	14866.9	19839.3	11740.6	42681.1	27632	15494.8	29744.5	18143.4	12743.5	23951.7	9572.38	9828.14	18166.2	15711.2	15211.4
C18_positive	MW0104010	(S)-3-Hydroxyisobutyric acid	（S)-3-羟基异丁酸	Organic acid and Its derivatives	有机酸及其衍生物	Organic acid and Its derivatives	有机酸及其衍生物	C4H8O3	105.047	104.047	1.3757	M+H	20.1	3	0.5161	rp	26543-05-5	440873	HMDB0000023	483	C06001	23860.2	21543.1	26111.7	21150.4	21221.2	20585.3	19831.2	18981.9	20071.5	18380.3	22968.4	25006.1	22012.6	24415.3	22687.7	22825.2	27019.4	23222.7	23508	20995.5	22944.5	21350.1	21756.4	24546.1	24543.6	22035.1	21534.2	17775.6
C18_positive	MW0014223	C20 Sulfatide	C20 硫苷	SL	鞘脂类	Cer	神经酰胺	C44H85NO11S	808.599	835.584	0.7674	M+H-CO	1.59601	4	0.7117	rp	265096-81-9	24779583	HMDB0012315	-	C06125	9234.22	16264.6	1107.04	6948.61	11589.7	7980.45	7181.25	8368.45	3408.73	2473.9	510.118	3676.56	1688.12	2809.92	3731.69	2150.35	634.576	1782.39	1704.55	4064.5	2256.81	3368.31	2605.47	4289.49	1609.63	3039.58	279.721	3410.26
C18_positive	MW0053686	Glycerol 1-(5-hydroxydodecanoate)	1-(5-羟基十二烷酸甘油酯）	GL	甘油脂类	MG	单甘油酯	C15H30O5	598.452	290.209	9.4827	2M+NH4	0.922356	3	0.6204	rp	26446-32-2	175553	HMDB0040168	-	-	950094	861664	483934	627486	713287	773199	736291	1.25799e+06	976620	605355	879221	817363	1.17892e+06	582534	536744	1.03728e+06	749948	908606	342288	1.374e+06	97378.3	107851	169829	122516	151028	870254	146146	706952
C18_positive	MW0016257	Butyl linoleate	9,12-十八碳二烯酸丁酯	Aldehyde,Ketones,Esters	醛、酮、酯类	Esters	酯类	C22H40O2	378.333	336.303	7.8238	M+CH3CN+H	13.808	2	0.5115	rp	2634-45-9	6436910	-	265060	-	7624.12	2025.35	3456.42	3557.4	2454.08	788.703	5146.15	7239.73	4029.18	2396.55	4778.19	4475.17	2345.46	5379.11	2904.82	2669.34	5091.26	4495.17	8564.13	4214.48	3595.47	4946.41	2278.01	2553.77	2669.91	2175.19	4732.64	2888.48
C18_positive	MW0007423	Isoprocarb	异丙威	Benzene and substituted derivatives	苯及其衍生物	Benzene and substituted derivatives	苯及其衍生物	C11H15NO2	194.116	193.11	8.0541	M+H	3.18375	2	0.7211	rp	2631-40-5	17517	HMDB0031797	-	C18418	6134.37	12234.9	3588.71	6271.99	4109.65	23668	7724.66	10923.9	2006.38	7102.45	7194.44	779.528	759.473	598.927	849.14	992.3	1375.08	9831.43	827.667	3202.78	527.396	977.137	1001.95	681.335	1005.79	881.622	745.49	595.641
C18_positive	MW0063596	Sorbitan, monohexadecanoate	山梨糖醇单十六酸酯	FA	脂肪酰类	Others	其他	C22H42O6	385.292	402.298	10.5055	M+H-H2O	6.36523	2	0.8437	rp	26266-57-9	14927	HMDB0029887	-	-	1606.26	1604.31	2096.33	2634.71	852.521	941.264	1929.62	1519.86	1430.24	3300.16	1324.33	2106.32	2208.26	1653.76	1499.06	1336.57	3020.46	3396.57	993.081	1568.23	4022.59	2253.58	2635.6	72683.8	3447.69	2023.02	5104.74	1949.26
C18_positive	MW0154056	N-(2-Phenylethyl)indomethacin Amide	N-(2-苯乙基)吲哚美辛酰胺	Alcohol and amines	醇、胺类	Amines	胺类	C27H25ClN2O3	461.167	460.155	5.2781	M+H	10.3903	2	0.6953	rp	261766-32-9	4292	-	63048	-	54119.9	50447.8	48992.6	36159.1	46281.6	42610.3	42104.6	49267.5	53363.3	45115.1	48575.5	44206.5	45660.7	47865.4	45022.3	42881.5	49123.3	39402	40113.8	42434.3	38041.8	40824.1	38245.7	42727.1	43217.5	41716.6	39309.6	38432.8
C18_positive	MW0114590	Hexaethylene glycol	六甘醇	Alcohol and amines	醇、胺类	Alcohols	醇类	C12H26O7	300.2	282.168	2.6951	M+NH4	3.06431	1	0.8324	rp	2615-15-8	17472	HMDB0061822	-	-	29275.5	25030.5	17268.1	20134.9	24438.9	24125.9	24144.7	39097.6	25862.8	19179.5	30834.4	8985.13	15843.3	12330	12101.7	13486.8	18662.5	15223.9	8435.89	16886.6	4136.28	3342.05	3093.56	826.394	384.923	6770.62	1099.74	4435.57
C18_positive	MW0109598	Se-methylselenocysteine	硒甲基硒代半胱氨酸	Amino acid and Its metabolites	氨基酸及其代谢物	Amino acid derivatives	氨基酸衍生物	C4H9NO2Se	246.994	182.98	1.7595	M+CH3CN+Na	5.46969	2	0.7143	rp	26046-90-2	147004	HMDB0004113	7019	C05689	13353.7	14625	13394.4	14998	12861	13476.3	11281.2	15700.4	14399.5	7369.21	13983.9	14288.2	15668.9	16100.9	15211.1	15161.9	14700.8	17055.1	14918.2	13290.8	15283.7	13642.2	14729.7	13987.3	17693.2	16062.7	12241.4	11621.8
C18_positive	MW0054281	Lasalocid	拉沙里菌素	Organic acid and Its derivatives	有机酸及其衍生物	Organic acid and Its derivatives	有机酸及其衍生物	C34H54O8	590.381	590.382	9.4214	M+	1.33197	2	0.7212	rp	25999-31-9 | 25999-20-6	5360807	-	-	-	14235.6	15688.7	7831.47	20046.5	16421.7	35278.5	24351.6	34667.8	26840.4	10646.2	11975.7	18607	9628.45	7598.86	29530.9	10927.8	10143.6	7571.21	12673.6	22498	17070.1	20380	15562	14028.5	12124.1	13614.5	6632.31	24362.4
C18_positive	MEDL02773	Indoleacetaldehyde	吲哚-3-乙醛	Heterocyclic compounds	杂环化合物	Indole and Its derivatives	吲哚及其衍生物	C10H9NO	160.074	159.068	5.2627	M+H	2.26996	2	0.8534	rp	2591-98-2	800	HMDB0001190	6068	C00637	117638	110202	106996	123141	104622	96700.6	92158.6	108611	114750	98198.9	109883	106695	104006	105096	104353	102452	110451	92120.3	96839.7	96895.2	88501.3	99938.6	90082.8	102533	101791	102778	92150.7	97816.5
C18_positive	MW0063474	Schleicheol 2	施莱切尔 2	Steroids	甾体	Steroid	甾体	C30H52O2	444.404	444.397	7.7931	M+	3.54207	3	0.5619	rp	256445-68-8 | 256445-66-6	75048827	HMDB0036253	-	-	6831.81	5401.96	5800.77	5727.5	5613.42	5891.37	5732.19	6870.45	6120.95	5470.62	6507.45	5378.96	5843.3	6208.31	6815.95	5662.33	5991.91	5445.08	5748.65	4703.36	6106.21	5086.77	6060.77	6378.88	5639.02	5584.47	5279.43	5746.76
C18_positive	MW0063662	Stearoylcarnitine	硬脂酰肉碱	FA	脂肪酰类	CAR	酰基肉碱	C25H49NO4	512.334	427.366	7.8548	M+K+HCOOH	2.94627	2	0.6742	rp	25597-09-5	52922056	HMDB0000848	5811	-	14223.2	8630.23	8368.69	13159.2	14158.2	15853.7	15623.8	8113.79	10772.6	13148.6	9522.95	10563.8	10738.5	13237.8	15118.7	11145	9270.05	10425.7	11090.8	15223.8	14757.7	10968	11455.1	15469.3	11088.3	13764.9	7646.06	9154.31
C18_positive	MEDP1084	Carnitine C12:0	十二烷肉碱	FA	脂肪酰类	CAR	酰基肉碱	C19H37NO4	344.279	343.272	6.3855	M+H	2.52732	1	0.8912	rp	25518-54-1	168381	HMDB0002250	-	-	35210.4	48515.6	9206.1	46787.4	26650.8	14679.7	22351.5	34326.4	44020.1	28152.5	28599.2	10504	19016.6	37061.4	16458.8	22919.5	17093.9	11770.2	14399	14844	17489.4	26965	36127.9	43809.5	39309.9	15254.1	71609.1	7904.18
C18_positive	ZINC13548595	(9Z,12Z)-octadeca-9,12-dienal	-	FA	脂肪酰类	Oxidized lipids	氧化脂质	C18H32O	265.251	264.245	11.3842	M+H	3.2895	4	0.6742	rp	2541-61-9	5463066	-	-	-	3902.08	4166.6	1166.91	3078.83	1886.85	971.84	4501.06	3218.65	2691.8	1896.67	895.34	697.472	1963.03	463.201	1022.88	583.832	3032.37	1522.4	735.889	2703.03	1049.15	620.098	505.935	438.571	505.335	570.438	663.828	1697.03
C18_positive	MW0063386	Bovinic acid	牛酸	FA	脂肪酰类	FFA	游离脂肪酸	C18H32O2	263.236	280.24	10.6889	M+H-H2O	2.825	3	0.8647	rp	2540-56-9	5280644	HMDB0003797	-	C04056	28800.7	58598	11137.4	45330.8	21011.5	16363.8	30072	41324.6	24583.6	18470	11032.2	7451.23	34721.8	8297.32	10243.8	7601.97	23643	15692.1	8983.4	14735	9129.5	8248.47	12896.6	3373.38	5288.32	12246.8	8515.15	9119.18
C18_positive	MW0015539	Acetyldigitoxin	乙酰地黄毒苷	Steroids	甾体	Steroid	甾体	C43H66O14	807.458	806.445	4.1348	M+H	8.36119	4	0.8292	rp	25395-32-8	5284512	HMDB0014652	-	-	8185.79	6598	2721.11	4523.1	4124.99	7768.84	5540.3	9848.02	6326.56	6733.94	6918.29	7404.53	10761.3	7884.77	6133.76	7727.49	10681.2	10305.2	5289.6	12780	59.5643	162.809	392.816	468.569	667.422	5934.26	355.729	4366.49
C18_positive	MW0111694	1,2-Ethanediol	乙二醇	Alcohol and amines	醇、胺类	Alcohols	醇类	C2H6O2	163.038	62.0368	5.9459	2M+K	4.22092	2	0.8699	rp	25322-68-3	174	HMDB0037790	-	C15588	178555	170254	165508	127791	135540	138800	140889	149644	141882	207741	134854	142829	137299	132925	139118	152535	134916	134191	131241	142135	131190	128057	142310	125210	127916	135336	131510	161879
C18_positive	MW0126677	Tert-butyl 3-(iodomethyl)azetidine-1-carboxylate	3-(碘甲基)氮杂环丁烷-1-羧酸叔丁酯	Aldehyde,Ketones,Esters	醛、酮、酯类	Esters	酯类	C9H16INO2	298.029	297.023	3.1535	M+H	3.942	4	0.9106	rp	253176-94-2	53249943	-	-	-	16378.5	15122.4	15418.8	15597.8	13832	13881.4	13576	16155.7	16067.5	11468.4	14532.4	15767.6	15633.4	16358.1	17077.6	17510.5	18791.7	17137.7	15973.7	16544.1	16256.1	17213.5	17240.5	17400.9	18414.6	17045.8	16388	12603.8
C18_positive	MW0109827	Texanol	德士醇	Aldehyde,Ketones,Esters	醛、酮、酯类	Esters	酯类	C12H24O3	239.16	216.173	0.3645	M+Na	3.86175	4	0.6622	rp	25265-77-4 | 77-68-9	6490	-	-	-	1843.27	1953.67	2258.71	1805.95	1980.38	2416.66	2042.45	2147.11	2189.04	1699.31	2433.63	1843.48	1822.46	1855.76	2532.48	1763.48	1503.67	377.981	2033.86	1937.33	1896.98	2051.84	2530.55	2199.91	2299.22	2704.95	1930.23	2993.87
C18_positive	MW0054402	L-Octanoylcarnitine	L-辛酰基肉碱	FA	脂肪酰类	CAR	酰基肉碱	C15H29NO4	288.216	287.21	4.6769	M+H	2.32559	2	0.9359	rp	25243-95-2	11953814	HMDB0000791	-	C02838	32024.6	109585	16117.4	93665.9	38026.8	25354	31409.4	56873.4	65891.6	30664.7	60807.5	14614.5	34039.6	78533.3	27301.7	49471.6	43866.5	22188.8	24306.4	23182	34753.8	52010.4	61332.6	47902.2	53593.9	31081.3	115864	14343
C18_positive	MEDP1310	4-Hydroxy-l-tryptophan	4-羟基-L-色氨酸	Amino acid and Its metabolites	氨基酸及其代谢物	Amino acid derivatives	氨基酸衍生物	C11H12N2O3	221.091	220.085	2.3732	M+H	4.05066	1	0.9488	rp	25242-90-4	85479	-	-	C21777	94488.5	82151.4	48593.9	75336.3	85793.3	87345	73595	85955.1	80651.9	44658.2	72448.8	71863.9	72185.9	69418	66501.9	73635.4	67840.2	75024.5	35856.9	71866.6	66081.2	57823.3	70535	67276.3	80287.2	81706.4	64095.8	67990.8
C18_positive	MW0168514	2-Hydroxymyristic acid	2-羟基肉豆蔻酸	Organic acid and Its derivatives	有机酸及其衍生物	Organic acid and Its derivatives	有机酸及其衍生物	C14H28O3	283.172	244.204	5.7307	M+K	12.8877	4	0.5125	rp	2507-55-3	1563	HMDB0002261	6579	-	3305.31	4776.76	503.02	4141.25	1796.66	1433.74	2694.64	5165.42	4452.08	4330.52	4053.62	967.733	1164.56	2361.56	1047.69	1053.58	953.175	1284.43	218.966	1446.06	2080.66	5681.5	4866.92	998.017	3886.84	1838.12	6372.07	744.486
C18_positive	MEDP1505	5-Methoxytryptophan	5-甲氧基色氨酸	Amino acid and Its metabolites	氨基酸及其代谢物	Amino acid derivatives	氨基酸衍生物	C12H14N2O3	238.103	234.1	5.7767	M+HCOO+2H	11.4726	1	0.6329	rp	2504-22-5	151018	HMDB0002339	6631	-	13968.1	12244.4	12093	12235.9	12480.2	11613.2	11521.5	13387.6	14421.2	12316.5	13122.7	13132.1	12642.8	12749.4	12815.5	12931.6	15596.8	12375.7	11636.7	12218.6	11383.2	12165.4	11895	13363.9	13509.1	13810.5	11064.6	12695.4
C18_positive	MW0011019	(2E,11Z)-5-[5-(Methylthio)-4-penten-2-ynyl]-2-furanacrolein	-	Heterocyclic compounds	杂环化合物	Heterocyclic compounds	杂环化合物	C13H12O2S	150.012	232.056	0.7674	M+3Na-H	2.999	4	0.6804	rp	24948-23-0	131751128	HMDB0031070	-	-	15098.9	14529.1	5126.53	11583.3	11801.3	13454.4	18274.4	11721.5	15293.4	10282.4	13229.6	8322.46	9280.42	12047.9	8990.75	14316.5	11954.1	11851.8	5214.01	11581.4	11090	7186.09	8010.01	8214.17	8153.85	13554.5	8035.9	7579.26
C18_positive	MW0157174	Unii-0nhe9trj93	Unii-0nhe9trj93	Aldehyde,Ketones,Esters	醛、酮、酯类	Esters	酯类	C46H78N2O15	916.57	898.54	4.367	M+H+NH3	3.58383	4	0.918	rp	24916-52-7	53297409	-	-	C18844	73484	60964.1	36629.7	42013.6	53715.5	63473.9	54317	95987.3	61987.1	46041.6	71473.9	22199	96390.4	25008.8	20555.8	25971.4	32586	68390.1	16686.4	99896.6	1020.25	1405.69	2265.19	3216.89	2005.56	13985.6	2450.09	10269.4
C18_positive	MW0108842	N-Methyl-L-histidine	Nalpha-甲基组氨酸; N-甲基-L组氨酸	Amino acid and Its metabolites	氨基酸及其代谢物	Amino acid derivatives	氨基酸衍生物	C7H11N3O2	216.095	169.085	3.3066	M+HCOO+2H	8.3853	2	0.7106	rp	24886-03-1	90638	-	-	C03298	5933.99	6657.79	1233.96	4761.73	6531.74	8203.3	7966.93	16069	9604.11	3050.68	4904.03	2741.83	2743.63	12463.3	4928.8	9196.59	2155.46	3928.8	456.218	6130.96	13492	16366.4	17008.6	21953.2	20092.9	21456.7	13622.8	20265.1
C18_positive	MW0054193	Kalkitoxin	姜黄素	FA	脂肪酰类	Others	其他	C21H38N2OS	771.488	366.271	9.8336	2M+K	3.78825	4	0.6637	rp	247184-89-0	11176051	-	65375	-	1477.93	2843.32	714.888	3567.8	1660.12	1073.67	1089.38	2749.17	3106.86	3031.61	898.653	974.913	1679.36	1654.72	1769.43	5352.61	1419.5	1021.95	287.971	221.347	1396.06	948.855	4731.54	84531.9	828.074	1168.62	2065.91	1343.96
C18_positive	MW0155500	Phe-Trp	苯丙氨酰-色氨酸	Amino acid and Its metabolites	氨基酸及其代谢物	Small Peptide	小肽	C20H21N3O3	352.165	351.158	3.5366	M+H	2.475	3	0.6813	rp	24587-41-5	134906	HMDB0029006	23919	-	836.364	4750.07	9176.78	6893.37	230.075	1002.65	3201.17	12722.7	4618.29	6529.21	133.054	1415.81	2636.13	12910.9	7454.11	3828.19	6371.36	1301.3	1675.64	209.521	6031.58	3426.51	5928.07	6838.57	3553.73	6103.77	7445.94	3378.89
C18_positive	MW0103392	5'-Deoxy-5'-methylthioadenosine	5-脱氧-5-甲硫腺苷	Nucleotide and Its metabolites	核苷酸及其代谢物	Nucleotide and Its metabolites	核苷酸及其代谢物	C11H15N5O3S	298.095	297.09	2.7563	M+H	3.65	3	0.739	rp	2457-80-9	439176	HMDB0001173	3425	C00170	446.805	479.665	2280.6	1997.2	452.975	444.667	310.846	2268.93	1046.06	479.901	582.763	2521.57	543.136	3586.8	4544.55	2790.91	1422.85	337.44	540.64	743.637	3126.12	2380.52	4400.07	4890.15	3821.22	5379.35	3110.92	3397.52
C18_positive	MW0000435	Sanguinarine	血根碱	Heterocyclic compounds	杂环化合物	Heterocyclic compounds	杂环化合物	C20H14NO4+	355.082	332.092	0.6747	M+Na	1.7925	4	0.9571	rp	2447-54-3	5154	HMDB0029367	-	C06162	78526.7	64874.2	52989.6	66113	81099.3	68773.3	80889.6	66428.6	75930	64448.4	86085.6	76829.5	81934	69934	68554.7	92864.6	76617.7	85718.9	56638.7	74605.2	57420	45040	72138.6	75036.7	60182.1	106807	65737.8	43875.9
C18_positive	MW0127435	Diallyl tetrasulfide	二烯丙基四硫	Others	其他	Others	其他	C6H10S4	192.96	209.966	0.9947	M+H-H2O	3.833	4	0.6628	rp	2444-49-7	75552	HMDB0033202	-	-	3161.68	5856.51	3781.16	5704.06	3098.18	7023.75	6085.65	4832.74	3411.99	2391.77	3565.1	4038.74	6291.89	5424.79	9248.62	5636.37	5177.17	3533.9	4499.16	3488.37	4047.03	3655.87	4310.42	4314.77	7059.66	2491.85	4174.64	3171.71
C18_positive	MW0123765	Drometrizole	甲曲唑	Heterocyclic compounds	杂环化合物	Heterocyclic compounds	杂环化合物	C13H11N3O	714.235	225.09	1.9505	3M+K	0.53	4	0.9869	rp	2440-22-4 | 2240-22-4 | 50815-99-1	17113	-	-	-	44928.1	53617.9	9945.85	28359.2	38772.2	39154.5	39083.1	30568.1	49090.6	15807.5	37508.6	19028.8	22392.2	10618.2	10181.1	21041.3	27879.4	27431	7497.1	30206.3	11144.5	12499	14948.8	12709.7	10415.6	21883.2	10783	10196
C18_positive	MW0122702	beta-Carboline	β-咔啉	Heterocyclic compounds	杂环化合物	Heterocyclic compounds	杂环化合物	C11H8N2	224.063	168.069	8.4644	M+K+NH3	1.87075	4	0.7054	rp	244-63-3	64961	HMDB0012897	-	C20157	42526.2	45640.3	44048.6	45363.2	43660.2	50480	57424.5	45004	44347.9	45502.6	48627.1	47346.5	44649.4	45373.8	49858.7	50300.1	41621.1	48373.9	47453.2	50266.6	48818.6	49672.4	46537.4	40931	39770.8	49784.7	54213.6	46966.2
C18_positive	MW0013306	24-Methylcycloart-23-en-3beta-yl acetate	24-Methylcycloart-23-en-3beta-yl acetate	Aldehyde,Ketones,Esters	醛、酮、酯类	Esters	酯类	C33H54O2	482.404	482.412	10.9036	M+	15.1359	3	0.5268	rp	24278-47-5	131751890	HMDB0035967	-	-	31373.1	61135.6	33984.4	31578	21544.3	24494.3	23962.8	30532.6	29003.7	36324.4	33193.6	26102.8	26786.5	26827.2	27900.8	29256.8	31358.7	32864.2	29388.6	23370.1	30997.2	25893.4	25838.5	25109	33784.1	28927.7	30309.5	26773.6
C18_positive	MW0138816	Lunarine	卢纳林	Heterocyclic compounds	杂环化合物	Heterocyclic compounds	杂环化合物	C25H31N3O4	438.24	437.231	6.8684	M+H	4.89235	2	0.827	rp	24185-51-1	6477011	-	43760	-	143.133	81363	107.401	100229	10.661	56.8583	138.593	90023.5	91068.5	136.014	56.4631	289807	145371	211381	54816.9	317801	47.3813	293626	21064	129.904	53422.5	67611.5	58336.7	70378	62638.3	67.9131	54541.3	57768
C18_positive	MW0130336	2,3',4,5'-Tetramethoxystilbene	TMS	Benzene and substituted derivatives	苯及其衍生物	Benzene and substituted derivatives	苯及其衍生物	C18H20O4	301.142	300.136	9.7426	M+H	3.66071	2	0.9205	rp	24144-92-1 | 20578-92-1	5354004	-	64732	-	8.58381e+06	9.61567e+06	1.17928e+07	9.88676e+06	9.4555e+06	6.92778e+06	9.39369e+06	1.11648e+07	8.85733e+06	1.23774e+07	8.97486e+06	7.89954e+06	8.49263e+06	8.50772e+06	8.80591e+06	1.16087e+07	9.59975e+06	9.15589e+06	9.73418e+06	8.06817e+06	9.34473e+06	9.88487e+06	9.10863e+06	7.12213e+06	8.49585e+06	9.52699e+06	9.37317e+06	1.19517e+07
C18_positive	MW0053496	Geranylgeraniol	香叶基香叶醇	Alcohol and amines	醇、胺类	Alcohols	醇类	C20H34O	290.268	290.261	6.0227	M+	18.6032	2	0.6161	rp	24034-73-9 | 7614-21-3	5281365	-	53578	C09094	14622.3	26013	17034	12206.1	16776.6	18673.1	16887.2	12814.7	12181.7	18608.4	11955.2	22573.7	16486.3	12856.3	19011.5	22890.6	26003.4	10492.7	15511	9364.25	7394.62	9245.08	9245.57	9137.56	7026.23	7507.82	6694.58	6941.08
C18_positive	MW0144845	Ala-Thr	丙氨酸-苏氨酸	Amino acid and Its metabolites	氨基酸及其代谢物	Small Peptide	小肽	C7H14N2O4	208.132	190.095	8.5554	M+NH4	5.02438	2	0.6734	rp	24032-50-6	6427004	HMDB0028697	-	-	100861	253101	66889.2	109945	71044.8	706725	157140	269028	31897	132891	123871	100221	19.8626	307027	84195.4	176182	12834.1	257442	37190.2	95155.1	34302.6	39318	13624.6	129727	19416.3	16612.3	19578	33005.9
C18_positive	MEDP1061	o-Tyrosine	DL-邻酪氨酸	Amino acid and Its metabolites	氨基酸及其代谢物	Amino acids	氨基酸	C9H11NO3	207.112	181.074	2.5267	M+CH3CN+H	2.33299	1	0.9265	rp	2370-61-8	91482	HMDB0006050	-	-	36019.4	45983.4	15601.8	30303.4	26121.7	38058.5	40584.8	38350.5	39866.7	17812.8	23998.4	18813.9	21585.5	17316.1	18808.6	19083.6	24552.5	27370	12565.6	26586.3	16679.9	19462.1	20239.7	18303.8	17746.7	19243.8	16656.1	16407.7
C18_positive	MW0054414	L-Palmitoylcarnitine	L-棕榈酰肉碱	FA	脂肪酰类	CAR	酰基肉碱	C23H45NO4	422.324	399.335	8.0759	M+Na	0.568284	3	0.9474	rp	2364-67-2	11953816	HMDB0000222	5231	C02990	13975.2	8717.04	1477.58	9587.08	9607.81	7383.76	11378.5	9949.6	12498.1	7136.86	12887.2	5305.32	8139.47	6552.09	7590.46	8306.67	4872.21	6176.91	4304.34	8020.17	9161.25	10875.9	9566.4	11443.7	8396.39	8536.14	12412.9	5256.37
C18_positive	MW0157522	3-Methylbenzenecarbothioamide	3-甲基硫代苯甲酰胺	Benzene and substituted derivatives	苯及其衍生物	Benzene and substituted derivatives	苯及其衍生物	C8H9NS	151.04	151.046	4.4285	M+	11.494	1	0.7668	rp	2362-63-2	736826	-	96500	-	19971.3	23953.6	20737.2	19092.5	20308	20819.5	20447.9	25994.4	22530.7	21073.1	23022.1	20946.4	21534.5	23379.1	22165.9	21563.2	22330.2	21522.7	18938	22517.6	20136.2	18174.7	21257.7	20758.6	16269.9	21425.8	18998.6	11463.6
C18_positive	MW0169086	Dihydrozeatin	二氢玉米素	Amino acid and Its metabolites	氨基酸及其代谢物	Amino acids	氨基酸	C10H15N5O	282.067	221.128	5.7767	M+Na+K-H	4.1505	4	0.6563	rp	23599-75-9 | 14894-18-9	32021	-	-	-	7335.48	6613.16	7247.02	6379.18	7210.6	6478.13	6731.36	7660.23	7176.44	7229.27	7316.12	7074.57	7085.11	6785.6	7027.97	6623.18	6921.48	7134.78	7341.64	7362	6906.38	7768.38	6861.75	8187.27	7329.85	7680.19	7222.05	7509.07
C18_positive	MW0123504	Decitabine	地西他滨	Heterocyclic compounds	杂环化合物	Heterocyclic compounds	杂环化合物	C8H12N4O4	267.058	228.086	1.2833	M+K	19.6491	1	0.7232	rp	2353-33-5	451668	HMDB0015391	-	-	10188.8	13032.3	2230.18	9681.08	5254.19	9130.53	15567.5	13875.5	11459.7	5657.86	7514.9	9344.1	7924.54	8101.91	10023	8724.13	11759.5	4989.71	1980.27	12114.4	6498.91	10457.4	9414.94	15088.8	7381.56	9237.9	9290.12	6424.82
C18_positive	MW0128402	(S,S)-(-)-Hydrobenzoin	（S，S)-(-)-氢化安息香	Benzene and substituted derivatives	苯及其衍生物	Benzene and substituted derivatives	苯及其衍生物	C14H14O2	256.133	214.099	7.1489	M+CH3CN+H	3.32617	2	0.9197	rp	2325-10-2 | 655-48-1	853020	-	64946	-	681508	557980	205034	522425	268207	816595	668887	1.02384e+06	160183	267969	916200	436.19	5945.38	67623.7	38.4335	5.021	522.549	421901	75.5912	569879	2241.38	13.1458	8218.27	9286.89	3932.31	24064	20.084	20847.2
C18_positive	MW0007160	Fluacrypyrim	氟嘧啶	Benzene and substituted derivatives	苯及其衍生物	Benzene and substituted derivatives	苯及其衍生物	C20H21F3N2O5	391.128	426.14	6.1779	M+H-2H2O	1.10381	2	0.7204	rp	229977-93-9 | 178813-81-5	9954185	-	-	C18595	27379.6	25251.2	25956.3	24572.6	24290.6	22511.5	22792.7	27102.1	26904.1	22709.5	25470.9	25139.8	24196.7	25511.3	24421.4	24824	26974.9	23846	22356.6	23282.5	21075.9	24699.9	25123.8	24190.8	22726.2	23095.6	20888.2	21703.2
C18_positive	MW0117598	Dubinidine	杜比林碱	Heterocyclic compounds	杂环化合物	Heterocyclic compounds	杂环化合物	C15H17NO4	275.113	275.116	2.3732	M+	1.72843	2	0.7045	rp	22964-77-8	442897	-	-	-	6614.91	6407.51	3972.53	5609.58	5456.13	5693.62	5107.82	6680.46	7098.38	3111.38	4286.57	4568.86	4635.93	4307.96	2902.4	4500.44	3537.37	4781.83	954.447	3869.82	3289.33	2903.06	3707.53	3612.48	4290.91	4655.3	2719.69	3215.95
C18_positive	MW0124096	Famprofazone	法洛丙宗	Aldehyde,Ketones,Esters	醛、酮、酯类	Ketones	酮类	C24H31N3O	378.249	377.247	4.4595	M+H	9.28175	4	0.5644	rp	22881-35-2	3326	HMDB0041891	-	-	2777.11	3834.08	96.1318	2302.56	2142.12	2996.45	4934.41	15985.7	186.015	1879.35	4752.68	22.0112	2985.86	407.775	19.1977	1353.68	1011.63	854.825	424.168	3454.39	50.1244	39.8507	30.3151	16.5187	41.7449	196.248	253.225	122.84
C18_positive	MW0105913	Aspartame	阿斯巴甜	Amino acid and Its metabolites	氨基酸及其代谢物	Amino acid derivatives	氨基酸衍生物	C14H18N2O5	277.117	294.122	3.506	M+H-H2O	2.425	3	0.6923	rp	22839-47-0	134601	HMDB0001894	6377	C11045	22119.5	17653.6	3300.31	7849.5	20222.9	14011.5	16533.9	7828.82	9623.37	5680.81	16372.5	5673.72	4309.81	834.47	459.635	2466.85	11364.8	5816.63	3009.79	6447.87	902.48	906.97	524.84	455.676	168.539	1158.39	839.216	665.6
C18_positive	MW0109096	Phe-Asp	苯丙氨酸-天冬氨酸	Amino acid and Its metabolites	氨基酸及其代谢物	Small Peptide	小肽	C13H16N2O5	263.102	280.106	2.4654	M+H-H2O	2.55	3	0.8734	rp	22828-05-3	6992643	HMDB0028991	23739	-	37.8928	191.438	906.762	48.1828	50.9729	207.023	115.829	98.8828	135.972	411.932	51.2446	46.2087	60.0239	2108.64	1012.23	630.314	279.257	132.365	110.043	146.861	3795.3	2021.19	3703.69	2338.37	1895.63	2951.42	3623.13	2636.22
C18_positive	MW0108621	N-Acetyl-D-tryptophan	N-乙酰-D-色氨酸	Amino acid and Its metabolites	氨基酸及其代谢物	Amino acid derivatives	氨基酸衍生物	C13H14N2O3	293.112	246.1	3.7968	M+HCOO+2H	4.41124	2	0.6762	rp	2280-01-5	439917	-	-	C03137	3514.86	3783.56	1682.68	4732.71	2656.86	1755.43	2025.35	1751.44	2817.88	795.937	2799.6	2938.07	1740.3	1263.14	1378.3	516.523	1303.55	3373.3	1377.12	2563.35	821.25	2866.99	1168.71	786.087	388.231	836.815	342.77	442.95
C18_positive	MW0147825	Crepenynic acid	克霉烯酸	FA	脂肪酰类	FFA	游离脂肪酸	C18H30O2	317.193	278.225	7.0875	M+K	14.3	3	0.5217	rp	2277-31-8	5281024	-	-	C07289	4978.28	3615.96	2034.87	3735.28	1385.84	5390.59	3846.6	7082.3	859.479	2430.28	5237.52	65.5388	20.6517	4.70736	37.4987	46.5411	65.1961	2242.72	23.1904	3350.83	8.09805	3.49254	42.4149	12.6338	18.7888	35.3926	6.37753	31.6965
C18_positive	MW0145987	L-Asparaginyl-L-lysine	L-天冬酰胺-L-赖氨酸	Amino acid and Its metabolites	氨基酸及其代谢物	Small Peptide	小肽	C10H20N4O4	389.111	260.149	9.7123	M+NH4	9.33506	2	0.645	rp	22677-58-3	16122521	-	65187	-	37167.8	42977.3	43829.7	44564.7	30303.4	30868.3	38953.4	36471.5	38312.3	38009.7	48302.2	37687.5	33573.3	29587.1	33249.8	31216.8	30810.6	43806.2	37487.6	47389.5	36129	34708.5	31897.6	19529.4	22301.9	51287.9	43852.9	34071.7
C18_positive	MW0053910	Carnitine C6:0	肉碱 C6:0	FA	脂肪酰类	CAR	酰基肉碱	C13H25NO4	260.185	259.178	3.4291	M+	0.421641	1	0.8889	rp	22671-29-0	6426853	HMDB0000705	3548	-	6530.05	13359.4	2342.39	10497.3	4786.27	3505.15	5331.56	5565.02	8681.62	3978.28	8359.1	4614.96	5055.99	8231.15	4317.5	8815.97	4095.79	4120.88	1058.42	3485.06	4675.23	5086.01	7922.44	9703.66	7330.03	4851.7	14976.1	1339.42
C18_positive	MEDP1448	MG(18:0/0:0/0:0)	MG(18:0/0:0/0:0)	GL	甘油脂类	MG	单甘油酯	C21H42O4	359.315	358.308	9.1	M+H	0.173353	1	0.9437	rp	22610-61-3	15560610	HMDB0011131	-	-	525999	479174	340725	396504	123973	203151	234408	552659	594447	412873	262028	463738	564247	428180	704934	756934	226868	111699	398726	1.20484e+06	469501	205119	369153	409980	454707	447362	465405	143123
C18_positive	MW0123124	9-Amino-1,2,3,4-tetrahydroacridine bis 1,7-heptylene dihydrochloride	9-氨基-1,2,3,4-四氢吖啶双1,7-庚烯二盐酸盐	Heterocyclic compounds	杂环化合物	Heterocyclic compounds	杂环化合物	C33H42Cl2N4	510.355	564.279	9.0393	M+NH4	8.02011	2	0.7067	rp	224445-12-9	9959612	-	64641	-	414065	403489	368761	247594	203110	314485	405042	217169	54148.9	174532	395311	284149	386134	553256	475896	301230	3312.32	271291	440859	639051	268560	250295	353802	289245	752774	438371	371675	360122
C18_positive	MW0011495	(all-E)-6'-Apo-y-caroten-6'-al	(全-E)-6'-Apo-y-caroten-6'-al	Aldehyde,Ketones,Esters	醛、酮、酯类	Aldehydes	醛类	C32H42O	443.333	442.324	10.9189	M+H	3.08884	3	0.7999	rp	22255-36-3	20055192	HMDB0040118	-	-	13418.9	14530.7	14317.7	14740.9	7177.19	6923.46	17717.8	12503.8	14149.6	15452.9	13462.4	10099.5	10068.8	11002.7	9316.3	16985.6	13212.5	17956.5	11876.8	10586	14408.3	11199.5	9713.6	8311.19	11405.1	9618.89	24710.1	10468
C18_positive	MW0153243	LPC(18:2/0:0)	LPC(18:2/0:0)	GP	甘油磷脂类	LPC	溶血磷脂酰胆碱	C26H50NO7P	801.991	519.332	8.3287	3M+2Na	0.981644	4	0.7261	rp	22252-07-9	11005824	HMDB0010386	-	-	73112.8	184393	62491.2	86156.9	59561.8	118489	104405	144454	83878.2	67899.7	54317.4	92236.3	102404	110743	91317.1	40027.4	92685.3	85918.2	23788.8	79116.1	84319.2	69099	101748	22890.5	81533.7	125257	58034.3	92794.4
C18_positive	MW0007109	Fenamiphos	苯胺磷	Benzene and substituted derivatives	苯及其衍生物	Benzene and substituted derivatives	苯及其衍生物	C13H22NO3PS	304.12	303.106	4.5685	M+H	13.7246	2	0.7388	rp	22224-92-6	31070	HMDB0031787	-	C18659	36915.4	36557.6	39025.2	34383.1	31863.2	25671.1	35308	32840.2	33539.2	36600	28474.6	32057.4	26886.4	36087	32554.5	34155.3	30426.2	29808.1	32536.9	26378	52026.9	53461.9	52450	46469.5	51381.5	36706.2	51896.6	33068.1
C18_positive	MW0154006	Mycolactone	霉内酯	Aldehyde,Ketones,Esters	醛、酮、酯类	Ketones	酮类	C44H70O9	707.492	742.502	10.7349	M+H-2H2O	12.297	3	0.6124	rp	222050-77-3	5282079	-	-	C12151	9746.52	14342.5	5724.04	8790.57	6797.99	8429.94	9311.24	10621.6	8187.54	10155.9	6157.35	7955.64	7248.74	7469.32	7504.8	6642.14	8843	7097.34	6789.55	5931.97	7346.74	10711.8	5244.66	7033.82	6978.05	10171.2	5665.22	5718.96
C18_positive	MW0000065	16-Hydroxytabersonine	16-羟基塔巴索宁	Alkaloids	生物碱	Alkaloids	生物碱	C21H24N2O3	727.349	352.179	10.1845	2M+Na	0.830719	2	0.5725	rp	22149-28-6	443326	-	-	-	3816.76	3616.74	3067.87	3495.62	2077.68	1159.91	2908.41	4474.79	2639.84	3756.42	1811.95	1466.66	2308.22	1744.59	3401.79	4216.2	2978.5	4082.68	6039.75	1921.06	4912.97	3556.44	3413.98	1736.93	2926.14	3843.06	3585.66	2724.84
C18_positive	MW0104240	1-Aminocyclopropanecarboxylic acid	1-氨基环丙烷-1-羧酸	Organic acid and Its derivatives	有机酸及其衍生物	Organic acid and Its derivatives	有机酸及其衍生物	C4H7NO2	148.059	101.048	0.8287	M+HCOO+2H	5.03449	1	0.9394	rp	22059-21-8	535	HMDB0036458	-	C01234	11772.3	9086.65	4079.56	5695.36	13209.1	10358	10745.6	3761.2	10513.8	6321.41	14014	6589.22	4133.68	3156.65	1445.16	4209.75	8451.92	3577.02	4829.98	6333.9	2436.16	649.805	1544.3	4214.35	543.611	6025.43	3979.4	1413.87
C18_positive	MW0125801	Nifedipine	硝苯地平	Heterocyclic compounds	杂环化合物	Heterocyclic compounds	杂环化合物	C17H18N2O6	347.123	346.116	3.3526	M+H	3.87941	2	0.6269	rp	21829-25-4	4485	HMDB0015247	-	C07266	6905.19	4863.92	1534.46	6235.51	3703.16	1844.02	4138.91	3921.93	8283.78	2936.1	5428.8	1454.94	3743.14	5810.13	3203.34	3290.26	1312.45	3737.88	981.255	3225.43	3878.81	5231.52	5777.37	4978.99	4169.02	4084.2	4285.49	1409.66
C18_positive	MW0005286	(p-Nitrophenyl)phosphonic acid	(对硝基苯基)膦酸	Benzene and substituted derivatives	苯及其衍生物	Benzene and substituted derivatives	苯及其衍生物	C6H6NO5P	176.011	202.998	1.468	M+H-CO	1.6015	4	0.7115	rp	2175-86-2	196997	-	-	-	6152.21	5703.14	11679	9720.28	4570.28	8899.31	5106.33	2517.15	3413.65	5230.25	7023.67	14018	11526.9	6343.38	10316.2	9453.55	11310.7	11815.6	11658.6	9747.04	11381.4	9823.45	10318.7	8736.1	8827.53	12465.1	5558.4	4435.36
C18_positive	MW0152146	Latia luciferin	拉丁萤光素	Aldehyde,Ketones,Esters	醛、酮、酯类	Aldehydes	醛类	C15H24O2	300.193	236.178	9.5747	M+CH3CN+Na	1.825	3	0.9002	rp	21730-91-6	5280505	-	-	C02293	148042	138458	61619.3	123253	48228.8	107815	148556	197963	50027.4	65291.7	121562	73.272	85.4495	222.15	204.025	155.49	231.488	114055	193.394	41448.8	164.662	108.333	117.406	209.697	86.6871	126.431	223.175	188.977
C18_positive	MW0015757	Amitenone	阿米替尼酮	Aldehyde,Ketones,Esters	醛、酮、酯类	Ketones	酮类	C53H72O8	859.499	836.523	0.6747	M+Na	10.4237	4	0.5469	rp	21682-47-3	12306042	HMDB0029550	-	-	8104.63	8276.81	1560.83	2967.72	9570.66	5775.9	5131.05	1893.9	6450.37	3313.01	8974.24	1258.25	1589.04	983.084	1888.9	937.509	881.286	1083.01	2701.07	1251.42	1738.1	1495.71	470.656	567.779	1720.24	1914.98	1489.83	816.048
C18_positive	MW0001076	1-(2-Chloro-6-fluorobenzyl)piperazine	1-(2-氯-6-氟苄基)哌嗪	Benzene and substituted derivatives	苯及其衍生物	Benzene and substituted derivatives	苯及其衍生物	C11H14ClFN2	267.045	228.083	1.4371	M+K	2.386	4	0.6938	rp	215655-20-2	735737	-	-	-	8571.27	9533.36	10741.6	10650	7103.44	9347.23	8209.28	5715.24	4359.96	6645.46	7574.32	12481	9918.5	9815.92	9649.07	10401.7	10025.2	10451.2	11214.1	8330.86	11211.3	10110.3	10476.2	8229.68	10114.5	10098.4	7848.02	6637.42
C18_positive	MW0006462	Rosophenine G	罗索芬 G	Heterocyclic compounds	杂环化合物	Heterocyclic compounds	杂环化合物	C24H17N3NaO7S3+	579.016	578.013	6.5025	M+H	1.0896	4	0.7235	rp	2150-33-6	135421837	HMDB0033384	-	-	5520.42	4529.78	524.452	2628.96	2715.11	3806.63	2828.89	3520.5	2846.42	1282.93	4857.55	26.4765	44.5711	31.6614	31.0234	25.5833	85.0995	1170.26	63.9132	457.796	31.8344	18.1114	26.285	32.7749	45.5391	47.6381	4.06537	73.2098
C18_positive	MW0146493	Azaspiracid-1	阿扎哌酸-1	Organic acid and Its derivatives	有机酸及其衍生物	Organic acid and Its derivatives	有机酸及其衍生物	C47H71NO12	824.487	841.498	4.1348	M+H-H2O	7.36209	3	0.6016	rp	214899-21-5	21593892	HMDB0033805	-	-	285135	242232	144931	176054	205990	247112	204054	344288	246773	175920	278965	244589	383433	255909	216212	264142	362775	277233	174096	392183	21727	24652.7	35021.8	34653.4	34177.6	234777	35447.5	174271
C18_positive	MW0125904	Nb-Palmitoyltryptamine	Nb-棕榈酰色胺	Tryptamines,Cholines,Pigments	色胺、胆碱、色素	Tryptamines	色胺	C26H42N2O	399.333	398.33	7.5018	M+H	5.71475	4	0.6257	rp	21469-15-8	3726592	HMDB0040815	-	-	16291	7171.36	2305.43	7981.79	4503.46	2672.29	9881.4	5491.82	13911.9	3777.95	12117.7	1937.59	2033.43	1332.87	1316.42	3315.16	1256.24	127.74	361.076	5543.04	1294.13	2937.77	3259.98	5462.85	3679.83	509.432	3411.32	1987.28
C18_positive	MW0159370	Virginiamycin m1	维吉尼亚霉素m1	Heterocyclic compounds	杂环化合物	Heterocyclic compounds	杂环化合物	C28H35N3O7	567.277	525.247	10.0776	M+CH3CN+H	8.141	3	0.5625	rp	21411-53-0	5459319	-	-	-	45523	50437.5	18849.6	46069	16525.8	28002.8	45271.8	57067.8	23558.3	18576.8	32260.6	6524.03	7658.23	8788.22	4772.54	9652.32	7798.24	42774.3	3624.24	24033.1	98.8249	179.737	248.472	272.314	107.101	66.2115	142.497	805.046
C18_positive	MW0013325	25-Hydroxyvitamin D2	25-羟基维生素 D2	CoEnzyme and vitamins	辅酶和维生素	CoEnzyme and vitamins	辅酶和维生素	C28H44O2	412.339	412.334	6.7342	M+	13.0029	2	0.6893	rp	21343-40-8	5710148	HMDB0001438	217	-	17981.6	13063.2	14703.6	14933.9	13866.7	13061.1	13699.2	16565.2	18383.9	13279	15127.7	15225.2	14886	16485.5	15604.1	14998.2	17263.6	13680.1	14948.5	13008.8	14541.5	13695.2	14987.6	17677.3	14993.4	15107.3	13657.5	14965.2
C18_positive	MW0006902	Methyldiphenylphosphine oxide	二苯基甲基氧化膦	Benzene and substituted derivatives	苯及其衍生物	Benzene and substituted derivatives	苯及其衍生物	C13H13OP	450.18	216.07	7.9315	2M+NH4	6.59282	2	0.7191	rp	2129-89-7	75041	-	519	-	6463.44	5179.78	6514.7	4999.76	5656.02	3470.91	3915.54	6883.96	6714.84	4708.07	5956.75	4705.01	5209.36	5158.89	4809.25	4815.79	10.7921	5304.82	1736.68	5489.12	4136.74	4002.25	4353.68	3902.72	4093.7	2771.73	5067.67	5403.27
C18_positive	MW0000928	Verimol B	Verimol B	Benzene and substituted derivatives	苯及其衍生物	Benzene and substituted derivatives	苯及其衍生物	C18H20O5	633.256	316.131	6.7261	2M+H	24.0538	2	0.6212	rp	212516-35-3	45360335	HMDB0038323	-	-	199364	186253	76311.6	237846	120810	76251.8	96482.3	86656.3	127358	40421.3	128869	120994	102822	73937	52183.9	22597.5	91351.2	161524	62819.8	103395	32074.5	97215.1	43127.4	30273.6	22966	47062.7	21388.5	16878.4
C18_positive	MW0124427	Indolmycin	吲哚霉素	Heterocyclic compounds	杂环化合物	Heterocyclic compounds	杂环化合物	C14H15N3O2	537.215	257.116	10.8882	2M+Na	9.55484	2	0.6894	rp	21200-24-8	135417159	-	-	C21444	2512.02	654.865	14.6597	866.42	420.199	250.723	1372.94	1124.01	487.231	455.459	1019.35	315.359	169.525	57.5558	96.3081	109.924	911.169	751.654	401.69	318.584	348.374	298.051	303.337	207.478	840.914	291.666	178.65	344.034
C18_positive	MW0007249	Gliclazide	格列齐特	Benzene and substituted derivatives	苯及其衍生物	Benzene and substituted derivatives	苯及其衍生物	C15H21N3O3S	647.271	323.13	5.3241	2M+H	1.78371	2	0.7125	rp	21187-98-4	3475	HMDB0015252	-	-	116181	101827	39228.5	138128	45625.7	65827.7	85517.3	69896.2	98017.6	38352.2	43881	62918.5	69547.6	61398.3	50233.7	20310.7	31111.5	51690.6	22493.7	60967.1	30525.7	66653.1	44005.5	29604.6	23317.3	44659.8	18130	11495.5
C18_positive	MW0114495	beta-D-Galp-(1->3)-D-GalpNAc	β-D-半乳糖基-(1->3)-N-乙酰基-D-半乳糖胺；β-D-吡喃半乳糖基-(1->3)-N-乙酰基-D-半乳糖胺	Carbohydrates and Its metabolites	碳水化合物及其代谢物	Sugars	糖类	C14H25NO11	767.307	383.143	8.8343	2M+H	13.4018	2	0.5076	rp	20972-29-6	441248	-	-	C07278	4358.1	4931.94	5153.94	5876.65	5891.04	2865.21	8194.56	8401.63	5846.51	6288.84	5584.04	4579.97	7477.67	4346.37	3929.38	7964.58	5163.16	9170.65	6439.76	3964.48	9675.07	6056.66	7685.53	3967.33	4874.72	5244.69	7311.84	4812.8
C18_positive	MW0016421	Cauloside C	花椰菜苷C	Organic acid and Its derivatives	有机酸及其衍生物	Organic acid and Its derivatives	有机酸及其衍生物	C41H66O13	789.447	766.45	4.1814	M+Na	7.80627	2	0.803	rp	20853-58-1	13878151	-	-	C17547	196016	161060	97411.9	118197	141356	182152	151958	246272	179798	131202	195242	87008.5	231010	97108.5	78722.8	97913.2	134318	193036	65902.5	249630	3704.17	4405.41	6762.41	7411.89	6020.12	45606.3	7344.21	31358.3
C18_positive	MW0144376	Adiantifoline	阿地安托林	Alkaloids	生物碱	Alkaloids	生物碱	C42H50N2O9	727.349	726.352	10.4297	M+H	8.43713	3	0.6628	rp	20823-96-5	167937	-	-	C09323	16941.4	12298.6	15371.8	17151.1	12202.5	9010.52	20697.8	17910.4	17835.3	12888.3	13385.9	16165.9	7770.09	13468.1	13931.4	24145.9	13877.8	18145.7	17282.5	10461	24500.7	13233.5	18790.8	7316.26	20237.6	15282.4	20792.5	16322.2
C18_positive	MW0006396	1,1-Bis(4-hydroxyphenyl)ethane	1,1-双(4-羟基苯基)乙烷	Benzene and substituted derivatives	苯及其衍生物	Benzene and substituted derivatives	苯及其衍生物	C14H14O2	429.21	214.099	11.1631	2M+H	10.0606	2	0.6814	rp	2081-08-5	608116	-	-	-	9073.72	11645	8235.61	9979.29	2522.86	3250.49	10229.5	7950.58	6333.36	9743.65	6412.37	4931.89	3634.59	4616.48	6252.15	9186.31	9235.54	10275.1	4704.13	5232.28	10971.8	6484.83	3299.43	3114.68	7788.67	5087.97	7352.21	4704.14
C18_positive	MW0121141	5-Benzyloxytryptamine	5-苄氧基色胺	Tryptamines,Cholines,Pigments	色胺、胆碱、色素	Tryptamines	色胺	C17H18N2O	267.149	266.142	3.3832	M+H	2.28325	4	0.6961	rp	20776-45-8	89576	-	-	-	103.247	803.407	3466.15	2280.6	1122.99	1283.33	87.3345	5898.01	1365.28	3053.39	1377.23	208.714	149.629	3317.45	3332.84	1325.06	1500.96	1110.67	849.776	1988.5	4381.47	3042.86	4806.8	3990.03	3189.86	3552.13	4418.34	3778.19
C18_positive	MW0002064	2,2',3,4,4',5',6-Heptabromodiphenyl ether	2,2',3,4,4',5',6-七溴二苯醚	Benzene and substituted derivatives	苯及其衍生物	Benzene and substituted derivatives	苯及其衍生物	C12H3Br7O	738.451	721.441	4.5062	M+Na	16.3925	3	0.6399	rp	207122-16-5	15509899	HMDB0037546	-	C18140	336933	280048	157255	185922	285829	298441	258717	422258	333287	215658	360044	326898	407057	307121	188137	335772	504105	266025	222510	333898	32922.5	36052.1	53458.6	53434	42819.8	408672	67539.1	263662
C18_positive	MW0054452	Lucyoside R	葡萄糖苷R	Steroids	甾体	Steroid	甾体	C36H58O11	667.394	666.398	10.007	M+H	10.3738	4	0.7977	rp	206270-86-2	3083524	HMDB0032836	-	-	762077	590934	114137	487255	229046	408225	156157	187768	192838	152130	281562	2.9411e+06	2.99021e+06	2.80221e+06	2.83358e+06	2.41062e+06	2.70644e+06	942.786	2.27006e+06	2.81463e+06	2.38373e+06	2.32637e+06	2.62131e+06	3.28308e+06	2.428e+06	2.5396e+06	2.35159e+06	2.40148e+06
C18_positive	MW0052608	Ergosterol peroxide	过氧化麦角甾醇	Hormones and hormone related compounds	激素及激素相关物质	Hormones and hormone related compounds	激素及激素相关物质	C28H44O3	428.334	428.329	5.9613	M+	14.1192	2	0.6822	rp	2061-64-5	5351516	HMDB0037941	-	-	29017.6	29245.5	21567.6	20672.2	28679.4	28553.5	24949.5	23821.4	23272	26693.4	25439.8	24889.8	27912.7	21501.9	26175	32969.1	26085	19186.9	23175.1	15853.2	14022.2	12104.2	13738.8	17906.5	12760.3	13390.8	12126	13523
C18_positive	MW0141009	1-(1Z-Octadecenyl)-2-(4Z,7Z,10Z,13Z,16Z,19Z-docosahexaenoyl)-sn-glycero-3-phosphoethanolamine	1-（1Z十八烷基）-2-（4Z，7Z，10Z，13Z，16Z，19Z二十二碳六烯基）-sn-甘油-3-磷酸乙醇胺	Others	其他	Others	其他	C45H78NO7P	776.571	775.552	10.2152	M+H	17.5395	2	0.7936	rp	206059-98-5	42607458	HMDB0011394	-	-	3063.94	5395.41	5135.88	2316.36	8443.41	8484.46	6438.91	5039.26	7342.44	3687.83	3354.5	7539.14	9758.6	3992.06	6754.43	13128.5	8478	9569.05	11403.2	7187.91	11822.9	8880.1	12591.1	219674	8011.01	10322.5	15239.3	809.224
C18_positive	MW0063822	Tetrahydroaldosterone-3-glucuronide	Tetrahydroaldosterone-3-glucuronide	Hormones and hormone related compounds	激素及激素相关物质	Hormones and hormone related compounds	激素及激素相关物质	C27H40O11	558.29	540.257	4.77	M+NH4	2.53447	3	0.5385	rp	20605-81-6	167918	HMDB0010357	-	-	8928.32	7555.81	6154.68	13416.5	14486.1	17657.1	8037.98	10289.3	15107.9	5212.3	9475.85	11464.6	12204.6	14806.7	14745.2	9086.5	8680	13502.3	5619.05	12355.2	7622.77	27360.1	13030.5	14823.6	17012.3	13162.1	19993.7	13035.6
C18_positive	MW0168376	Alpha-Solanin	α-茄素	Alkaloids	生物碱	Alkaloids	生物碱	C45H73NO15	868.513	867.498	4.2126	M+H	7.92477	2	0.876	rp	20562-02-1	442984	HMDB0034202	-	-	218732	188182	114818	129317	160696	184554	153059	268990	194678	136584	216988	179824	313886	186575	159155	193031	268685	230207	124928	307998	17818.2	18347.3	28788.4	26426.3	27044.6	179847	31363.9	130713
C18_positive	MEDL00902	LPC(0:0/14:0)	LPC(0:0/14:0)	GP	甘油磷脂类	LPC	溶血磷脂酰胆碱	C22H46NO7P	468.309	467.301	7.6705	M+H	1.40373	1	0.9165	rp	20559-16-4	-	HMDB0010379	-	-	732599	437670	317877	319157	815623	674299	739117	444802	483437	462413	372490	1.91253e+06	907172	308585	423735	282752	413821	691414	355555	878837	375855	450093	892523	1.34365e+06	606597	477450	473430	735153
C18_positive	MW0120025	4,5-Diaminofluorescein	4,5-二氨基荧光素	Heterocyclic compounds	杂环化合物	Heterocyclic compounds	杂环化合物	C20H14N2O5	363.097	362.09	4.1658	M+H	1.35407	2	0.8279	rp	205391-01-1	10666340	-	64883	-	61925.7	59612.9	64953.1	62184.6	60564.9	58596.2	56354.1	64815.8	63329	61967.1	63646.6	62906	61144.4	60711.9	63361.6	64422.8	62946.8	64307.2	63639.5	61615.7	61797.6	64656.8	64839.8	65201.7	63307.5	64208.8	58000.8	60650.4
C18_positive	MW0142805	3-Amino-2-oxopropyl phosphate	3-氨基-2-氧代丙基磷酸酯；1-氨基-3-(磷酸羟基）丙-2-酮	Aldehyde,Ketones,Esters	醛、酮、酯类	Ketones	酮类	C3H8NO5P	361.023	169.014	6.7803	2M+Na	13.45	3	0.6069	rp	205189-34-0	5	-	-	-	6310.25	6832.45	6339.27	7014.14	7209.24	6107.38	8396.91	7077.25	6308.37	6253.79	7452.82	6360.73	6587.72	5235.73	6608.85	7418.15	6650.93	5986.24	7813.92	6467.91	7466.82	7706.13	7038.91	7229.16	7289.43	7081.06	7894.95	6037.95
C18_positive	MW0110450	Valylproline	缬氨酰脯氨酸	Amino acid and Its metabolites	氨基酸及其代谢物	Small Peptide	小肽	C10H18N2O3	329.004	214.132	7.4864	M-2H+3K	8.23373	2	0.7065	rp	20488-27-1	9837272	HMDB0029135	-	-	5893.01	8458.37	6478.18	6610.75	6877.51	4965.72	8325.11	4523.97	6220.99	10540.4	5138.7	7017.25	7733.51	6711.87	7627.02	4969	8696.11	7206.22	6154.36	6895.47	6671.94	6218.57	6018.58	5640.03	5118.06	6387.99	7317.06	10108.3
C18_positive	MW0151196	Homaline	霍马林	Heterocyclic compounds	杂环化合物	Heterocyclic compounds	杂环化合物	C30H42N4O2	490.329	490.331	9.59	M+	3.24441	3	0.7402	rp	20410-93-9	442860	-	-	C10599	18367	11984.4	1503.55	8715.25	6961	9276.99	10560.6	8463.49	9285.27	5306.23	12394.2	3804.95	3356.62	4579.48	5937.34	5016.78	7752.08	6413.6	2832.55	5253.62	5565.09	4822.34	4291.31	1483.51	2763.62	8813.76	4915.62	3185.7
C18_positive	MW0114065	Chlorogenic Acid	绿原酸	Organic acid and Its derivatives	有机酸及其衍生物	Organic acid and Its derivatives	有机酸及其衍生物	C16H18O9	337.094	354.095	5.9152	M+H-H2O	3.1251	2	0.7184	rp	202650-88-2	1794427	HMDB0003164	3498	C00852	16869.1	14804	14501.6	13708.7	13404.2	12229.6	11028.2	16478.8	18282.6	14863	15379.2	13201.8	12727	13733.7	14741.5	12202.7	17111.4	9869.38	12684.6	12947.5	12572.5	14284	13082.7	15911.7	15879.3	13617.4	13545.5	15041
C18_positive	MW0108921	N-tetradecanoyl-L-Homoserine Lactone	N-十四烷酰-L-高丝氨酸内酯	Aldehyde,Ketones,Esters	醛、酮、酯类	Esters	酯类	C18H33NO3	312.25	311.246	5.1087	M+H	9.64406	2	0.8837	rp	202284-87-5	58122267	-	64716	-	17476.8	13768.1	13727.7	14414.7	13523.2	13145.2	12555.6	14495.6	16612	13496.4	14438	13729.9	13951.3	13937.1	13493.9	13269.6	14992.9	13684.4	12753.1	11929.6	12412.8	13435.5	14039.3	15258.1	13850.3	13470.6	13032.7	13626.2
C18_positive	MW0108704	N-Benzyloxycarbonyl-L-leucine	N-苄氧基羰基-L-亮氨酸	Amino acid and Its metabolites	氨基酸及其代谢物	Amino acid derivatives	氨基酸衍生物	C14H19NO4	531.274	265.131	11.1029	2M+H	6.67558	2	0.7117	rp	2018-66-8	74840	-	-	C04335	7318.71	4997.63	4927.92	5676.37	1972.16	2712.63	9395.74	5046.82	5108.39	4404.18	5112.87	3561.42	3159.81	3054.01	3370.02	5130.17	5714.9	5899.01	3286.39	3338.78	5400.07	3539.2	2081.81	2549.08	4366.15	4771.99	3740.76	4002.09
C18_positive	MW0107580	Isonicotinylglycine	异烟酰甘氨酸	Amino acid and Its metabolites	氨基酸及其代谢物	Amino acid derivatives	氨基酸衍生物	C8H8N2O3	181.063	180.054	6.4558	M+H	6.275	3	0.5684	rp	2015-20-5	160607	HMDB0041912	-	C16623	877.426	41.578	2.24383	18.5924	1.83233	26.3396	40.8407	13.9094	2.51733	550.096	52.1213	4601.66	4835.57	2028.65	1756.07	1659.78	5067.04	422.734	1618.2	7011.65	1.111	0.572669	0.641599	1.43419	3.06985	0.792581	171.543	1.12189
C18_positive	MW0144231	Ac-Arg-Tyr-Tyr-Arg-Ile-Lys-NH2	-	Amino acid and Its metabolites	氨基酸及其代谢物	Amino acid derivatives	氨基酸衍生物	C44H70N14O9	956.566	938.545	4.3209	M+H+NH3	12.8073	4	0.7635	rp	200959-48-4	9963005	-	-	-	69158.1	57032.4	36755.8	39601.8	48315.3	59519.3	47601.5	85032.8	57567.2	43226	65476.8	43494.2	106214	49413.9	39256.2	50295.9	66571	74782.5	31556.3	105437	4741.06	6104.82	7949.61	7752.29	7955.72	52109.3	9071.93	39215.9
C18_positive	MEDP0362	Neopterin	新蝶呤	Heterocyclic compounds	杂环化合物	Pteridines and derivatives	蝶啶及其衍生物	C9H11N5O4	295.117	253.081	7.7778	M+CH3CN+H	4.25	3	0.9204	rp	2009-64-5	135398721	HMDB0000845	-	C05926	42543.4	33372.5	32459	33262.3	32537.8	31316.5	26627.8	41093.5	43626.7	28336.1	48844.8	32824.3	36435	36473.3	48034.8	34891.9	34090.1	31715	29912.7	28518.7	32354.1	29353.1	45709	34593.1	33430.4	50778.1	25841.6	37766.5
C18_positive	MW0127419	Butylate	丁酯	Aldehyde,Ketones,Esters	醛、酮、酯类	Esters	酯类	C11H23NOS	281.164	217.15	9.7426	M+CH3CN+Na	4.23406	2	0.7061	rp	2008-41-5	16181	-	-	-	29765.3	29031.3	37777.5	39310.3	31416.6	26727.7	33705.3	37586	30285.6	40976.6	32000.3	28769.8	29971.4	27989.4	32251	33509.7	30143.2	31864	33226.3	30162.2	29821.4	33739.1	30949.1	28018.4	29268.1	33427	31840.9	41802.8
C18_positive	MW0015670	(4aR,5S,8aR)-5-[2-[(1S,4aR,8aR)-5,5,8a-trimethyl-2-methylidene-6-oxo-1,3,4,4a,7,8-hexahydronaphthalen-1-yl]ethyl]-1,1,4a,6-tetramethyl-4,5,8,8a-tetrahydro-3H-naphthalen-2-one	(4aR,5S,8aR)-5-[2-[(1S,4aR,8aR)-5,5,8a-三甲基-2-亚甲基-6-氧代-1,3,4,4a,7,8- hexahydronaphthalen-1-yl]ethyl]-1,1,4a,6-tetramethyl-4,5,8,8a-tetrahydro-3H-naphthalen-2-one	Others	其他	Others	其他	C30H46O2	438.351	438.35	7.5324	M+	1.61816	3	0.7398	rp	19940-78-4	101596842	HMDB0036787	-	-	428263	383358	372788	446636	447378	412731	326685	457804	407228	345793	375057	451703	352962	358623	371538	374737	407584	343130	346962	330557	322578	345185	412154	356816	374559	370993	323052	345417
C18_positive	MEDP1362	Methyl-tyrosine	甲基间酪氨酸	Amino acid and Its metabolites	氨基酸及其代谢物	Amino acid derivatives	氨基酸衍生物	C10H13NO3	234.053	195.089	1.4526	M+K	3.99222	1	0.5483	rp	19897-63-3	519723	-	-	-	24000.2	24855.6	31048	27743.5	20224.7	26321.5	22974.1	19089.6	16524.7	17482.9	24142.8	38257.5	32119.8	27925.7	29283	28441.8	32953.8	34857.9	32122.4	30911.7	32793.2	30348.2	31014.2	23777.6	26513.1	34853.2	24999.3	21109.9
C18_positive	MW0015125	7,8-Dehydroastaxanthianthin	7,8-脱氢虾青素	Aldehyde,Ketones,Esters	醛、酮、酯类	Ketones	酮类	C40H50O4	679.33	594.371	9.1761	M+K+HCOOH	9.87717	3	0.6854	rp	19866-02-5	131752072	HMDB0036872	-	-	13947.1	5855.35	2677.21	8193.06	7586.48	2880.01	8808.23	10342.8	5250.45	5544.13	6527.47	2580.67	3235.98	2856.35	4879.17	4358.65	5846.57	5831.05	3088.52	3056.11	6836.48	6924.05	3922.42	12140.4	5377.55	4555.99	6423.67	5802.93
C18_positive	MW0121981	2-Amino-6-bromopyridine	2-氨基-6-溴吡啶	Heterocyclic compounds	杂环化合物	Heterocyclic compounds	杂环化合物	C5H5BrN2	172.975	171.964	0.4714	M+H	3.47675	4	0.6702	rp	19798-81-3	300809	-	-	-	7647.74	6957.55	7892.55	6998.52	6354.62	6768.47	6264.09	7219.81	7818.51	4509.71	6457.41	6601.16	7646.67	6146.72	7387.83	15661.9	6472.09	7717.11	7253.6	6832.29	7421.66	15798.1	7521.3	14814.4	7289.27	5945.64	12501.3	3858.56
C18_positive	MW0063621	Sphinganine 1-phosphate	鞘氨醇 1-磷酸	SL	鞘脂类	SM	鞘磷脂	C18H40NO5P	399.3	381.264	7.1605	M+NH4	3.725	3	0.8919	rp	19794-97-9	644260	HMDB0001383	3512	C01120	42251.5	34890.5	14761.1	35424.8	20254.6	46280.5	42250.1	61108.6	13422.1	21978.7	51559.4	67.0998	229.364	84.7726	33.3505	63.1036	68.6176	25947	109.634	36313.5	64.4007	52.7729	5.87782	95.5269	75.1327	34.7558	63.1479	58.9116
C18_positive	MW0063376	(1R,6S,7S)-9-[(Z)-2-Methoxycarbonyl-3-methylbut-1-enyl]-5,5-dimethyl-8,11-dioxo-12-oxatricyclo[5.3.2.01,6]dodec-9-ene-10-carboxylic acid	-	Terpenoids	萜类	Terpenoids	萜类	C21H26O7	413.159	390.168	9.498	M+Na	3.97672	2	0.7505	rp	197799-63-6	102586055	HMDB0032082	-	-	7847.82	6502.21	19.1081	7018.65	296.604	2473.09	1315	2960.14	2502.96	3353.08	2292.81	122.593	27.422	51.3829	5.48579	129.162	71.1274	641.155	83.9314	153.917	58.7038	49.0958	58.3391	58.3468	43.9389	70.8328	64.7953	5.5474
C18_positive	MW0103974	Procysteine	丙半胱氨酸	Organic acid and Its derivatives	有机酸及其衍生物	Organic acid and Its derivatives	有机酸及其衍生物	C4H5NO3S	148.002	146.999	0.7982	M+H	10.0345	4	0.5527	rp	19771-63-2	72390	-	-	-	5231.77	3848.42	1310.37	3019.34	4374.42	3429.14	3701.51	918.308	3905.43	4047.02	3620.43	2782.63	2729.2	2839.06	2269.31	3434.93	2539.3	2057.59	2279.29	4077.83	2346.87	3364.3	3281.66	3567.01	3132.82	3931.31	5376.23	3195.1
C18_positive	MW0140737	[(1R)-1-(3-aminophenyl)-3-(3,4-dimethoxyphenyl)propyl] (2S)-1-(3,3-dimethyl-2-oxopentanoyl)piperidine-2-carboxylate	(R)-1-(3-氨基苯基)-3-(3,4-二甲氧基苯基)丙基(S)-1-(3,3-二甲基-2-氧代戊酰基)哌啶-2-羧酸酯	Heterocyclic compounds	杂环化合物	Heterocyclic compounds	杂环化合物	C30H40N2O6	525.288	524.289	3.5285	M+H	12.1823	2	0.8514	rp	195513-96-3	35027274	-	64652	-	229253	201048	115276	141959	169377	200860	170981	290149	196104	138202	214388	146225	159707	157865	139062	159244	213739	151406	97991.1	192538	3321.42	3632.11	5307.84	5631.98	4950.47	33817.4	5421.61	22700.6
C18_positive	MEDL01731	Gly-Ile	甘氨酸-异亮氨酸	Amino acid and Its metabolites	氨基酸及其代谢物	Small Peptide	小肽	C8H16N2O3	377.234	188.116	3.9808	2M+H	16.2434	2	0.6358	rp	19461-38-2	88079	HMDB0028844	23851	-	50051.8	40032.3	22741.5	28463.7	32578.5	40552.4	33331.2	57619.8	42352.3	31365.3	49455.7	48842.1	54936.7	49405.8	40759.4	53972.7	73429.4	41459.2	31317	58445.3	2871.98	3622.75	4703	4716.59	4313.02	36781.4	5672.64	26653.6
C18_positive	MW0054535	1-(9Z-octadecenoyl)-sn-glycero-3-phosphocholine	1-油酰基-sn-甘油-3-磷酸胆碱	GP	甘油磷脂类	LPC	溶血磷脂酰胆碱	C26H52NO7P	544.338	521.348	9.0393	M+Na	1.76361	3	0.9711	rp	19420-56-5	16081932	HMDB0002815	-	-	8.40248e+06	7.25821e+06	3.01571e+06	5.12161e+06	6.45615e+06	4.66395e+06	7.85123e+06	7.67327e+06	6.96125e+06	4.07087e+06	4.75395e+06	5.72691e+06	6.60136e+06	4.61451e+06	5.37531e+06	4.43216e+06	5.43816e+06	5.84813e+06	3.51516e+06	5.03428e+06	5.08442e+06	4.09977e+06	5.00888e+06	5.80494e+06	5.27121e+06	5.56906e+06	4.5142e+06	6.41856e+06
C18_positive	MEDP1681	Leu-Gly-Leu	亮氨酸-甘氨酸-亮氨酸	Amino acid and Its metabolites	氨基酸及其代谢物	Small Peptide	小肽	C14H27N3O4	302.205	301.2	2.0416	M+H	0.39125	4	0.7403	rp	19408-48-1	88047	-	21638	-	19101.1	20922.7	5697.7	7951.34	9499.05	12954.8	14347.3	14265.9	18063.9	3504.98	9626.91	6321.29	7783.37	4695.91	5080.19	6573.92	5096.37	10802.9	3864.15	7970.96	5477.5	4547.08	5331.8	4712.91	5284.59	11445.7	6257.31	4063.09
C18_positive	MEDP0588	Ritalinic acid	利他宁酸	Organic acid and Its derivatives	有机酸及其衍生物	Organic acid and Its derivatives	有机酸及其衍生物	C13H17NO2	288.118	219.126	5.1701	M+Na+HCOOH	10.9851	2	0.8278	rp	19395-41-6	86863	HMDB0042008	-	-	5999.79	5878.61	5823.01	5842.72	5931.73	5434.23	5956.2	6521.61	7106.33	6388.14	6604.2	6888.69	6530.86	6515.99	6971.86	6792.48	7623.4	6695.39	6867.72	6865.21	6547.01	6866.79	6628.35	6887.83	7105.1	7204.49	6732.37	6453.86
C18_positive	ZINC153731	Methyl 4-hydroxycinnamate	对羟基肉桂酸甲酯	Aldehyde,Ketones,Esters	醛、酮、酯类	Esters	酯类	C10H10O3	220.096	178.063	5.2627	M+CH3CN+H	0.0150912	1	0.6876	rp	19367-38-5 | 3943-97-3	5319562	HMDB0131168	-	-	617491	569072	570914	499249	539962	502508	476062	573383	599172	524267	575473	564260	528090	552413	535715	536430	583362	490913	503784	509003	457153	515561	489157	537874	533626	524830	479120	496628
C18_positive	MW0053814	Harpagoside	哈帕戈苷	Benzene and substituted derivatives	苯及其衍生物	Phenolics	苯酚类	C24H30O11	517.172	494.179	7.9621	M+Na	5.77156	2	0.7227	rp	19210-12-9	5281542	-	-	C09783	250596	351422	326673	339399	192501	175135	170369	372438	424780	136296	161052	371960	247492	283910	339246	320926	284629	232187	207034	200050	207943	289419	244609	238546	368015	480968	334654	349441
C18_positive	MW0011897	PC(8:0/8:0)	PC(8:0/8:0)	GP	甘油磷脂类	PC	磷脂酰胆碱	C24H48NO8P	548.275	509.312	8.2833	M+K	0.162695	1	0.8377	rp	19191-91-4	24779244	-	45203	-	127245	87174.7	54172.6	93266.6	107059	66140.6	111551	66644.1	100979	109661	64729.4	47979.4	61446.6	23932.2	78774	43582.9	94563.8	39463	81798.9	72509.1	40770.3	38779.5	60433.6	74852.3	46856.4	45428.1	33948.5	72356.9
C18_positive	MW0111418	(2S,3S)-butane-2,3-diol	(2S,3S)-丁烷-2,3-二醇	Alcohol and amines	醇、胺类	Alcohols	醇类	C4H10O2	175.043	90.0681	0.5649	M+K+HCOOH	16.7406	1	0.6304	rp	19132-06-0	439888	-	63265	C03046	16480.2	12813.9	17733.4	11793	7227.46	10643	8709.43	8625.05	12366.7	7208.75	5759.87	5404.14	9524.56	7298.51	6832.02	5283.7	5471.88	4604.86	3789.09	7035.06	5282.81	4420.1	4974.88	3668.64	3078.47	3680.59	2306.25	4082.29
C18_positive	MW0119240	3,5-Dimethyl-2,4,6-triphenylpiperidin-4-ol	3,5-二甲基-2,4,6-三苯基哌啶-4-醇	Heterocyclic compounds	杂环化合物	Heterocyclic compounds	杂环化合物	C25H27NO	396.172	357.209	9.5134	M+K	1.8385	4	0.7061	rp	19111-96-7	338938	-	-	-	5214.06	6164.76	1830.79	4632.18	377.993	2834.31	10565.1	15131.9	396.682	3646.77	6840.9	3593.78	1907.03	669.771	438.042	21.6619	1454.71	4052.34	876.61	3310.43	738.392	398.658	307.963	499.032	219.573	363.406	410.289	690.814
C18_positive	MW0062208	Prosapogenin A	皂苷元A	Steroids	甾体	Steroidal saponins	甾体皂苷	C39H62O12	745.42	722.424	4.1193	M+Na	8.83857	2	0.9151	rp	19057-67-1	11061578	HMDB0029312	-	-	258424	232179	133768	180588	209159	247192	223116	339772	252457	174264	269855	135750	304841	144379	125189	150467	200081	251957	98208.5	333455	5173.03	6582.4	8492.87	9533.73	8257.4	61763.8	8474.87	44966.6
C18_positive	MW0052422	Dioscin	薯蓣皂苷	Steroids	甾体	Steroid	甾体	C45H72O16	886.523	868.482	3.8736	M+H+NH3	8.01783	4	0.5849	rp	19057-60-4	119245	-	67253	C08897	10803.4	8987.54	5830.01	6194.95	7443.38	10917.9	7776.76	11117.1	8521.93	6605.13	9768.73	10324.7	6042.61	8888.9	7157.69	10201.4	15561	5386.04	7242.99	7464.8	157.732	37.9376	33.6379	132.949	118.298	3136.74	399.839	2069.13
C18_positive	MW0008795	N'-acetyl-3-iodobenzohydrazide	N'-乙酰基-3-碘苯甲酰肼	Benzene and substituted derivatives	苯及其衍生物	Benzene and substituted derivatives	苯及其衍生物	C9H9IN2O2	326.956	303.971	0.7359	M+Na	7.189	4	0.849	rp	188009-63-4	824395	-	-	-	34748.2	33932.6	40214.4	38446.8	24654.3	34758.6	34354.4	50133.2	35153.3	29649.3	19785	38751.7	40443.1	42524.8	39514.5	36666.9	41640.8	41284.6	29440.3	38834.4	38441.8	39898.6	40832.2	38335.7	37836.5	37112.4	35531.6	35772.8
C18_positive	MADP0557	Proline-Hydroxyproline	脯氨酸-羟脯氨酸	Amino acid and Its metabolites	氨基酸及其代谢物	Small Peptide	小肽	C10H16N2O4	211.106	228.111	1.9961	M+H-H2O	2.06959	1	0.6409	rp	18684-24-7	11902893	HMDB06695	-	-	2916.42	4444.45	1417.32	3061.95	3359.17	2905.35	2570.35	4880.5	4405.8	1434.36	3006.21	3270.53	2537.46	2553.59	2968.27	4173.43	2380.59	5320.12	991.846	4755.23	3688.89	2106.53	2893.83	1903.72	3402.36	7416.75	2855.42	886.564
C18_positive	MW0157913	Thr-Trp	苏氨酸-色氨酸	Amino acid and Its metabolites	氨基酸及其代谢物	Small Peptide	小肽	C15H19N3O4	375.144	305.138	2.3732	M+Na+HCOOH	12.8827	1	0.5161	rp	186761-42-2	71728368	HMDB0029072	-	-	40119.3	31185.8	14339.1	28317.1	36258.5	35058.8	27369.3	34327.3	32848.5	12411.7	27611.4	24410.8	26450.1	24488.3	22528.5	26675.2	23702.1	28415.8	7376.47	26633.2	21794.7	17500.9	26190	23529.3	31808.9	33036.3	20374	24443.1
C18_positive	MEDL00830	Urobilin	尿胆素	Tryptamines,Cholines,Pigments	色胺、胆碱、色素	Pigments	色素	C33H42N4O6	590.321	590.31	8.3437	M+	18.7589	2	0.5701	rp	1856-98-0	5280819	-	-	C05794	1.63977e+06	1.11662e+06	664114	1.12199e+06	1.21762e+06	850258	1.46046e+06	1.48113e+06	1.30721e+06	957842	908386	795039	840774	638975	852783	772484	778838	784207	592844	1.14752e+06	764667	706408	927820	1.02184e+06	733904	763316	765133	1.09343e+06
C18_positive	MW0012553	16-Glucuronide-estriol	16-葡糖苷酸-雌三醇	Alcohol and amines	醇、胺类	Alcohols	醇类	C24H32O9	487.201	464.205	10.643	M+Na	12.6879	2	0.693	rp	1852-50-2	122281	HMDB0006766	-	C05504	20407	28364	5108.2	28162.6	12006.9	8354.83	29006.3	36538.1	26306.6	12863.9	22480.1	17199.5	18288.9	6674.58	8471.67	9024.05	25391.7	20381.1	13873.5	10771.3	17965.1	18848.3	16501.5	5563.19	16779.1	6586.2	11581.7	1092.75
C18_positive	MW0062159	Pregnanediol-3-glucuronide	Preg-ediol-3-glucuronide	Hormones and hormone related compounds	激素及激素相关物质	Hormones and hormone related compounds	激素及激素相关物质	C27H44O8	365.274	496.304	6.5337	M+H-C5H8O4	1.24642	4	0.7198	rp	1852-49-9	123796	HMDB0010318	-	C03033	7114.89	7595.69	9026.57	6301.54	5308.53	5201.81	3924.88	7991.76	7107.19	10575.1	8770.21	5093.95	11461.4	7904.31	9426.84	8678.75	7684.91	9556.9	7384.87	6445.6	9308.24	6616.33	5165	3821.95	6704.28	11237.5	7121.21	7590.63
C18_positive	MW0134121	5,7-Dihydroxy-2-phenyl-6-[3,4,5-trihydroxy-6-(hydroxymethyl)oxan-2-yl]-8-(3,4,5-trihydroxyoxan-2-yl)chromen-4-one	5,7-二羟基-2-苯基-6-[3,4,5-三羟基-6-(羟甲基）氧代-2-基]-8-(3,4,5-三羟基氧基-2-基)-4H-铬-4-酮	Aldehyde,Ketones,Esters	醛、酮、酯类	Ketones	酮类	C26H28O13	549.155	548.153	1.9505	M+H	10.3597	2	0.6945	rp	185145-34-0	44715843	HMDB0140256	-	-	67638	81405.4	17415.8	43809.1	62200.8	61840.9	58654.7	50131.7	68664	19606.7	55891	30707.2	36987.6	22338.7	17432.3	35188.1	43695.4	43682	13686.6	43209.4	19289.5	21543	24130.9	23072	19468.8	33317.3	20293.9	14011.8
C18_positive	MW0111617	1-(3,5-Dichloro-2-hydroxyphenyl)propan-1-one	1-(3,5-二氯-2-羟基苯基)丙-1-酮	Aldehyde,Ketones,Esters	醛、酮、酯类	Ketones	酮类	C9H8Cl2O2	256.959	217.99	0.5649	M+K	7.1625	4	0.5995	rp	18430-74-5	736410	-	-	-	7959.84	5059.43	3867.87	4565.47	2517.94	4016.13	2905.33	4406.74	7546.07	1607.87	2702.97	2375.03	3554.86	3993.13	4984.64	5867.73	5241.31	3703.83	2302.35	6279.91	4953.98	3876.66	4718.98	5343.67	3468.76	3647.75	3201.49	1768.23
C18_positive	MW0123741	Indole-3-lactic acid	3-吲哚-乳酸	Heterocyclic compounds	杂环化合物	Indole and Its derivatives	吲哚及其衍生物	C11H11NO3	281.984	205.074	0.9646	M-H+2K	18.2559	3	0.5135	rp	1821-52-9 | 832-97-3	92904	HMDB0000671	71	C02043	27999	25820.2	8333.99	18153.2	22745.5	20685.4	21856.3	9523.74	27560	9955.02	25854	10692.2	13191	15108.8	7090.26	12750.6	18065.7	11833.6	5875.52	7875.56	12374	10083	16089.6	14296.6	11856	13882.5	11591.6	10520.4
C18_positive	MEDP1096	PC(12:0/12:0)	PC(12:0/12:0)	GP	甘油磷脂类	PC	磷脂酰胆碱	C32H64NO8P	650.34	621.437	8.7817	M+K+HCOOH	5.66778	1	0.7498	rp	18194-25-7 | 127641-86-5	512874	-	-	-	130738	79888.1	68994.9	94657.5	91881	86168.1	115466	139323	87725.9	76404.7	93748.7	61311.5	40787.9	47036	88691	40751.3	77863.1	81145.2	51193.4	85842.3	53850.9	93923.9	73239.6	110237	90097.1	64201.9	79355.6	103457
C18_positive	MW0194046	1,2-Dimyristoyl-sn-glycero-3-phosphocholine	1,2-二十四烷酰基-sn-甘油-3-磷酸胆碱	GP	甘油磷脂类	PC	磷脂酰胆碱	C36H72NO8P	792.363	677.5	9.6053	M-2H+3K	15.535	2	0.6634	rp	18194-24-6	5459377	HMDB0007866	-	-	32362.8	22927.9	9462.92	19285	19084.4	16539.6	30768	22679.1	21150.8	14213.4	18775.8	17842.7	22633.1	14502.5	12947.3	8641.57	19654.1	33681.1	9318.79	10496.3	21820.2	14461.8	18689.3	11578.6	18245.4	26783.2	20022.8	15065.2
C18_positive	MW0013851	3,6-Epoxy-5,5',6,6'-tetrahydro-b,b-carotene-3',5,5',6'-tetrol	3,6-Epoxy-5,5',6,6'-tetrahydro-b,b-carotene-3',5,5',6'-tetrol	Alcohol and amines	醇、胺类	Alcohols	醇类	C40H58O5	958.629	618.428	10.5663	3M+Na+K	0.929452	4	0.7273	rp	181046-82-2	15298697	HMDB0029654	-	-	1192.99	2093.8	3906.62	1018.67	1316.3	1821.16	2507.95	15950.2	2225.8	4727.25	1335.3	7963.47	18819.7	31350	29628.4	25119	3800.39	36250.6	2248.91	36179.8	2586.89	11172.5	22143	8585.44	27953.8	158746	12872.3	123021
C18_positive	MW0168300	MAFP cpd	花生四烯酸氟膦酸甲酯	Aldehyde,Ketones,Esters	醛、酮、酯类	Esters	酯类	C21H36FO3P	243.071	386.239	6.7803	M+Na+2K-H	8.474	4	0.5773	rp	180509-15-3	25021170	-	63064	-	6522.14	7095.71	6328.31	8144.68	6867.59	7602.47	9133.31	7787.89	6832.79	7582.08	7804.91	6955.87	7287.08	7125.51	7329.74	7453.96	6823.95	6941.64	7706.66	8796.16	7241.98	7131.63	7226.31	6484.34	7091.23	6982.76	7455.6	7258.85
C18_positive	MW0139987	Zearalenone	费斯	Aldehyde,Ketones,Esters	醛、酮、酯类	Ketones	酮类	C18H22O5	301.14	318.147	8.601	M+H-H2O	11.4186	2	0.867	rp	17924-92-4 | 36455-70-6	5281576	-	40980	C09981	164027	132899	210318	143854	205576	192769	182184	188153	132272	155780	374230	257541	269573	238751	197527	244044	353771	117246	263536	311086	169873	267585	194111	136768	225645	230099	233030	186276
C18_positive	MW0108795	N-Heptanoylhomoserine lactone	N-庚酰基高丝氨酸内酯	Aldehyde,Ketones,Esters	醛、酮、酯类	Esters	酯类	C11H19NO3	214.139	213.137	2.1949	M+H	9.32631	2	0.699	rp	177158-20-2	443437	-	36736	-	6892.71	6116.78	11471.3	8913.19	3865.3	5811.63	4362.86	7879.84	7025.51	7247.7	7294.54	11070.6	8970.62	8257.9	9934.59	7907.06	10406.4	7143.39	11543.4	9213.63	8715.73	9946.63	8560.1	6838	5873.88	7182.81	10454.1	6823.14
C18_positive	MEDP1682	Leu-Gly-Phe	L-亮氨酸-L-甘氨酸-L-苯丙氨酸	Amino acid and Its metabolites	氨基酸及其代谢物	Small Peptide	小肽	C17H25N3O4	336.191	335.185	2.2562	M+H	1.06996	1	0.6417	rp	17608-53-6	6994674	-	19333	-	16428.6	21989.4	2807.25	10933.8	9603.77	13694.3	15381.7	16168.9	18372.9	4817.98	8686.32	5635.59	7809.41	4904.11	6258.99	6397.99	6429.5	12651.3	804.979	9785.85	3731.87	3420.23	5831.1	5364.05	3935.59	8439.46	4838.55	4442.21
C18_positive	MW0107624	L-2,4-diaminobutyric acid	2,4-二氨基丁酸	Organic acid and Its derivatives	有机酸及其衍生物	Organic acid and Its derivatives	有机酸及其衍生物	C4H10N2O2	119.084	118.074	7.7778	M+H	5.925	3	0.8522	rp	1758-80-1	134490	HMDB0006284	-	C03283	94006.7	60243.4	63520.5	53662.6	64358.9	54874.7	59079.6	77224.7	83107.7	54579.8	104278	69470.4	73619.7	72968.2	95265.7	78384.9	63783	61482.4	56750.9	53613.3	62028.5	56947.5	89979.9	73511.5	69588.8	100594	54056.6	73024.9
C18_positive	MW0146516	Bacteriochlorophyll	细菌叶绿素	Others	其他	Others	其他	C55H74MgN4O6	952.561	910.546	6.5182	M+CH3CN+H	19.0402	3	0.6527	rp	17499-98-8	11953947	-	-	C11242	30264.4	31120.9	8938.51	21773.1	21402.6	27346.1	21516.8	28755.4	22698.9	13096.3	31079.7	33.6314	81.6951	88.9668	63.0372	272.183	55.1195	20770.6	60.9233	5224.72	69.9758	21.3201	36.7263	104.921	72.6175	32.7343	42.4955	29.1041
C18_positive	ZINC6018694	Homoegonol	高丁烯醇	Heterocyclic compounds	杂环化合物	Heterocyclic compounds	杂环化合物	C20H22O5	299.161	342.147	9.2834	M+H-CO2	4.30975	4	0.6531	rp	17375-66-5	176929	-	-	-	2796.4	2942.23	6155.38	4947.93	4095.08	1860.53	2634.86	5515.08	4087.96	5669.4	2979.21	3776.08	4406.45	4506.86	3263.18	5445.95	5415.2	5400.71	4593.78	2931.26	4015.12	4437.92	1807.67	1173.99	2333.16	6594.41	2327.16	4392.71
C18_positive	MW0054524	LPC(16:0/0:0)	LPC(16:0/0:0)	GP	甘油磷脂类	LPC	溶血磷脂酰胆碱	C24H50NO7P	496.341	495.332	8.7217	M+H	0.103408	1	0.8959	rp	17364-16-8	460602	HMDB0010382	-	C04230	9.14213e+07	9.21296e+07	4.54787e+07	7.68082e+07	7.27595e+07	7.70167e+07	9.55994e+07	7.57821e+07	1.02472e+08	7.18879e+07	5.72008e+07	7.67676e+07	9.7342e+07	6.22866e+07	6.74333e+07	5.5667e+07	9.04197e+07	8.42415e+07	5.10874e+07	7.65899e+07	7.03372e+07	5.0716e+07	6.3777e+07	7.16622e+07	5.01932e+07	6.69973e+07	6.39737e+07	5.57003e+07
C18_positive	FDATP00473	Clomipramine hydrochloride	Clomipramine HCl	Others	其他	Medicine	药物	C19H24Cl2N2	334.294	350.132	5.1548	M+H-H2O	5.96408	1	0.7424	rp	17321-77-6	68539	-	-	-	13536.2	10560.1	10599.9	11240.8	10658	10087.4	9333.08	11514.1	13405.1	11153.9	12153.5	11555.2	11388.4	11262.4	10890.7	10786	12313	10888.7	10581.4	9707.3	9942.75	10040	10922.5	12409.8	11161.8	10745.3	9953.95	10073.7
C18_positive	MW0110787	1-(4-Chloro-1,2,5-thiadiazol-3-yl)piperidine	1-(4-Chloro-1,2,5-thiadiazol-3-yl)哌啶	Heterocyclic compounds	杂环化合物	Heterocyclic compounds	杂环化合物	C7H10ClN3S	204.04	203.028	0.5804	M+H	4.0105	4	0.6592	rp	173053-54-8	808966	-	-	-	12136.4	7724.06	12001.9	8179.68	4912.25	8329.39	8124.61	6152.47	13018.5	7031.45	4889.98	5995.79	10190.9	9057.51	9011.06	8697.22	10835.9	7221.05	6441.41	13781.2	10667.2	9335.97	9916.57	8976.45	6520.79	9627.04	5721.39	9895.99
C18_positive	MEDP1665	Carnitine C3:0	肉碱 C3:0	FA	脂肪酰类	CAR	酰基肉碱	C10H19NO4	218.137	217.131	1.314	M+H	6.15377	1	0.8573	rp	17298-37-2	107738	HMDB0062514	-	C03017	17418.1	10850.6	8495.78	11882.3	14910.8	14679.4	9984.5	11675.1	10298.7	3847.18	15056.4	10998.1	14695.2	9910.84	10703.7	10889.2	9343.79	9333.64	3694.72	14016.8	7454.42	7332.68	8959.17	18253.7	17573.4	17748.7	8789.08	9432.76
C18_positive	MEDN1024	D-piperidine acid	D-哌啶酸	Heterocyclic compounds	杂环化合物	Heterocyclic compounds	杂环化合物	C6H11NO2	130.084	129.079	0.8896	M+H	8.71261	1	0.9261	rp	1723-00-8	736316	HMDB0005960	-	-	23699	22762.8	13416.8	12073.3	27551.5	50265.1	16249	28093.3	19688.3	7560.39	79897.5	14631.7	30250.9	16061.3	17385.6	50136.3	11369.2	11807.1	16391.9	46021.2	16319.9	31113.6	42214.8	15583.2	8165.86	8875.24	10177.3	34692.3
C18_positive	MW0049087	Cyasterone	丁香酮	Aldehyde,Ketones,Esters	醛、酮、酯类	Ketones	酮类	C29H44O8	543.301	520.304	3.4599	M+Na	9.65264	2	0.7848	rp	17086-76-9	119444	-	-	C08816	29663.8	25821.6	15032.5	17508.9	21600.1	26604.2	21487.7	37797	25321.5	17885.1	30640.7	40017.7	29900.3	43756.2	37110.8	43459.5	64637.9	23985.4	28203	33027.3	923.301	1046.83	3188.38	2815.66	3042.63	23139.1	3031.6	15066.2
C18_positive	MW0016312	Calusterone	月桂酮	Aldehyde,Ketones,Esters	醛、酮、酯类	Ketones	酮类	C21H32O2	317.247	316.24	10.5816	M+H	3.68717	2	0.7375	rp	17021-26-0	28204	HMDB0004627	-	-	5128.57	1158.23	225.626	1818.72	2775.79	998.824	1018.29	306.385	3026.68	440.743	2762.75	38143.2	1727.33	279.486	179.588	813.328	86407	1279.39	18953	641.873	906.046	492.528	231.173	946.46	305.48	3159.43	1893.98	210.7
C18_positive	MW0013931	3alpha-Acetomethoxy-11alpha-oxo-12-ursen-24-oic acid	3alpha-乙酰甲氧基-11alpha-oxo-12-ursen-24-oic酸	Organic acid and Its derivatives	有机酸及其衍生物	Organic acid and Its derivatives	有机酸及其衍生物	C33H50O5	527.38	526.366	9.5911	M+H	11.972	3	0.5712	rp	17019-95-3	131752030	HMDB0036673	-	-	38086.2	27258.1	10352.7	20584.8	19597.9	25482.7	27736.8	19725.6	25405.4	12752.4	21770	24590.4	22929	21226.2	15772.7	11257.4	24089.9	29457.5	11488.4	17903.7	23313.5	11740	18107.1	10331.9	16752.9	21612	15289.5	11945.6
C18_positive	MW0113026	4-Bromo-3-ethoxy-5-methylisoxazole	4-溴-3-乙氧基-5-甲基异恶唑	Heterocyclic compounds	杂环化合物	Heterocyclic compounds	杂环化合物	C6H8BrNO2	163.967	204.974	0.5182	M+H-COCH2	5.401	4	0.6317	rp	169310-98-9	45094078	-	-	C11209	1693.15	2483.37	2813.11	2135.18	1292.43	2210.1	2354.34	2223.12	2574.25	1526.66	2794.54	2366.4	3579.14	2126.8	1704.05	2650.4	2079.12	2022.76	1495.75	1963.53	2544.52	1620.58	2003.89	1953.78	1746.92	2541.52	1974.5	1559.44
C18_positive	MW0109888	Thr-Phe	苏氨酸-苯丙氨酸	Amino acid and Its metabolites	氨基酸及其代谢物	Small Peptide	小肽	C13H18N2O4	267.133	266.127	2.1796	M+H	2.65	3	0.5589	rp	16875-27-7	7010580	-	24015	-	748.428	1079.5	2204.93	960.229	1591.65	196.912	231.608	2382.34	429.692	537.835	112.233	4960.89	2199.3	1420.18	2416.26	646.845	18868.7	363.541	6397.16	3181.72	1054.61	1913.64	880.361	1896.83	1921.7	712.111	541.449	2200.19
C18_positive	MW0015377	9(10)-EpOME	-	FA	脂肪酰类	Oxidized lipids	氧化脂质	C18H32O3	279.231	296.235	7.0722	M+H-H2O	2.625	3	0.8716	rp	16833-56-0	5316080	HMDB0004701	43441	-	42264.5	35188.9	20158	25324.6	33804	39684.1	23330.5	54874.3	34889	21745.7	49803	36167	40668.3	27442.8	25290.4	31039.1	49283.3	49195.3	19176.1	68750.9	668.522	381.339	938.749	342.766	688.993	1991.4	359.586	1593.72
C18_positive	MW0054647	Madecassol	马德卡索尔	Terpenoids	萜类	Triterpene Saponin	三萜皂苷	C48H78O19	941.526	958.514	4.7389	M+H-H2O	17.9696	3	0.5593	rp	16830-15-2	11954171	HMDB0036656	-	-	7272.12	5387.9	2416.3	3190.39	5723.17	6812.36	6108.27	8768.24	6926.5	4335.33	8449.71	4420.64	23945.5	3798	1567.4	4488.98	7302.97	12712.3	1845.97	25346.1	428.982	220.828	253.233	648.353	587.278	10077	1131.76	5537.55
C18_positive	MW0143398	4-Methylene-L-glutamic acid	4-甲基-L-谷氨酸	Organic acid and Its derivatives	有机酸及其衍生物	Organic acid and Its derivatives	有机酸及其衍生物	C6H9NO4	223.064	159.053	6.7803	M+CH3CN+Na	13.65	3	0.6926	rp	16804-57-2	439282	HMDB0029433	-	C00651	3.0877e+06	3.28391e+06	3.10598e+06	3.28136e+06	3.1861e+06	3.33793e+06	3.9071e+06	3.32832e+06	3.2633e+06	3.43216e+06	3.36632e+06	2.97874e+06	3.13953e+06	3.03894e+06	3.20239e+06	3.1544e+06	3.0941e+06	2.8786e+06	3.35387e+06	3.37315e+06	3.21452e+06	3.09729e+06	3.13319e+06	3.09266e+06	2.98781e+06	3.056e+06	3.26618e+06	3.0131e+06
C18_positive	MW0157398	Terpendole E	三萜E	Heterocyclic compounds	杂环化合物	Heterocyclic compounds	杂环化合物	C28H39NO3	438.297	437.293	9.009	M+H	6.74485	3	0.7613	rp	167427-23-8	10094631	-	-	C20536	558633	364195	146370	288015	275269	458981	387747	200649	349764	187783	323238	281046	172680	143221	285800	174512	309649	304830	169246	280819	213233	137020	209358	143842	200466	307362	203835	189841
C18_positive	MW0148624	Vitamin E Nicotinate	维生素E烟酸盐	Aldehyde,Ketones,Esters	醛、酮、酯类	Esters	酯类	C35H53NO3	536.406	535.403	10.4297	M+H	5.77428	3	0.5644	rp	16676-75-8 | 43119-47-7 | 51898-34-1	27990	-	-	-	43351.9	38105.8	2146.31	31687.3	26714.4	22933.3	19922.7	24510.5	36141.5	9949.81	28898.7	22141.9	15242.9	8896.61	11559.9	19193.5	13841.4	19982.3	14993.4	14195	12976.4	8022.76	11299.8	10979.5	12885.2	18820.2	13871.6	13274.7
C18_positive	MW0119625	3-Hydroxycarbofuran	3-羟基呋喃	Heterocyclic compounds	杂环化合物	Heterocyclic compounds	杂环化合物	C12H15NO4	276.064	237.1	0.5182	M+K	3.70897	2	0.7177	rp	16655-82-6	27975	HMDB0032775	-	-	51231.8	23513.1	35328.6	21194	36142.4	18368.1	33395.5	34249.8	23397.9	21001.6	35173.4	34185.3	33922.6	32307.6	34111.3	30739.8	36652.9	35776.2	29209.6	22767	26362.7	38553.5	32049.9	29976.4	34813.5	31825.6	35947.9	19289.1
C18_positive	MW0015866	(5Z,8Z,11Z,14Z)-N-(2-fluoroethyl)icosa-5,8,11,14-tetraenamide	N-(2-氟乙基）花生四烯酸胺	FA	脂肪酰类	Others	其他	C22H36FNO	349.281	349.278	10.1692	M+	10.909	2	0.6891	rp	166100-37-4	5283436	-	36723	-	24058.5	37668.5	24886.5	48266.4	29211.9	8522.38	24374.6	34088.7	15578.4	43318.9	34278.7	22354.2	9759.25	13217.3	16775.9	36257.2	21561.2	13590.2	36837.1	18033.5	43613.9	18060.5	2554.47	8346.57	26692.5	60524.5	40036.3	27754.4
C18_positive	MW0151968	JWH 210-d9	（4-乙基萘-1-基）-[1-（2,2,3,3,4,4,5,5-九氘开基）吲哚-3-基]甲酮	Aldehyde,Ketones,Esters	醛、酮、酯类	Esters	酯类	C26H18D9NO	379.275	378.266	9.9779	M+H	8.10675	4	0.8334	rp	1651833-52-1	154735118	-	96637	-	5789.94	5169.29	4930.67	7556.04	617.821	6134.42	10274.6	18746.9	3346.59	4145.97	9859.56	79.3501	272.54	170.091	107.771	113.67	27.5041	3359.79	160.12	4589.34	49.9	167.776	45.9076	93.5133	147.172	236.899	169.363	148.529
C18_positive	MW0104006	(S)-3,5-Dihydroxyphenylglycine	3,5-二羟基苯基甘氨酸; L-3,5-二羟基苯基甘氨酸;（S)-3,5-二羟基苯基甘氨酸	Organic acid and Its derivatives	有机酸及其衍生物	Organic acid and Its derivatives	有机酸及其衍生物	C8H9NO4	268.017	183.053	1.3604	M+K+HCOOH	11.9881	3	0.6471	rp	162870-29-3	443586	-	-	-	12030.7	9989.44	14041.3	10198.5	8773.6	8847.16	8197.58	8217.29	6543.55	6395.8	5171.66	7275.14	7097.53	6226.69	5775.9	6103.5	5556.95	4650.88	5485.03	4084.78	4442.53	4323.62	3967.17	4016.76	4149.35	3302.53	3092.59	2332.19
C18_positive	MW0054553	LPC(22:6/0:0)	LPC(22:6/0:0)	GP	甘油磷脂类	LPC	溶血磷脂酰胆碱	C30H50NO7P	568.34	567.332	8.3437	M+	15.7438	1	0.7741	rp	162440-05-3	10415542	HMDB0010404	-	C04230	1.23924e+07	6.41277e+06	2.87821e+06	6.27352e+06	8.22408e+06	4.96513e+06	9.78553e+06	8.52561e+06	7.34631e+06	6.50912e+06	4.68381e+06	4.11612e+06	4.39197e+06	3.44199e+06	4.64568e+06	3.53174e+06	4.04243e+06	4.291e+06	2.48989e+06	6.37456e+06	4.07621e+06	3.46079e+06	4.95826e+06	5.39484e+06	3.80148e+06	4.11108e+06	3.84961e+06	5.52872e+06
C18_positive	MW0138141	Everolimus	依维莫司	Heterocyclic compounds	杂环化合物	Heterocyclic compounds	杂环化合物	C53H83NO14	639.39	957.581	4.77	2M+3H	11.8599	4	0.5263	rp	159351-69-6	6442177	-	-	-	5124.75	2392.49	1524.78	1650.65	4140.62	4616.06	3762.66	5936.54	4099.15	2961.33	3719.18	1517.31	13912.7	955.149	786.284	813.002	3656.58	7660.17	931.559	14283.2	2342.24	7.09682	153.625	289.507	146.527	4849.46	427.685	3303.99
C18_positive	MW0055335	N-octanoylsphingosine 1-phosphate	C-8神经酰胺-1-磷酸	SL	鞘脂类	Cer	神经酰胺	C26H52NO6P	506.36	505.353	9.3323	M+H	1.89082	2	0.8081	rp	158983-53-0	10864091	-	63016	-	255237	246944	63542.4	215018	168323	156387	186309	236812	261707	85070.6	135846	153609	126110	126258	123786	83656.8	167055	153700	75401.6	117818	151662	103498	109415	104339	129239	181285	79250.5	116313
C18_positive	MW0141731	1-Fluoro-4-[2-(4-methylsulfonylphenyl)cyclopenten-1-yl]benzene	1-氟-4-[2-(4-甲基磺酰基苯基)环戊烯-1-基]苯	Benzene and substituted derivatives	苯及其衍生物	Benzene and substituted derivatives	苯及其衍生物	C18H17FO2S	423.036	316.093	5.2008	M+K+NaCOOH	3.322	4	0.6735	rp	158959-32-1	443373	-	-	-	4955.85	3820.98	4257.54	3987.19	4455.63	2621.83	4484.6	4619.2	4688.19	4534.46	4707.4	4180.46	4544.83	5030.25	4869.03	4833.87	5217.74	4721.99	4044.77	3965.04	4383.12	4800.74	4047.83	5163.49	4609.18	5305.29	4284.07	4492.46
C18_positive	MW0010654	Secoisolariciresinol 9,9'-diglucoside	Secoisolariciresinol 9,9'-二葡萄糖苷	Lig-s and Coumarins	木脂素和香豆素	Lig-s	木脂素	C32H46O16	686.271	686.279	9.8791	M+	10.4647	3	0.5083	rp	158932-33-3	74328989	HMDB0036323	-	-	24625.5	22821	22364.2	30375.9	31451.9	20100.3	19516.2	22055.3	23673.1	18512.1	30219.8	23002.2	30862.6	20074	24096.1	29620	36867	32140.1	21978.7	10586.4	43963.9	33359.7	22410.9	17437.6	25373.2	37731.1	24981.7	25501.5
C18_positive	MW0142402	2-Hydroxy-7-hydroxymethylchromene-2-carboxylate	2-羟基-7-羟甲基苯并吡喃-2-羧酸酯	Organic acid and Its derivatives	有机酸及其衍生物	Organic acid and Its derivatives	有机酸及其衍生物	C11H10O5	223.062	222.053	8.4644	M+H	5.7	3	0.9115	rp	156605-24-2	656880	-	-	C14106	218533	243245	221599	231409	204586	230678	301514	228198	233633	228501	230805	236558	235324	227341	236143	242840	211277	225160	237027	254391	246735	237732	238000	190738	203376	238217	269154	238750
C18_positive	MW0124524	Ivabradine	伊伐布雷定	Heterocyclic compounds	杂环化合物	Heterocyclic compounds	杂环化合物	C27H36N2O5	455.252	468.262	4.5529	M+H-CH2	3.03762	4	0.9295	rp	155974-00-8	132999	-	-	-	21457.5	16730.8	17871.4	16011.8	16839.3	15750.7	13762.5	19733.4	20395	15749.3	20320.8	19542	16753.5	21085.8	18455.2	20029.1	24385	16967.2	17807.9	16829.1	16415	18009.5	18144.4	20324.7	21514.8	18478.7	16961.4	18424.7
C18_positive	MEDN1199	4-Hydroxyphenylglyoxylic acid	4-羟基苯乙醛酸	Benzene and substituted derivatives	苯及其衍生物	Phenolic acids	酚酸类	C8H6O4	167.032	166.027	8.6315	M+H	1.52175	4	0.7134	rp	15573-67-8	355	-	-	C03590	13140	11743.3	557.458	3802.69	7036.79	19794.9	23909.7	11452.1	4917.22	6002.8	44195	11047.4	35235	4571.78	564.288	4034.79	43375.5	6284.19	7657.43	23130.8	59.0392	51.0074	103.131	116.105	11.051	15850.9	36.6732	100.414
C18_positive	MW0123136	Bismahanine	铋剂	Heterocyclic compounds	杂环化合物	Heterocyclic compounds	杂环化合物	C46H48N2O4	715.345	692.361	7.7778	M+Na	5.18773	4	0.8858	rp	155519-87-2	10327320	HMDB0040773	-	-	13145.6	9565.89	15337.7	13229.8	12134.2	9394.82	11400.9	13090.5	12383.7	11480.9	14939.1	9884.83	12951.8	11876	12445.9	10924.3	13999.1	9447.52	11308.9	7983.65	11668.8	10976.7	13652	10340.4	13643.4	14768.6	8685.64	13383.8
C18_positive	MW0125375	N-(3-phenylpropyl)quinazolin-4-amine	N-(3-苯丙基)喹唑啉-4-胺	Alcohol and amines	醇、胺类	Amines	胺类	C17H17N3	286.133	263.142	2.3732	M+Na	4.381	4	0.6516	rp	153810-67-4	44288306	-	-	-	5598.6	4981.66	1193.73	3743.76	5693.42	4212.74	3773	4291.52	4211.99	1079.68	5898.62	4450	3910.22	2386.28	2965.02	3510.88	4728.42	4342.88	904.547	4085.18	3017.94	1704.79	3372.88	3648.02	4091.92	4278.81	1953.29	1641.32
C18_positive	MW0013252	U-74389G maleate	U-74389G 马来酸盐	Aldehyde,Ketones,Esters	醛、酮、酯类	Esters	酯类	C41H54N6O6	611.394	726.41	3.814	M+H	22.1978	2	0.6289	rp	153190-29-5	9896684	-	63093	-	19720.9	17583.5	9327.16	11929.2	15242.6	17586.3	15258.6	26548.3	17798.4	12267.8	20080.2	11190.1	17918.4	11409.5	9934.02	12150.7	17664.5	14455	7501.58	17887.9	73.5842	42.0477	85.3757	119.809	50.3694	3811.04	30.6598	1358.7
C18_positive	ZINC31168223	Evocarpine	异果芸香碱	Heterocyclic compounds	杂环化合物	Heterocyclic compounds	杂环化合物	C23H33NO	381.291	339.256	10.0776	M+CH3CN+H	2.50197	3	0.7034	rp	15266-38-3	5317303	-	-	C16956	1.1305e+07	1.20442e+07	3.09773e+06	9.52726e+06	3.05276e+06	7.72412e+06	9.06767e+06	1.15472e+07	5.20437e+06	3.38552e+06	6.91624e+06	24850.8	2100.37	479.997	327.454	381.76	294.712	8.77703e+06	1.98986e+06	5.49756e+06	279.02	102.194	328.55	3.86474e+06	100.146	185.83	2.95334e+06	138.895
C18_positive	MW0137257	Acenocoumarol	醋硝香豆素	Heterocyclic compounds	杂环化合物	Heterocyclic compounds	杂环化合物	C19H15NO6	353.088	353.09	9.9549	M+	3.33165	2	0.7192	rp	152-72-7	54676537	HMDB0015487	-	-	2287.58	5435.14	6781.31	6629.77	5560.76	4806.24	10260.9	6711.29	4102.06	7371.61	5717.19	4736.7	5756.02	4729.8	5672.57	7130.38	4848.52	5577.38	5001.17	5746.95	7182.88	6795.24	6127.52	4747.25	5106.95	6027.87	7555.07	6095.35
C18_positive	MW0049035	Cortexolone	皮质醇酮	Hormones and hormone related compounds	激素及激素相关物质	Hormones and hormone related compounds	激素及激素相关物质	C21H30O4	347.219	346.214	10.0009	M+H	4.43215	2	0.7237	rp	152-58-9	440707	HMDB0000015	5088	C05488	4.30197	2.11533	4.81059	5.49738	40.2293	29.0145	1.44032	1.02676	1.51637	11.6508	45.2535	106.202	13.3146	0.52764	0.32799	3.88836	464.748	200.722	146.169	2.57639	2.93288	7.16351	2.21878	64.3621	59.5292	6.00839	3.11116	0.694007
C18_positive	MW0052907	Fevicordin B 2-gentiobioside	Fevicordin B 2-龙胆二糖苷	Aldehyde,Ketones,Esters	醛、酮、酯类	Esters	酯类	C43H64O18	851.399	868.409	7.7778	M+H-H2O	6.82348	3	0.5054	rp	151589-22-9	131751699	HMDB0035296	-	-	982420	580863	758006	573163	689666	504969	548584	938907	902850	559798	1.11989e+06	617746	704533	745481	1.06065e+06	748053	672155	583438	589651	492966	673411	554012	1.03975e+06	676385	709129	1.1498e+06	541101	856201
C18_positive	MW0125304	N-(2,14-Eicosadienoyl)piperidine	N-(2,14-二十碳二烯酰基)哌啶	Alcohol and amines	醇、胺类	Amines	胺类	C25H45NO	376.368	375.35	7.5171	M+H	22.9661	3	0.6081	rp	151391-74-1	101652057	HMDB0032031	-	-	1266.33	384.866	595.805	499.179	644.257	573.942	506.033	902.525	979.56	281.216	499.175	345.942	609.394	648.392	564.213	551.243	455.247	496.43	910.644	236.137	852.364	399.694	342.77	893.673	493.357	499.09	499.361	522.039
C18_positive	MW0127365	5-amino-1-methyl-3-(methylsulfanyl)-1H-pyrazole-4-carbonitrile	5-氨基-1-甲基-3-(甲基硫烷基)-1H-吡唑-4-甲腈	Others	其他	Others	其他	C6H8N4S	151.046	168.047	0.7829	M+H-H2O	7.5825	4	0.5922	rp	151291-04-2	4962764	-	-	-	1754.02	3970.24	446.219	4463.82	3440.26	3859.84	4884.7	5792.37	5494.01	3168.58	3438.22	3784.77	6280.88	5738.07	5401.65	9755.97	2848.49	8062.2	2757.49	4621.81	4288.91	5328.62	5913.49	4707.81	5232.93	6025.83	4166.56	4151.06
C18_positive	MW0105107	3-(Hydroxymethylphosphinyl)propionic acid	3-(羟甲基次膦基)丙酸	Organic acid and Its derivatives	有机酸及其衍生物	Organic acid and Its derivatives	有机酸及其衍生物	C4H9O4P	236.989	152.024	0.4255	M+K+HCOOH	4.6145	4	0.647	rp	15090-23-0	84788	-	-	-	6495.72	4928.93	5200.83	4363.06	5227.41	3764.14	4760.97	3225.51	1901.33	4948.99	4393.55	5014.9	4986.7	5310.85	4977.68	5178.67	2904.65	2829.86	4954.04	3129.4	5079.25	3268.45	3103.68	4964.56	4085.33	4938.64	3485.91	3740.87
C18_positive	MW0110882	Adrenoyl ethanolamide	肾上腺素乙醇酰胺	Alcohol and amines	醇、胺类	Amines	胺类	C24H41NO2	376.318	375.314	11.3372	M+H	7.15444	2	0.875	rp	150314-35-5	5282273	HMDB0013626	-	C13829	6713.26	7708.32	8796.57	5680.5	104.298	1754.39	4356.96	1683.54	1753.83	3388.23	1015.77	1516.22	728.095	2947.59	4409.87	5100.52	5104.69	8178.03	1102.99	3378.69	6487.19	5133.15	568.331	757.081	3997.83	2518.86	5317.19	1407.48
C18_positive	MW0049170	Decanoylcarnitine	癸酰肉碱	FA	脂肪酰类	CAR	酰基肉碱	C17H33NO4	338.229	315.241	5.5526	M+Na	2.39675	4	0.6935	rp	1492-27-9 | 25518-51-8	10245190	HMDB0000651	-	-	3347.12	9663.46	650.838	8458.53	3768.18	1212.52	2693.57	4748.17	6423.44	2049.83	4586.21	479.949	3086.26	5728.06	1463.66	3858.45	3072.02	940.614	1062.13	1298.74	1661.61	4366.98	5143.87	4543.45	4901.11	2694.67	10398.9	868.471
C18_positive	MEDP1102	Carnitine C10:0	癸酰基左旋肉碱	FA	脂肪酰类	CAR	酰基肉碱	C17H33NO4	316.248	315.241	5.5526	M+H	3.80481	1	0.9381	rp	1492-27-9	11953821	HMDB0000651	-	-	57884.6	182510	25434.1	166545	69141	38083.3	49872.4	90955.9	118552	50974.8	93644	16829.3	52891	117104	46427	79662.8	59123.7	33642.9	35056.3	37136.1	50144.1	79992.1	95260.8	90388.6	97343.1	47235	191740	23598.4
C18_positive	MW0193994	Carnitine C4:0	肉碱 C4:0	FA	脂肪酰类	CAR	酰基肉碱	C11H21NO4	232.153	231.147	2.0569	M+	0.855452	1	0.8615	rp	1492-26-8	439829	HMDB0002013	-	C02862	49943.5	7654.03	6902.18	14023.3	10459.5	11747.3	7458.22	9473.84	9708.08	3976.66	11728	10415.3	6160.8	4762.61	6005.45	7113.77	5405.43	5504.83	2866.44	8670.64	6402.56	4113.33	7742.7	16722.8	10403.4	9125.44	9258.14	8147.55
C18_positive	MW0054761	Menthol	薄荷脑	Terpenoids	萜类	Terpenoids	萜类	C10H20O	179.145	156.151	0.8441	M+Na	10.8125	2	0.8034	rp	1490-04-6	1254	HMDB0035765	-	-	44247.1	35497.7	37825.6	38318.8	37345.5	33798.6	32756.3	39367.5	39551.4	24650.9	38355.8	38481.5	38642.1	35420.1	38610	34210.2	40279.1	39097.8	30905.5	39569.8	30954.4	39557.6	33954.7	34081	36797.5	36786.5	33815.1	26516
C18_positive	FDATP00315	Ivabradine hydrochloride	Ivabradine HCl	Others	其他	Medicine	药物	C27H37ClN2O5	619.871	504.239	4.3209	M-2H+3K	6.4692	1	0.6629	rp	148849-67-6	3045381	-	-	-	61396.5	55114.5	29463.9	38995.7	50437.2	56509.8	52140.6	84092.5	65762.3	41364.7	75457.1	91832.4	85514.1	84189.8	57947.1	94628.3	155419	54177	65038.1	83793.2	4678.12	5207.56	7398.12	7423.94	6678.07	66193.8	9135.27	45885
C18_positive	MW0119284	3-[(4aS,12aR)-2-methyl-1,3,4,5,12,12a-hexahydropyrido[3,4-b]acridin-4a-yl]phenol	3-[(4aS,12aR)-2-甲基-1,3,4,5,12,12a-六氢吡啶并[3,4-b]吖啶-4a-基]苯酚	Heterocyclic compounds	杂环化合物	Heterocyclic compounds	杂环化合物	C23H24N2O	383.143	344.189	9.7274	M+K	24.6328	2	0.5077	rp	148545-09-9	9950038	-	-	C20168	63938.4	65901.6	97057.2	81277.8	66814.2	50956.5	72504.7	85232.4	67761.1	94461	69798.2	63673	74407.6	62766.2	71690.5	87565.2	71030.2	69240.3	78504.9	61593	77811.3	86410.1	66625.2	52608.4	64831.1	81751.3	79269.2	93691.6
C18_positive	MW0009447	Phoxim	辛硫磷	Benzene and substituted derivatives	苯及其衍生物	Benzene and substituted derivatives	苯及其衍生物	C12H15N2O3PS	281.05	298.054	8.4644	M+H-H2O	2.41616	2	0.5741	rp	14816-18-3	9570290	-	-	C18757	110729	117539	112774	116804	104087	117933	153550	120924	125602	114555	118346	120488	118063	115161	122378	123539	110557	115358	122939	129201	128960	127330	125916	105188	103674	125794	139809	125784
C18_positive	MEDP1060	Hydroxyquinoline	羟喹啉	Heterocyclic compounds	杂环化合物	Heterocyclic compounds	杂环化合物	C9H7NO	146.059	145.053	2.3732	M+H	3.90462	1	0.8845	rp	148-24-3	1923	-	-	C19434	85630.3	68165.3	35073	61185.5	75206.2	71514	74563.1	71130.1	67529.4	41769.7	59487.5	53329.2	56880.1	54939.7	52372.9	56662.9	53622	62551.1	24527.5	73118	49032.7	40807.2	54513.3	50536.2	62954.6	65875.4	46769.6	50250.4
C18_positive	MW0013943	Methyl glycyrrhetate	甘草次酸甲酯	Organic acid and Its derivatives	有机酸及其衍生物	Organic acid and Its derivatives	有机酸及其衍生物	C31H48O4	243.183	484.355	2.0876	M+2H	8.79569	4	0.5721	rp	1477-44-7	629042	HMDB0034516	-	-	13321.9	9781.55	12340.4	12504.5	12491.2	7878.48	9755.34	11968.1	9028.67	9509.74	16793.2	13076.1	7900.77	9758.57	9232.92	14839	13555.3	11476	7583.4	8017.68	13811.1	9526.89	12787.4	6443.66	9953.08	16124	13269.6	9126.7
C18_positive	MEDL01891	3-Hydroxycinnamic acid	3-羟基肉桂酸	Organic acid and Its derivatives	有机酸及其衍生物	Organic acid and Its derivatives	有机酸及其衍生物	C9H8O3	165.053	164.047	0.9346	M+H	8.0737	2	0.7087	rp	14755-02-3	637541	HMDB0001713	305	C12621	17264.2	20134.9	5780.12	12424.9	19654	18652.1	18595.9	15033.1	17679.1	5256.5	24143.5	14039.9	18170.7	19311.3	9763.79	17819.1	9866.56	16032.1	3379.78	15999.1	10259.8	7682.46	15692.1	8757.53	15377.9	19918.9	11923.3	8539.99
C18_positive	MW0009461	Phytanic acid	植烷酸	FA	脂肪酰类	Others	其他	C20H40O2	359.315	312.303	8.2223	M+HCOO+2H	1.95	3	0.56	rp	14721-66-5	26840	HMDB0000801	5765	C01607	23422.9	275695	25978	192491	66995.3	27563.6	225266	13195.6	48696.4	364671	50478.5	85181.2	248807	47456.7	281882	116830	148896	36208.6	51625.1	699079	63583	34824.7	93362.9	48024.3	53464.8	22164	56871.5	44006.1
C18_positive	MW0169367	L-Proline	L-脯氨酸	Amino acid and Its metabolites	氨基酸及其代谢物	Amino acids	氨基酸	C5H9NO2	116.069	115.063	0.8135	M+H	4.76044	1	0.972	rp	147-85-3	145742	HMDB0000162	29	C00148	67465.4	71710	34791.2	38373.9	66421.7	90459.8	60044.8	51485.2	52888.6	27971.4	87043	69935.8	69428.3	68557.5	37511.2	67120.1	32839.2	76972.9	18806.2	47210.9	51331.3	39009	56456.1	36624.7	48769.8	68518.1	37105	48044.4
C18_positive	MW0115121	Phenyl beta-D-glucopyranoside	芳基β-D-葡萄糖苷	Benzene and substituted derivatives	苯及其衍生物	Benzene and substituted derivatives	苯及其衍生物	C12H16O6	239.089	256.095	6.0848	M+H-H2O	0.77925	4	0.7309	rp	1464-44-4	65080	-	-	C03097	77113.8	1534.21	34178.1	48363.9	14277.2	15261	48595.7	43432.6	21142.1	5947.04	36716.1	29790.9	3718.87	24694	4630.58	57287.3	1877.86	1913.9	23289.3	44146	21185.5	26456.5	66757	59504.5	30670.8	57321.1	26326.5	69717.8
C18_positive	MW0007482	Selegiline	司来吉兰	Benzene and substituted derivatives	苯及其衍生物	Benzene and substituted derivatives	苯及其衍生物	C13H17N	210.127	187.136	2.3577	M+Na	3.86926	2	0.7182	rp	14611-51-9 | 102741-42-4	26757	HMDB0015171	2401	C07245	38579.5	30520	25042.3	27476	30863.9	26187.5	22788.3	29036.6	33239	17645	27962	26624.9	26754.6	27729.6	24296.6	25857.7	29292	26232.1	16390.6	23372.8	19809.4	21693.3	23447.2	24212.8	26611.1	25159.5	19934.6	19936.7
C18_positive	MW0112781	Dibenz(b,f)(1,4)oxazepine-10(11H)-carboxylic acid, 8-chloro-, 2-(1-oxo-3-(4-pyridinyl)propyl)hydrazide, monohydrochloride	二苯并(b,f)(1,4)oxazepine-10(11H)-羧酸，8-氯-，2-(1-氧代-3-(4-吡啶基)丙基)酰肼，单盐酸盐	Benzene and substituted derivatives	苯及其衍生物	Benzene and substituted derivatives	苯及其衍生物	C22H20Cl2N4O3	423.118	458.091	4.1658	M+H	8.85344	2	0.8387	rp	146033-02-5	132748	-	45341	-	137656	123996	124517	123193	118972	115371	104933	128370	133601	115775	126572	123822	120196	126343	119291	119169	128945	123402	115261	114018	108945	114078	115716	119908	122085	119059	102440	112852
C18_positive	MW0157185	Sporidesmin	孢子菌素	Heterocyclic compounds	杂环化合物	Heterocyclic compounds	杂环化合物	C18H20ClN3O6S2	298.015	473.048	2.45	M+H-C6H8O6	5.9093	4	0.6221	rp	1456-55-9 | 1378-20-7	99596	-	-	-	2935.82	2801.55	3300.9	2279.93	1909.59	3044.36	2151.8	3635.59	3186.87	2303.82	3189	3360.31	3464.71	3440.85	3707.85	3339.11	3830.88	3579.94	3688.04	3251.77	3306.53	3744.75	3479.11	3950.5	3733.31	3809.12	3326.71	2878.98
C18_positive	MW0130722	2-benzyl-4-(octahydro-1H-isoindol-2-yl)-4-oxobutanoic acid	2-苄基-4-(八氢-1H-异吲哚-2-基)-4-氧代丁酸	Organic acid and Its derivatives	有机酸及其衍生物	Organic acid and Its derivatives	有机酸及其衍生物	C19H25NO3	298.18	315.183	7.1489	M+H-H2O	0.733074	2	0.7219	rp	145375-43-5	3047758	HMDB0015382	-	-	2.69448e+06	2.13542e+06	767855	2.06182e+06	1.03702e+06	3.23617e+06	2.55659e+06	4.11724e+06	598769	1.01222e+06	3.59382e+06	8836.24	22744.4	657.244	776181	753213	8675.96	1.65786e+06	451.363	2.1112e+06	69.6201	43.9083	731241	1.0294e+06	557916	749289	530170	973248
C18_positive	MW0145031	Aminopentol	氨基戊醇；AP1语言	Alcohol and amines	醇、胺类	Alcohols	醇类	C22H47NO5	364.332	405.345	5.9459	M+H-COCH2	5.97963	4	0.6208	rp	145040-09-1	21119850	-	-	C19805	4704.44	4366.27	4115.09	3683.95	4764.08	4494.24	4127.09	4393.69	4617.89	4307.5	4800.75	4370.2	4646.08	4149.38	3894.87	4943.05	4917.14	3729.62	4075.7	3303.28	2899.59	2907.78	3299.07	3473.81	3229.5	3502.1	2855.26	3218.48
C18_positive	MW0009853	Telmisartan	替米沙坦	Benzene and substituted derivatives	苯及其衍生物	Benzene and substituted derivatives	苯及其衍生物	C33H30N4O2	497.235	514.237	3.3832	M+H-H2O	2.25712	2	0.9069	rp	144701-48-4	65999	HMDB0015101	-	C07710	26346.5	21740.9	8458.42	13354	21527.5	18210.2	16505.4	22576.5	23237.5	10187.2	30863.2	10971.5	12045.4	11444.4	9663.89	10888.8	14968.2	10236.2	7300.02	12559.4	58.2915	51.005	42.8511	384.305	64.9532	2198.63	243.349	880.617
C18_positive	MW0007238	Gentian violet cation	龙胆紫	Benzene and substituted derivatives	苯及其衍生物	Benzene and substituted derivatives	苯及其衍生物	C25H30N3+	372.243	372.244	6.7035	M+	1.63473	2	0.9264	rp	14426-25-6	3468	HMDB0014550	-	-	13406.2	6770.08	2615.39	107.728	295.954	3632.25	4541.74	2355.44	1000.69	713.863	738.478	3696.41	12345.1	3020.28	4505	43196.6	874.91	1611.35	1528.97	3524.64	3234.81	2277.34	2230	815.907	3638.99	487.266	699.357	259.239
C18_positive	MW0054368	Linalyl propionate	丙酸芳樟酯	Aldehyde,Ketones,Esters	醛、酮、酯类	Esters	酯类	C13H22O2	250.177	210.162	6.6265	M+Na+NH3	2.45	4	0.9424	rp	144-39-8	61098	HMDB0030425	-	-	52954.4	59583.2	48486.4	42064	45430	46781.4	51947.3	50645.7	44202.5	60623.3	52003.9	47810.5	51385.4	49888	48904.2	54360.7	42962.1	55675.4	45901.8	50649.7	47620.9	72316.2	52910	54419.6	46709.3	48109.7	49806.6	53467
C18_positive	MW0001428	2-(4-Chlorophenoxy)-1-(piperazin-1-yl)ethanone	2-(4-氯苯氧基)-1-(哌嗪-1-基)乙酮	Benzene and substituted derivatives	苯及其衍生物	Phenolics	苯酚类	C12H15ClN2O2	277.069	254.082	0.5493	M+Na	1.98625	4	0.7027	rp	143999-83-1	1074760	-	-	-	13806.2	7889	8539.19	6404.39	6714.39	5854.05	5825.77	6102.15	7728.3	3293.43	6018.85	7999.9	5962.56	5171.24	6390.69	5218.67	9130.54	5774.17	6411.78	6940.09	3762.77	6341.34	5411.65	5426.82	5515.26	5302.16	5685.71	4106.52
C18_positive	MW0007057	Ethyl 4-(cyclopropanecarbonylamino)benzoate	4-(环丙烷羰基氨基)苯甲酸乙酯	Benzene and substituted derivatives	苯及其衍生物	Benzene and substituted derivatives	苯及其衍生物	C13H15NO3	216.1	233.105	5.8692	M+H-H2O	0.4835	4	0.7381	rp	14372-26-0	310173	-	-	-	9082.63	7665.44	7618.69	8055.48	7616.87	7115.1	7072.45	7867.62	8155.55	7532.34	8157.54	8544.86	7749.28	8604.12	8164.87	8127.38	8535.97	7316.85	7796.99	7681.15	7057.99	7299.98	7566.12	7328.61	8322.35	7446.42	6796.21	7679.84
C18_positive	MW0114586	Heptapropylene glycol	七丙二醇	Alcohol and amines	醇、胺类	Alcohols	醇类	C21H44O8	425.31	424.304	5.963	M+H	1.45792	4	0.7148	rp	14362-16-4	12827211	-	-	-	10199.8	9379.41	4744.66	6309.79	7697.04	10870.9	11881.2	15057	6825.5	6657.54	14358.1	9470	15735.4	9189.8	6196.86	10598.6	11670.5	12691.3	6424.45	24045.3	169.089	652.592	439.371	324.529	236.37	3765.38	1020.64	1794.35
C18_positive	MW0140789	[Asu 1,6] Oxytocin	[1,6]催产素	Others	其他	Others	其他	C45H69N11O12	956.528	955.513	7.8197	M+H	10.7616	4	0.5419	rp	14317-68-1	3082059	-	-	-	55877.4	37375.9	14517.8	19727.3	85175	41969.1	35056.2	61488.9	41023.7	21395.3	29771.6	57647.1	47368.9	43503.8	38611.7	19911.6	22257	87036.6	19832.8	45611	25405.1	14449	53253.1	63539.7	41831	54162.5	7205.46	52357.5
C18_positive	MW0157108	Sodium oleate	油酸钠	FA	脂肪酰类	Others	其他	C18H33NaO2	305.247	304.238	11.0569	M+H	2.94225	4	0.6816	rp	143-19-1 | 16558-02-4	23665730	-	-	C18601	18278.3	12289.3	2693.72	10498.1	9646.75	5581.7	7420.13	8502.81	13172.2	6461.18	15789.1	6203.32	6724.1	4386.26	4889.81	6740.25	10597.2	7983.14	6130.16	7283.36	5533.28	8364.46	3406.56	5470.42	8388.79	4852.99	4075.3	1663.3
C18_positive	MW0008822	1-(3-Chlorophenyl)-3-prop-2-en-1-ylthiourea	1-(3-氯苯基)-3-prop-2-en-1-ylthiourea	Benzene and substituted derivatives	苯及其衍生物	Benzene and substituted derivatives	苯及其衍生物	C10H11ClN2S	227.039	226.033	6.7803	M+H	2.133	4	0.6994	rp	14255-75-5	1550877	-	-	-	2470.42	2410.82	3836.89	3058.76	4226.31	4209.13	5647.62	3512.27	1657.04	3532.85	3682.8	3342.78	3338.91	2667.08	1969.46	2595.97	3556.41	3744.93	2939.36	2502.96	3239.54	5085.57	5514.42	2991.55	2635.05	4623.41	4259.62	5057.99
C18_positive	MW0009226	CARBONIC ACID, METHYL ESTER, ESTER with SALICYLIC ACID	碳酸、甲酯、酯与水杨酸	Benzene and substituted derivatives	苯及其衍生物	Benzene and substituted derivatives	苯及其衍生物	C9H8O5	216.018	196.037	0.7517	2M+H+K	2.9335	4	0.6818	rp	14216-34-3	26579	-	-	-	8467.08	9276.87	1039.89	915.951	15421.7	4659.15	8406.9	578.953	5676.75	485.657	19891.2	3747.62	1760.05	4114.35	2364.79	1941.35	2793.11	5289.8	1188.78	3263.5	1047.47	2272.4	3159.04	1190.53	2078.08	4588.06	2230.49	2470.6
C18_positive	MW0053624	Ginsenoside Rg3	人参皂甙Rg3	Steroids	甾体	Steroid	甾体	C42H72O13	807.487	784.497	6.8723	M+Na	3.50512	2	0.7323	rp	14197-60-5 | 11019-45-7	9918693	-	-	C20778	54430.7	45917.7	13040	34553.1	24598.2	42164.4	28203.2	30117.8	28891.2	14923.4	38726.1	37.962	5.73796	26.5719	16.0402	42.2918	18.9389	12891.4	22.7251	3397.99	28.6188	16.8243	19.3575	67.0197	16.888	18.4765	21.5368	34.5641
C18_positive	MW0157900	Thrombin Receptor Activator for Peptide 5 (TRAP-5)	肽 5 (TRAP-5) 的凝血酶受体激活剂	Amino acid and Its metabolites	氨基酸及其代谢物	Small Peptide	小肽	C30H50N8O7	635.385	634.38	3.9348	M+H	3.54079	4	0.9189	rp	141685-53-2	25254399	-	-	-	66974.2	57533.8	31734.7	40935.3	50022	59023.6	52977.5	91871.9	60492	39795.9	70799.5	34148	66905.1	39093.4	31321.1	39523.3	56434.2	55088.4	25271.9	77197.2	811.447	476.738	972.543	1226	715.968	13692.8	581.707	8370.03
C18_positive	MW0114363	Dronedarone	决奈达隆	Aldehyde,Ketones,Esters	醛、酮、酯类	Ketones	酮类	C31H44N2O5S	620.312	556.297	10.4448	M+CH3CN+Na	2.23672	2	0.72	rp	141626-36-0	208898	HMDB0251621	-	D02537	18327.9	12328.6	20624.1	9364.18	11890.1	6631.07	15493.5	9922.35	18205.1	14842.8	17196.1	15821.7	7613.24	9690.92	8816.23	20892.6	14161.8	20860.5	18515.5	5328.85	21840.2	13911.5	11185.2	8651.28	20252.1	16170.5	18563.8	15163.5
C18_positive	MW0062134	Polyporusterone G	多聚体酮G	Terpenoids	萜类	Terpenoids	萜类	C28H44O5	499.278	460.319	4.0038	M+K	6.24506	4	0.6159	rp	141360-94-3	44449940	HMDB0038501	-	-	10372.3	6761.21	4046.61	4195.62	6876.65	10867.1	6286.63	19112.9	6927.28	4771.19	18082	12971.2	11010.7	16114.7	6435.21	12557.6	27940.9	8062.6	7786.52	18958.1	106.56	224.09	369.305	320.203	329.49	4961.06	759.053	4321.7
C18_positive	MW0062128	Polyporusterone A	多聚体酮A	Terpenoids	萜类	Terpenoids	萜类	C28H46O6	520.375	478.329	10.1845	M+CH3CN+H	22.0754	2	0.5932	rp	141360-88-5	10814524	HMDB0038495	-	-	7873.37	5052.49	5541.8	4761.1	5353.55	8231.98	6030.14	5049.57	4930.9	8262.7	7325.28	8507.44	6829.48	6920.27	4706.11	8536.68	5308.38	7320.45	13394	7048.49	8465.1	5928.89	8175.8	5914.21	8213.01	8554.73	7972.71	6350.44
C18_positive	MW0114564	Glycolaldehyde	乙醇醛	Aldehyde,Ketones,Esters	醛、酮、酯类	Aldehydes	醛类	C2H4O2	61.0275	60.0211	0.4714	M+H	2.82541	3	0.7634	rp	141-46-8	756	HMDB0003344	3205	C00266	163985	166313	274927	251654	267259	252124	265290	147868	144498	166750	151060	272559	145824	148861	256486	225547	260358	142488	258598	164834	237256	129961	237747	259000	226944	196366	153767	252483
C18_positive	MW0168484	Ethanolamine	乙醇胺	Alcohol and amines	醇、胺类	Amines	胺类	C2H7NO	84.0427	61.0528	1.191	M+Na	1.6	3	0.9865	rp	141-43-5	700	HMDB0000149	3207	C00189	2835.67	2476.43	789.956	1911.65	5426.79	2153.43	2455.01	1618.05	3105.35	1478.41	6558.04	1370.39	1631.21	520.73	787.689	1506.88	1808.67	1989.64	1101.74	1503.89	947.965	937.306	1111.98	1316.3	699.307	1465.6	1357.81	591.8
C18_positive	MW0007391	Iprovalicarb	异丙威	Benzene and substituted derivatives	苯及其衍生物	Benzene and substituted derivatives	苯及其衍生物	C18H28N2O3	321.216	320.21	7.2953	M+H	2.48225	4	0.6916	rp	140923-17-7	10958189	-	72628	C18866	1099.12	790.273	71.6019	610.025	428.141	597.756	1201.28	2185.76	99.6857	315.081	2234.8	2.82618	1.32872	6.9585	7.92533	3.24798	9.95725	372.927	5.40417	23.5846	5.52182	3.16363	9.05308	1.41308	0.506177	14.2215	2.9316	1.48855
C18_positive	MW0143319	4-Guanidinobutanal	4-胍基丁醛	Aldehyde,Ketones,Esters	醛、酮、酯类	Aldehydes	醛类	C5H11N3O	198.09	129.09	8.4947	M+Na+HCOOH	12.75	3	0.5861	rp	14049-14-0	559	-	-	C02647	82960.7	97104.8	48394.5	69839.8	26319.2	104284	135477	189863	23432.5	62336.4	106971	30.5242	174.497	234.631	175.28	145.67	222.964	88093	225.587	56689.3	190.453	191.89	78.3603	260.783	77.3141	116.064	80.2114	79.3491
C18_positive	MW0015758	Amoxapine	阿莫沙平	Heterocyclic compounds	杂环化合物	Heterocyclic compounds	杂环化合物	C17H16ClN3O	377.113	313.098	4.1658	M+CH3CN+Na	3.71197	1	0.7384	rp	14028-44-5	2170	HMDB0014683	-	-	83417.9	73374.7	74622.3	72595.1	72706.9	68163.4	60790	73823.3	82137.1	70852.6	76496.8	75179.5	71943.4	73599.3	71219.9	73442.9	78412.8	73109	69826.4	68895	67757.3	68709.5	70045.6	73988.1	72663.1	75644.3	61260.6	67930.3
C18_positive	MW0152595	Leucomycin V	亮霉素V	Aldehyde,Ketones,Esters	醛、酮、酯类	Esters	酯类	C35H59NO13	719.433	701.399	6.857	M+H+NH3	0.511406	4	0.9874	rp	1392-21-8 | 39405-35-1 | 22875-15-6	5282189	-	-	-	23563	20305.7	5718.25	14808.1	11607.1	17926.9	11843.5	14396.5	12619.5	6409.87	18018.2	48.5561	90.2771	34.7798	5.51741	31.1785	19.3247	6141.09	44.1482	1501.69	87.6892	3.84934	46.4389	29.5116	159.188	40.9708	14.5167	42.6962
C18_positive	MW0102829	Tormentic acid	托门酸	Terpenoids	萜类	Triterpene	三萜	C30H48O5	447.346	488.35	10.2382	M+H-COCH2	4.45338	4	0.6502	rp	13850-16-3	73193	-	-	-	35543.1	28501.3	38018.4	79044	20253.3	13029.3	32772.4	43182.3	28870.1	17889.9	23435	10444.3	13403	27917	20758.5	59083.4	49808.8	32538.3	10781.6	11152.5	20628.1	15829.6	17626.4	10129.1	14051.4	14968.4	14689.2	24898.3
C18_positive	MW0157161	Spheroidenone	球体酮	FA	脂肪酰类	Others	其他	C41H58O2	583.463	582.444	6.857	M+H	19.8894	3	0.5984	rp	13836-70-9	5366412	-	-	C15903	604689	509533	514073	478488	491849	425642	426884	551641	566146	469045	528969	478231	485146	499034	498073	488644	582843	429062	449028	453643	445301	486111	487696	521555	550039	511051	439131	522581
C18_positive	MEDN0343	Shikimic acid	莽草酸	Organic acid and Its derivatives	有机酸及其衍生物	Organic acid and Its derivatives	有机酸及其衍生物	C7H10O5	371.1	174.053	9.7123	2M+Na	7.3631	2	0.6939	rp	138-59-0	8742	HMDB0003070	338	C00493	25214.1	29992.4	30382.3	30457.4	23431.5	20699.4	28959.5	26523.2	25993.2	26957.1	33038.2	24303	26174.2	21705.4	23288.9	25739.1	21781.3	27324.7	28133.4	33275.2	28849.5	25276.8	22645	16046.1	15957.9	32164.3	29584.2	25552
C18_positive	MW0106085	Butyl lactate	乳酸丁酯	Aldehyde,Ketones,Esters	醛、酮、酯类	Esters	酯类	C7H14O3	129.089	146.094	8.4947	M+H-H2O	5.736	4	0.6253	rp	138-22-7	8738	HMDB0040254	-	-	8860.79	11116.1	15342.9	11038	11561.3	10273.6	10906.3	11176.2	10108.5	8283.78	9300.97	11241.5	12069	8979.16	14018.2	15807	14968.1	8765.47	13014.3	11307.7	11742.7	13476.1	12022.1	13156.3	13368.6	10608.5	12950.6	8488.79
C18_positive	MW0053883	Hericenone D	海参烯酮D	Aldehyde,Ketones,Esters	醛、酮、酯类	Ketones	酮类	C37H58O6	599.439	598.423	8.7367	M+H	12.9828	3	0.513	rp	137592-04-2	15658906	HMDB0039139	-	-	937465	868633	400764	742409	748717	669728	866826	882190	848632	633818	542619	746737	987745	563242	611550	478644	826959	886643	429026	733398	678017	498576	622712	701933	438888	666012	590010	614410
C18_positive	MW0053985	Hydroxyisocaproic acid	L-亮氨酸	Amino acid and Its metabolites	氨基酸及其代谢物	Amino acids	氨基酸	C6H12O3	97.0631	132.079	3.5519	M+H-2H2O	4.1	3	0.8208	rp	13748-90-8	83697	HMDB0000746	5714	-	37805	38448.9	36406.6	37834.1	34063	33419.9	32395.7	36988.3	38716.2	32007.9	39127	38675.4	37360.7	36407.1	36878.1	35782	38134.8	39795.1	34051.1	36369.8	33399.2	35792.3	35716.9	35520.9	38819.7	37077.2	35523.2	32980
C18_positive	MW0126349	7-nitro-10-octyl-3-phenyl-pyrimido[4,5-b]quinoline-2,4(3H,10H)-dione	7-nitro-10-octyl-3-phenyl-pyrimido[4,5-b]quinoline-2,4(3H,10H)-dione	Aldehyde,Ketones,Esters	醛、酮、酯类	Ketones	酮类	C25H26N4O4	447.202	446.195	1.2986	M+H	5.81491	4	0.6239	rp	137346-42-0	44306972	-	45600	-	8968.25	7341.3	824.149	3491.02	6438.24	7974.53	5935.56	5010.43	6817.31	907.96	9714.64	1954.14	5926.65	1292.15	2596.57	3581.04	1577.29	6710.11	566.413	8059.55	757.428	824.822	1694.46	3193.12	2024.46	10519	1210.03	801.044
C18_positive	MW0118552	(2R)-2-[[4-(2,6-dipyrrolidin-1-ylpyrimidin-4-yl)piperazin-1-yl]methyl]-2,5,7,8-tetramethyl-3,4-dihydrochromen-6-ol;dihydrochloride	-	Others	其他	Others	其他	C30H46Cl2N6O2	538.387	592.306	10.1692	M+NH4	2.47629	2	0.7189	rp	137018-55-4 | 122003-11-6	9808654	-	45233	-	1.94802e+06	1.31529e+06	1.265e+06	796732	1.05435e+06	1.31831e+06	1.47632e+06	1.22347e+06	1.58756e+06	1.55585e+06	1.30159e+06	1.42367e+06	1.23896e+06	1.21597e+06	1.56723e+06	1.40478e+06	681776	1.24521e+06	1.04035e+06	1.34636e+06	1.51395e+06	1.1959e+06	1.37553e+06	1.19903e+06	1.07448e+06	1.20622e+06	1.44575e+06	822608
C18_positive	MW0007503	Lidocaine	利多卡因	Benzene and substituted derivatives	苯及其衍生物	Benzene and substituted derivatives	苯及其衍生物	C14H22N2O	235.18	234.173	3.047	M+H	0.635994	2	0.9729	rp	137-58-6	3676	HMDB0014426	-	C07073	2.56408e+06	2.23939e+06	2.2725e+06	2.22718e+06	2.17496e+06	2.01612e+06	1.86885e+06	2.31632e+06	2.49214e+06	1.81286e+06	2.26867e+06	2.33185e+06	2.21837e+06	2.27249e+06	2.18048e+06	2.16798e+06	2.41783e+06	2.18124e+06	2.07539e+06	2.09693e+06	2.09068e+06	2.07996e+06	2.20458e+06	2.14296e+06	2.31616e+06	2.20207e+06	1.93266e+06	1.81769e+06
C18_positive	MW0010168	Thiosulfuric acid	-	Others	其他	Metal, Non-metal and related compounds	金属、非金属及相关物质	H2O3S2	155.973	113.945	0.5649	M+CH3CN+H	14.1061	3	0.6906	rp	13686-28-7	-	HMDB0000257	-	C05529	112872	66084.8	45108.9	51568.5	77352.2	49031.6	50030.1	82481.3	58106.2	18307.2	46910.5	41069.1	42113	42897	50890.3	43376.6	47751	43613.9	31099.1	43031.1	36773.3	40157	39028.2	40387.9	41757.7	43359	44041.6	20062.7
C18_positive	MW0106095	ALLM (Calpain Inhibitor)	ALLM（钙蛋白酶抑制剂）	Organic acid and Its derivatives	有机酸及其衍生物	Organic acid and Its derivatives	有机酸及其衍生物	C19H35N3O4S	402.243	401.235	6.1158	M+H	0.298375	2	0.9003	rp	136632-32-1	16218939	-	-	-	0.235776	0.255277	155.03	0.404191	0.148912	363.065	342.028	1.50505	351.872	187.691	0.111683	1622.77	976.164	1948.66	0.24588	2160.01	2.93117	1771.88	0.99438	0.346082	0.24641	0.241093	0.0673638	1.36456	0.186137	0.442301	0.120546	0.202978
C18_positive	MW0006009	Alprenolol	阿普洛尔	Benzene and substituted derivatives	苯及其衍生物	Phenolics	苯酚类	C15H23NO2	250.179	249.173	8.5554	M+H	2.23343	2	0.7207	rp	13655-52-2	2119	HMDB0015004	-	-	182243	450247	121282	202606	134955	1.24722e+06	279528	478416	57403.6	234774	231809	314.961	251786	267252	111536	130832	129880	454741	230.275	171855	28241.6	198.748	84.0808	268072	55551.2	95198.8	373.072	328.05
C18_positive	MW0014198	3'-N-Acetyl-4'-O-(10,12-octadecadienoyl)fusarochromanone	-	Organic acid and Its derivatives	有机酸及其衍生物	Organic acid and Its derivatives	有机酸及其衍生物	C35H52N2O6	619.374	596.383	4.7273	M+Na	5.9318	4	0.6217	rp	136536-84-0	102145835	HMDB0038566	-	-	25378.3	20126.5	6167.9	6971.01	10381.2	12683.6	16149.5	32142.7	12626	9038.89	15018.9	6065.19	41500.1	6791.85	3429.6	5442.11	17743.1	24850.3	3992.79	40349.1	319.663	412.774	304.932	258.464	438.547	3311.28	168.86	1311.96
C18_positive	MW0009328	N-[2-(3,4-Dihydroxyphenyl)ethyl]hexadecanamide	棕榈酰多巴胺	Benzene and substituted derivatives	苯及其衍生物	Phenolics	苯酚类	C24H41NO3	506.307	391.309	6.9596	M+H+CF3COOH	0.88925	4	0.7283	rp	136181-87-8	16759163	-	43427	-	4716.04	3971.12	972.79	2924.21	1992.72	3878.87	2582.34	2697.31	2193.96	1398.97	3233.93	72.3393	150.443	50.372	5.83574	42.0255	39.8775	1125.95	41.5575	197.443	4.37681	9.23989	88.389	32.8634	62.5634	7.08014	32.0961	35.7293
C18_positive	FDATP01731	Hydrocortisone butyrate	氢化可的松丁酸酯	Aldehyde,Ketones,Esters	醛、酮、酯类	Esters	酯类	C25H36O6	257.225	432.251	5.9306	M+H-C6H8O6	2.75072	4	0.6858	rp	13609-67-1	26133	-	-	-	4067.37	4677.55	3535.49	7614.88	7219.72	4893.27	4927.72	9853.67	6498.61	2526.59	5692	1732.14	3247.24	4043.68	6660.96	1599.3	5810.42	5456.79	2755.39	3703.96	809.088	7879.84	9307.46	3876.55	3311.97	7040.17	3000.49	11782.3
C18_positive	MW0109329	Pro-Phe	L-脯氨酰-L-苯丙氨酸	Amino acid and Its metabolites	氨基酸及其代谢物	Small Peptide	小肽	C14H18N2O3	307.096	262.132	5.2008	M-H+2Na	17.85	3	0.7782	rp	13589-02-1	6351946	HMDB0011179	23690	-	2.00677e+06	1.73478e+06	1.77325e+06	1.70154e+06	1.76093e+06	1.56695e+06	1.53577e+06	1.86453e+06	1.98699e+06	1.72434e+06	1.87334e+06	1.77972e+06	1.75684e+06	1.81035e+06	1.75598e+06	1.75171e+06	1.92055e+06	1.74527e+06	1.62416e+06	1.67539e+06	1.55027e+06	1.66359e+06	1.64124e+06	1.77468e+06	1.84219e+06	1.71723e+06	1.6005e+06	1.6666e+06
C18_positive	MW0122954	Atorvastatin	阿托伐他汀	Heterocyclic compounds	杂环化合物	Heterocyclic compounds	杂环化合物	C33H35FN2O5	541.262	558.253	3.5213	M+H-H2O	23.8358	2	0.7799	rp	134523-00-5	60823	HMDB0005006	1136	C06834	38347.3	31792.7	12142.2	17516.3	29770.8	27079.9	22380.2	31094	33650	15169.9	44003.7	15784.9	17276	15916.6	14077.5	15263	22189.3	16358.8	11040.7	19716.4	261.276	63.3827	175.727	403.264	347.972	3822.62	247.699	1709.91
C18_positive	MW0105870	L-Aspartyl-L-phenylalanine	L-天冬氨酰-L-苯丙氨酸	Amino acid and Its metabolites	氨基酸及其代谢物	Small Peptide	小肽	C13H16N2O5	281.112	280.106	2.4654	M+H	2.00976	1	0.9177	rp	13433-09-5	93078	HMDB0000706	23805	-	4232.34	5416.85	12606.8	4957.29	2728.13	6795.44	4849.08	6454.49	8064.51	6379.75	6055.86	4739.62	3151.98	23732.8	14345.3	12162.3	6184.32	5076.33	2692.03	2850.27	39725.9	19832.9	39707.5	26826.3	20019.1	34563.5	39561.2	27095.2
C18_positive	MW0112969	4-(Methylsulfanyl)butan-2-ol	4-(甲基硫烷基)丁-2-醇	Alcohol and amines	醇、胺类	Alcohols	醇类	C5H12OS	159.027	120.061	0.9046	M+K	5.65233	2	0.7156	rp	13296-23-6	12659797	HMDB0041476	-	-	592.163	7609.41	978.306	5541.77	10963	11460.4	14229.5	1790.39	12718.5	3190.17	8647.24	839.914	1171.42	1414.86	726.045	1333.34	807.029	1514.7	956.598	837.5	604.05	805.426	736.952	890.247	339.268	1382.16	1074.61	980.912
C18_positive	MW0008338	1-(4-Chlorophenyl)-3-naphthalen-1-ylurea	1-(4-氯苯基)-3-萘-1-脲	Benzene and substituted derivatives	苯及其衍生物	Benzene and substituted derivatives	苯及其衍生物	C17H13ClN2O	297.082	296.072	6.7803	M+H	1.602	4	0.7115	rp	13257-14-2	295009	-	-	-	10528.7	10655	10600.6	11563.7	11390.7	12124.9	14284.4	11936.8	11717.8	12780.9	12637.6	10459.1	11071.2	11255.7	27913.3	10900.3	28400.7	10042.2	12280.6	12531.4	12132.1	11602.2	11611.2	11421.3	10564.2	11382.7	12462.5	10775.3
C18_positive	MW0008076	N-(2-methoxyphenyl)pyridine-2-carbothioamide	N-(2-甲氧基苯基)吡啶-2-硫代碳酰胺	Benzene and substituted derivatives	苯及其衍生物	Benzene and substituted derivatives	苯及其衍生物	C13H12N2OS	113.033	244.067	1.2833	M+H-C5H8O4	0.0845	4	0.7479	rp	13225-86-0	911664	-	-	-	15425.2	18327.9	5979.62	13773.9	9495.49	17865.3	17384.3	12853.5	15802.8	10265.7	10490.5	13508	8195.37	9399.36	14330.5	9566.1	12993.1	10101.7	5202.51	11826.3	10031.1	14207.3	11928.2	15982.4	11268.1	11113.6	11831.2	7075.93
C18_positive	MW0113999	beta-L-Fucose	β-L-岩藻糖	Carbohydrates and Its metabolites	碳水化合物及其代谢物	Sugars	糖类	C6H12O5	329.15	164.069	6.0692	2M+H	13.4	3	0.7309	rp	13224-93-6	444863	HMDB0059625	-	-	29468.2	17953.8	6059.01	20807	13113.3	16457.5	23790.5	33243.3	15452	8203.53	37536.7	5582.29	6009.15	11522.2	7540.23	2239.49	3340.94	7079.21	3602.99	9420.41	6900.05	16324.9	12101.6	7473.45	5489.1	6729.84	5084.69	3310.21
C18_positive	MW0012928	PC(O-16:0/20:5(5Z,8Z,11Z,14Z,17Z))	PC(O-16:0/20:5(5Z,8Z,11Z,14Z,17Z))	GP	甘油磷脂类	PC	磷脂酰胆碱	C44H80NO7P	842.495	765.567	6.5025	M-H+2K	6.70652	2	0.6999	rp	132196-28-2	10485310	HMDB0039528	-	-	61053.7	54974.8	16937.9	42728.8	38437.1	52201.6	41194	53651.4	41105.8	24037	60679.1	14.7628	20.9308	17.2907	26.3769	3.64014	24.5248	26915.1	14.7334	7066.1	73.0643	7.33539	42.4711	38.6209	24.6673	67.7524	55.4948	11.2237
C18_positive	MW0012992	PS(18:0/20:4)	PS(18:0/20:4)	GP	甘油磷脂类	PS	磷脂酰丝氨酸	C44H78NO10P	811.518	811.536	6.9759	M+	22.3153	2	0.5419	rp	132014-80-3	24779545	HMDB0012383	-	-	1.23402e+06	1.10427e+06	314026	821292	580435	1.00524e+06	643881	725825	682669	359940	883472	209460	352748	302903	318395	377358	291418	261465	11.679	65421.4	219122	166543	262634	254899	238666	261418	183333	270515
C18_positive	MW0105255	4-Methoxy-2,4-dioxobutanoic acid	草酰乙酸-4-甲酯	Aldehyde,Ketones,Esters	醛、酮、酯类	Esters	酯类	C5H6O5	190.999	146.022	6.7803	M-H+2Na	16.45	3	0.5067	rp	13192-05-7	128843	-	-	C03716	17009.5	18603.2	17294.8	18102.3	17983	18759.2	22189.1	18652.2	18842.1	20600.5	19583	17418.7	18389.3	18102.8	19717.1	18602.3	18494.3	17285.8	18376.3	18886.8	19497.2	18236.4	17917.6	18443.1	17093.3	17425.6	19442.7	17583.2
C18_positive	MW0111930	2,3,4,5-Tetrahydroxypentanoic acid	L-Lyxonate	Organic acid and Its derivatives	有机酸及其衍生物	Organic acid and Its derivatives	有机酸及其衍生物	C5H10O6	167.054	166.048	4.4285	M+H	0.65475	4	0.7339	rp	13171-74-9	10264	HMDB0059750	-	-	44553.9	48005.5	37353.4	42185.2	35752.3	39668.3	37716.9	47113.7	46326.8	39034.8	43826.8	39945.8	36438.8	41114.2	39288.5	39120.1	39303.6	42393.2	31682.7	37686.5	37804	36299.6	42112.9	38004.7	36474.9	44250.8	38603.4	38781.3
C18_positive	MW0107134	Glycyl-l-glutamine	甘氨酰-l-谷氨酰胺	Amino acid and Its metabolites	氨基酸及其代谢物	Small Peptide	小肽	C7H13N3O4	158.092	203.091	5.7767	M+H-HCOOH	0.985	4	0.726	rp	13115-71-4	123913	HMDB0028839	-	-	9983.91	8195.13	8010.58	7921.07	8495.02	8420.04	7916.63	9277.95	8792.91	8396.45	8580.46	9395.75	10378.2	8896.38	8884.91	8781.69	9164.94	9008.75	8526.91	9276.37	8171.26	8757.63	8602.27	8996.46	9241.03	8981.01	7691.22	8950.02
C18_positive	MW0009303	Oxybenzone	二苯甲酮-3	Benzene and substituted derivatives	苯及其衍生物	Benzene and substituted derivatives	苯及其衍生物	C14H12O3	297.081	228.079	9.9549	M+Na+HCOOH	20.1463	2	0.6224	rp	131-57-7	4632	HMDB0015497	-	C14285	23595.8	38767.7	39334.1	39059.3	38408.4	52759.3	56763.1	38933.7	46630.4	45958.9	38525.1	48675	35798.9	32432.3	48300.2	40912.7	29714.3	37197.9	28826.1	41057.2	38278	38620.9	34963.6	27743.7	28820.2	36465.1	43151.3	34019
C18_positive	MW0006906	Dipropyl phthalate	邻苯二甲酸二正丙酯	Aldehyde,Ketones,Esters	醛、酮、酯类	Esters	酯类	C14H18O4	251.127	250.12	7.2409	M+H	3.31804	1	0.9468	rp	131-16-8	8559	-	-	-	20809.8	32562.3	19846.5	73382.8	32894.3	56602	31949.7	53958.6	30014.6	17589.2	21127	60220	37763.7	28955.6	42728	40426.7	19673.6	38137.5	10612	42200	39114	31964.1	81611.8	36934	67053.5	45463.2	21780.2	38645.4
C18_positive	MW0140705	(-)-Berbine	（S)-四氢原小檗碱；（S)-7，8，13，14-四氢原小檗碱	Alkaloids	生物碱	Alkaloids	生物碱	C17H17N	219.119	235.136	4.5529	M+H-NH3	2.749	4	0.6858	rp	131-10-2	164543	-	-	C05204	5603.43	4876	4956.88	5054.72	2454.45	5019.55	4903.37	5077.98	4976.62	4756.85	5282.5	4635.41	3904.13	4422.07	4872.6	4738.9	4649.51	3441.31	3463.67	4593.17	3589.55	3308.68	4337.49	5108.19	4685.19	5063.58	4431.77	4414.3
C18_positive	MW0000075	Anabasine	假木贼碱	Alkaloids	生物碱	Alkaloids	生物碱	C10H14N2	226.122	162.116	2.3422	M+CH3CN+Na	22.7027	1	0.5727	rp	13078-04-1	2181	HMDB0004350	3283	C06180	15899.4	15233.3	14801.7	14461.5	14079.6	13387.9	12872.3	14617.5	16224	13804.5	16024.2	16143.5	15319.3	15819	15023.4	16494.4	17902.3	13682.9	16608.1	13350	14861	16160.2	14562.5	15810.2	15814.6	14778	14706.8	12586.1
C18_positive	MW0120476	2-Amino-6-fluoro-4-methoxypyrimidine	2-氨基-6-氟-4-甲氧基嘧啶	Heterocyclic compounds	杂环化合物	Heterocyclic compounds	杂环化合物	C5H6FN3O	144.059	143.049	0.7982	M+H	1.22525	4	0.7203	rp	130687-25-1	759140	-	-	-	4736.26	5661.68	4213.28	3444.6	4053.02	3711.61	3099.3	5604.19	5099.42	6006.06	4775.45	3867.05	3824.87	3638.27	4780.63	4960.87	6928.74	3944.66	8288.89	3504.7	4133.51	4303.51	4670.52	4628.72	4541.82	4827.65	4139.24	4630.29
C18_positive	MW0010438	(+)-Aschantin	-	Lig-s and Coumarins	木脂素和香豆素	Lig-s	木脂素	C22H24O7	365.135	400.152	9.4061	M+H-2H2O	8.62398	2	0.6649	rp	13060-15-6	122643	-	-	C17845	266754	244880	290176	288217	233446	147544	273085	274932	240417	343943	243641	229835	234857	201894	243400	292207	285151	258403	254905	188420	286875	286162	234804	172431	263478	274380	265887	347735
C18_positive	MW0008953	N-butyl-2,4-dinitroaniline	N-丁基-2,4-二硝基苯胺	Benzene and substituted derivatives	苯及其衍生物	Benzene and substituted derivatives	苯及其衍生物	C10H13N3O4	262.085	239.091	1.9505	M+Na	6.515	4	0.611	rp	13059-86-4	260939	-	-	-	12563.8	12679.1	21344	18165.8	8703.39	10984.1	12445.8	12786.6	12615	9285.02	16857.3	22740.9	19216.7	18392.9	20201.1	18187.1	19161.9	15543	21259.4	24775.9	23408.6	17911.6	20213.2	9607.43	8972.97	18733.2	19945.3	13445.3
C18_positive	FDATN00732	5-Chloro-8-hydroxyquinoline	5-氯-8-羟基喹啉	Heterocyclic compounds	杂环化合物	Heterocyclic compounds	杂环化合物	C9H6ClNO	217.986	179.014	1.6106	M+K	23.6303	2	0.522	rp	130-16-5	2817	-	-	-	78988.9	64091.2	33930.6	51095.9	29501.2	59689.8	53647.7	122292	130817	35118.5	58457.1	56846.1	43553.8	35266.6	48600.8	49125.8	53505.3	54163.2	11095.7	64807	40498.9	38229.3	46826.8	47875.5	58819.1	34901.3	85044.5	19841.5
C18_positive	MW0159430	(1R,4r)-4-((R)-1-aminoethyl)-N-(pyridin-4-yl)cyclohexanecarboxamide dihydrochloride	(1R,4r)-4-((R)-1-氨基乙基)-N-(吡啶-4-基)环己烷甲酰胺二盐酸盐	Heterocyclic compounds	杂环化合物	Heterocyclic compounds	杂环化合物	C14H23Cl2N3O	320.133	319.122	5.6538	M+H	10.4552	4	0.5464	rp	129830-38-2	9901617	-	44907	-	5266.01	5250.05	5152.6	3905.97	4620.3	4427.56	4218.63	5064.28	6003.89	4254.81	5288.52	5030.18	5152.83	4730.47	3092.41	4527.94	5484.06	5164.8	2876.38	2631.45	2954.32	4467.89	3634.44	4403.8	3820.09	4841.16	3608.1	4149.29
C18_positive	MW0161340	Adefovir monophosphate	阿德福韦单磷酸盐	Organic acid and Its derivatives	有机酸及其衍生物	Organic acid and Its derivatives	有机酸及其衍生物	C8H13N5O7P2	268.998	353.029	5.7153	2M+Na+2K	4.94525	4	0.6405	rp	129556-87-2	10428128	-	-	-	17548.6	18870.7	18020.2	13986.6	25270.7	18022.5	17681.4	19216.1	21359.7	22591.9	23425.1	23360.9	37797.7	23440.8	32786.9	23841.7	18880.3	27080.7	25047.4	26293.8	23395.2	31738.6	23850.8	40132.3	24285.3	29759	26589	23525.3
C18_positive	MW0052943	Fulvestrant	氟维司群	Benzene and substituted derivatives	苯及其衍生物	Benzene and substituted derivatives	苯及其衍生物	C32H47F5O3S	629.315	606.317	3.8122	M+Na	20.6798	2	0.796	rp	129453-61-8	104741	-	45325	-	54030	49229.4	16763.4	26983.8	43472.3	42854	34079.1	51581.9	54140.2	24158.1	58972.9	20850.6	30823.8	20875.6	17508.5	20446.2	31547.9	25471.6	15643.3	36466.1	366.889	85.938	210.918	293.758	718.103	6992.4	367.026	4283.95
C18_positive	MW0137420	Artonin C	青蒿素C	Heterocyclic compounds	杂环化合物	Heterocyclic compounds	杂环化合物	C40H38O10	679.261	678.246	6.3158	M+H	8.2537	3	0.5896	rp	128553-97-9	14681571	HMDB0035964	-	-	13206	29366.1	7349.09	19010.8	13137.9	6677.43	11635.7	10577.7	8292.74	3981.65	9637.65	5526.83	17477.9	9280.78	10782.5	2852.84	4988.49	15852.8	5988.16	20151.2	5114.97	11911.1	6413.54	4444.31	3018.3	6013.18	3618.38	2097.77
C18_positive	ZINC14210013	Phlorofucofuroeckol A	[医]间岩藻毒素A	Heterocyclic compounds	杂环化合物	Heterocyclic compounds	杂环化合物	C30H18O14	641.052	602.07	6.5182	M+K	13.8595	4	0.75	rp	128129-56-6	130976	-	-	-	22097.9	17876.3	5200.33	13299.4	12697.7	16978.3	12856.6	17854.9	13926.4	8005.52	20318.7	79.688	100.998	42.2075	35.1459	52.268	51.5968	11966.1	60.4475	2663.71	45.9976	81.2508	65.9841	65.1213	18.4371	27.6557	86.0306	35.7226
C18_positive	MW0193985	Noscapine	诺斯卡品	Alkaloids	生物碱	Isoquinoline alkaloids	异喹啉类生物碱	C22H23NO7	498.114	413.147	7.2179	M+K+HCOOH	0.111261	2	0.7222	rp	128-62-1	275196	HMDB0033439	-	C09592	8887.07	11879.5	3430.23	12875.6	21482.7	2573.51	15189.6	22836.9	22988.2	2368.96	7817.88	12453.9	6865.6	12375.5	12570.9	12190.1	6075.39	19990.4	5504.43	12620	8072.42	24288	8955.6	13639.9	15359.6	15815.3	21043.1	12304.4
C18_positive	MW0120478	4-Fluoro-7-methoxy-2,3-dihydro-1H-inden-1-one	4-Fluoro-7-methoxy-2,3-dihydro-1H-inden-1-one	Others	其他	Others	其他	C10H9FO2	585.132	180.059	1.9505	3M+2Na-H	0.8555	4	0.9791	rp	127033-13-0	14645028	-	43845	-	9644.82	11945.4	4637.9	9325.42	8757.97	10154.9	9384.13	9633.99	9683.16	5771.17	8496.08	6940.47	7710.37	5421.56	5111.73	7618.15	7470.35	7410.01	3938.56	8788.54	5091.61	5978.88	5750.32	5168.54	4699.85	6668.36	4873.43	4614.37
C18_positive	MW0052889	Fasciculic acid C	豆蔻酸C	Organic acid and Its derivatives	有机酸及其衍生物	Organic acid and Its derivatives	有机酸及其衍生物	C38H63NO11	721.437	709.44	6.4713	2M+H+Na	4.38672	4	0.6515	rp	126882-56-2	45783123	HMDB0036440	-	-	9659.14	8899.68	2115.75	5873	5489.69	7585.69	5589.09	8172.02	5292.04	2970.59	9181.18	17.0282	20.7873	14.865	34.6651	9.54497	12.8093	3228.52	17.922	512.584	27.273	24.0184	23.1388	53.759	27.4455	5.73049	11.1239	19.2865
C18_positive	MW0052888	Fasciculic acid B	豆蔻酸B	Organic acid and Its derivatives	有机酸及其衍生物	Organic acid and Its derivatives	有机酸及其衍生物	C36H60O9	692.408	636.424	4.3977	M+K+NH3	0.418275	4	0.7397	rp	126882-55-1	14506482	HMDB0036438	-	-	7905.45	7099.95	3440.91	4056.95	6809.59	7103.6	6078.66	10140.5	7540.86	4848.09	8399.11	8493.06	7556.8	18238	5080.4	8886.03	12562.2	29742.6	5910.64	43655.8	32.4679	43.8259	51.5124	31.8942	4.87253	212.169	71.0364	215.572
C18_positive	MW0125011	9,12-Epoxy-1H-diindolo[1,2,3-fg:3',2',1'-kl]pyrrolo[3,4-i][1,6]benzodiazocine-10-carboxylic acid, 2,3,9,10,11,12-hexahydro-10-methoxy-2,9-dimethyl-1-oxo-, methyl ester, (9S,10R,12R)-	9,12-Epoxy-1H-diindolo[1,2,3-fg:3',2',1'-kl]pyrrolo[3,4-i][1,6]benzodiazocine-10-羧酸，2 ,3,9,10,11,12-hexahydro-10-methoxy-2,9-dimethyl-1-oxo-, 甲酯, (9S,10R,12R)-	Heterocyclic compounds	杂环化合物	Heterocyclic compounds	杂环化合物	C29H25N3O5	495.19	495.179	7.938	M+	17.082	2	0.6506	rp	126643-37-6	108152	-	45300	-	213925	300878	264649	271489	164461	169697	138076	324611	370847	123432	155001	329084	203110	259622	305730	255170	226068	203101	176028	182158	161801	229483	204735	213405	316576	402783	250451	289307
C18_positive	MW0140248	(1Z,13S,14R,15E)-1-Anthracen-9-yl-14-hydroxy-13-(hydroxymethyl)nonacosa-1,15-dien-12-one	(1Z,13S,14R,15E)-1-Anthracen-9-yl-14-hydroxy-13-(hydroxymethyl)nonacosa-1,15-dien-12-one	Others	其他	Others	其他	C44H65NO3	656.495	655.496	9.9856	M+H	10.8942	2	0.6249	rp	1263052-40-9	125462772	-	96549	-	852162	770242	457461	561402	646816	674374	656138	1.1361e+06	851192	535016	738423	698729	993924	512653	513310	923474	659759	753415	302402	1.17158e+06	93388.9	102087	130718	103409	146475	823761	131767	647641
C18_positive	MW0109529	Remikiren	雷米基伦	Heterocyclic compounds	杂环化合物	Heterocyclic compounds	杂环化合物	C33H50N4O6S	316.181	630.345	3.7509	M+2H	3.00438	4	0.6803	rp	126222-34-2 | 135669-48-6	6324659	HMDB0014357	-	C07465	27510.8	23863.6	12230.4	16576.3	19575.9	25616.5	20706.7	36932.9	24269.6	16022	26742.5	32091.7	30833.4	35595.1	30566.2	38448.2	55428.5	23209.3	23476	34087.8	804.12	1844.55	1385.49	2697.62	2990.02	22475.2	2035.34	15210.8
C18_positive	MW0054253	N-(octadecanoyl)-1-b-lactosyl-sphing-4-enine	乳糖神经酰胺（d18：1/18：0）	SL	鞘脂类	Cer	神经酰胺	C48H91NO13	907.678	889.649	10.1831	M+H+NH3	4.54383	4	0.6484	rp	125712-73-4	10260120	HMDB0011591	-	C01290	27963.6	25062.3	13977.2	10445.6	13678.4	21738.5	22028.1	40016.2	14027.5	16325.2	36250	15982.7	26973.7	11906.1	10625.4	16141.1	18115.4	27134.2	7007.84	30147.1	2509.04	751.067	909.243	266.438	1637.2	6755.56	2623.08	4748.72
C18_positive	MW0114007	Bispyribac	双嘧啶	Heterocyclic compounds	杂环化合物	Heterocyclic compounds	杂环化合物	C19H18N4O8	499.103	430.113	4.5529	M+Na+HCOOH	8.79195	2	0.7022	rp	125401-75-4	443031	-	68684	-	68016.5	65449.1	65441.3	62863.8	63054.9	60870.3	56504.4	68475.2	70187.1	64510	65971	71578.6	68460	73727.6	68571.7	74617.6	79083.1	68731.5	70442.9	71867.8	69514.6	72878.9	69873.9	74261.2	73573.4	74502.9	69611.7	74901.2
C18_positive	MW0141210	Docetaxal	多烯紫杉醇	Alcohol and amines	醇、胺类	Alcohols	醇类	C45H55NO15	872.351	849.357	9.0362	M+Na	0.0536125	2	0.7027	rp	125354-16-7	147895	-	73551	-	52368	48878.2	31129.7	43988	39659.9	27244.5	52683.2	48841.5	45409.7	28581	33338	37914.7	42610.5	34996.8	39300.9	35436.6	40234	43462.9	33368.1	40909.5	45598.1	38935.5	36797.3	38770.5	39598.7	45592.5	37801.2	51626.6
C18_positive	MW0146961	Cafenstrole	咖啡豆	Benzene and substituted derivatives	苯及其衍生物	Benzene and substituted derivatives	苯及其衍生物	C16H22N4O3S	333.142	350.141	2.3887	M+H-H2O	6.8465	4	0.6051	rp	125306-83-4	195429	-	-	C18497	9136.7	7035.52	3608.45	7985.66	7091.08	7315.43	6774.16	6928.13	7145.4	2929.21	5160.77	6793.42	6043.08	8055.41	5649.8	5296.3	5556.48	6138.24	3059.3	6547.08	6971.37	8539.87	7634.26	5538.4	7113.95	7464.25	6233.2	4593.67
C18_positive	MW0016351	Cannabidiol dimethyl ether	卡那比二醇二甲醚	Benzene and substituted derivatives	苯及其衍生物	Benzene and substituted derivatives	苯及其衍生物	C23H34O2	723.465	342.256	6.9643	2M+K	12.9982	2	0.54	rp	1242-67-7	3081957	-	44843	-	1.24806e+06	1.13033e+06	311445	828380	632770	1.01276e+06	661236	691185	681500	352964	947700	105.772	343228	229410	366453	342535	326533	216347	144724	54025.8	354028	205134	403476	364963	371398	333732	287732	389697
C18_positive	MW0111235	Octadecylamine	1-十八烷胺	Alcohol and amines	醇、胺类	Amines	胺类	C18H39N	316.32	269.308	7.0337	M+HCOO+2H	4.56483	2	0.7047	rp	124-30-1	15793	HMDB0029586	-	-	134.334	38.219	58.3691	75.5251	29.1986	43.1301	41.1049	54.22	93.7789	43.7196	44.624	39.0549	62.1792	79.0459	74.2333	81.058	48.8749	58.2897	104.616	15813.8	121.843	65.0321	53.4957	151.431	55.979	63.3216	978.615	70.5464
C18_positive	MW0165322	1-Myristoyl-2-hydroxy-sn-glycero-3-phosphoethanolamine	1-肉豆蔻酰-2-羟基-sn-甘油-3-磷酸乙醇胺	Others	其他	Others	其他	C19H40NO7P	494.254	425.254	7.7778	M+Na+HCOOH	9.65101	3	0.7153	rp	123060-40-2	86583448	-	-	-	194470	133197	142144	129749	161454	135534	126162	183559	217697	136681	288198	168834	181345	196083	269035	183166	174525	186618	163404	147044	168670	217118	369108	205850	207331	279710	138246	189429
C18_positive	MW0016023	Azelaic acid	壬二酸	Organic acid and Its derivatives	有机酸及其衍生物	Organic acid and Its derivatives	有机酸及其衍生物	C9H16O4	302.986	188.105	4.5529	M-2H+3K	10.4938	2	0.6769	rp	123-99-9	2266	HMDB0000784	5750	C08261	130387	115906	118374	100127	106185	83097.3	87853.5	109785	115515	99503.8	111987	118604	74319.7	113949	94446.6	105032	114089	79542.8	94159.8	66731.3	86821.8	94192.6	96428.6	100006	105043	94861.9	87730.7	91891.2
C18_positive	MW0016262	Butyl octadecanoate	十八酸丁酯	Aldehyde,Ketones,Esters	醛、酮、酯类	Esters	酯类	C22H44O2	358.367	340.334	8.434	M+NH4	1.02789	3	0.6856	rp	123-95-5	31278	HMDB0040290	-	-	123203	44529.6	72621.5	33884.1	39384.8	44780.7	53784.9	79890	90821.9	41730.2	59943.3	89165.8	30685.5	73831.7	116663	48304	25028.3	49572.6	139366	43112	72697.3	45384.7	53061.2	39995.5	71951.8	33394.3	62839.5	63731.8
C18_positive	MW0053741	Glyceryl monostearate	单硬脂酸甘油酯	GL	甘油脂类	MG	单甘油酯	C21H42O4	761.587	358.308	8.9328	2M+2Na-H	0.775	4	0.731	rp	123-94-4 | 31566-31-1 | 22610-63-5 | 83138-62-9 | 85666-92-8 | 342394-34-7	24699	-	-	-	7571.85	4062.34	155876	908676	397881	908078	214146	317032	375969	491479	189303	160301	113378	273070	853984	201189	141262	356552	224925	509568	74389.9	256101	736754	550417	246609	177576	2.66999e+06	239504
C18_positive	MW0126603	Sulfentrazone	磺胺嘧啶	Benzene and substituted derivatives	苯及其衍生物	Benzene and substituted derivatives	苯及其衍生物	C11H10Cl2F2N4O3S	408.959	385.982	0.7359	M+Na	27.182	4	0.6284	rp	122836-35-5	86369	HMDB0034852	-	C11125	200325	204029	273820	233019	159091	208319	224049	264538	218369	207023	129903	242837	246343	273201	244094	241954	264652	253144	245123	233695	248770	250823	254853	252844	228961	236959	236401	222964
C18_positive	MW0063554	C14 Sphingomyelin	C14 鞘磷脂	SL	鞘脂类	SM	鞘磷脂	C37H75N2O6P	675.543	674.536	11.3831	M+H	4.0392	4	0.9086	rp	121999-55-1	11433862	HMDB0012097	-	-	3.98449e+06	8.01407e+06	3.28813e+06	2.67387e+06	3.74834e+06	2.41533e+06	7.50121e+06	5.43924e+06	7.90964e+06	2.15445e+06	8.46283e+06	3.07795e+06	1.95838e+07	7.87169e+06	4.27134e+06	5.87743e+06	4.3208e+06	2.73204e+06	2.70121e+06	1.48689e+07	1.04246e+07	2.84501e+06	2.56254e+06	5.07191e+06	2.83596e+06	1.36189e+07	2.79674e+06	7.0461e+06
C18_positive	MW0115887	(3-Chloro-quinoxalin-2-yl)-(toluene-4-sulfonyl)-acetonitrile	(3-氯喹喔啉-2-基)-(甲苯-4-磺酰基)-乙腈	Heterocyclic compounds	杂环化合物	Heterocyclic compounds	杂环化合物	C17H12ClN3O2S	358.043	357.034	1.3604	M+H	2.81225	4	0.6844	rp	121512-59-2	3350098	-	-	-	6024.45	5346.53	6270.9	5957	5432.28	5267.37	5236.39	5877.51	4544.53	3966.18	4410.38	7251.52	7075.93	6924.66	7697.44	7800.08	7598.34	7001.14	7439.58	6142.46	7135.1	5499.35	6745.92	7913.42	8125.96	6187.91	5784.58	4026.75
C18_positive	MW0056909	Pov-pc	-	GP	甘油磷脂类	PC	磷脂酰胆碱	C29H56NO9P	635.411	593.369	6.9643	M+CH3CN+H	12.6933	2	0.685	rp	121324-31-0	23557187	-	45370	-	470220	416870	113993	307598	243809	357389	256915	257494	254988	129028	357016	33.1428	77974.5	19.559	97762.4	84479.2	77145.7	71628	106742	18456.1	67875.7	27.5013	83096.6	89102.9	82037.4	120.231	74306.3	62874.4
C18_positive	MW0111163	N,N-Dimethylaniline	N,N-二甲基苯胺	Benzene and substituted derivatives	苯及其衍生物	Benzene and substituted derivatives	苯及其衍生物	C8H11N	163.131	121.089	4.5219	M+CH3CN+H	20.4628	2	0.638	rp	121-69-7	949	HMDB0001020	5949	C02846	165245	107677	125219	112641	104826	108405	107188	240014	87876.1	101456	101008	468261	735351	296464	232617	123346	151645	403278	127222	773751	82443.5	54417.4	39478.3	57350.6	62267.7	27757.2	70945.1	30533.5
C18_positive	MW0111334	Triethylamine	三乙胺	Others	其他	Hydrocarbon derivatives	烃衍生物	C6H15N	102.126	101.12	0.3442	M+H	4.61743	1	0.8703	rp	121-44-8	8471	HMDB0032539	-	C14691	75801	57740.6	100586	135125	65884.1	155781	78538.7	70210.3	209845	138790	54792.7	210385	131762	87520.1	78797.3	149066	57285.7	76867.6	84840.5	206907	183634	30833.3	104442	119450	105503	111103	94844.1	129203
C18_positive	MW0009694	Roxarsone	洛克沙胂	Benzene and substituted derivatives	苯及其衍生物	Phenolics	苯酚类	C6H6AsNO6	227.929	262.941	0.9046	M+H-2H2O	3.56999	2	0.6404	rp	121-19-7	5104	HMDB0033205	-	-	6048.31	8855.9	17071.3	11539.9	7333.11	8334.3	9408.84	12847.7	7082.19	6905.62	4724.13	12819.3	12241.2	12884.9	15048.5	17792.8	11101.2	12960.8	21146.8	11795.7	14124.3	13109.9	12784.4	12242.5	15348.5	10789.1	12700.1	7171.9
C18_positive	MW0119723	3'-N'-Acetylfusarochromanone	3'-N'-乙酰基镰刀菌酮	Aldehyde,Ketones,Esters	醛、酮、酯类	Ketones	酮类	C17H22N2O5	317.149	334.153	2.4156	M+H-H2O	0.492998	2	0.773	rp	120976-97-8	102571616	HMDB0037499	-	-	19239.5	20034.9	13301.6	25230.9	6147.54	10524.8	10051.1	14991.1	17363.1	6230.3	5858.48	13727.4	13613.5	28289.7	16367.6	10015	11715.5	11723	11158.6	17850	18358.7	34902.4	30403.9	18723.9	15261	18880.8	28419.8	11998.8
C18_positive	MW0103120	Vitamin K	叶绿醌（维生素 K1）	CoEnzyme and vitamins	辅酶和维生素	CoEnzyme and vitamins	辅酶和维生素	C31H46O2	468.388	450.35	10.4599	M+NH4	5.72463	2	0.8043	rp	12001-79-5 | 81818-54-4 | 10485-69-5 | 27696-10-2	5280483	HMDB0015157	-	C02059	3363.17	6816.99	5070.35	6468.49	4242.27	4261.39	6315.49	4472.06	8558.72	11526.7	11859.8	3889.74	4612.93	4705.25	4402.79	4725.64	7761.1	7058.42	3564.96	3534.65	8472.4	7233.38	5257.04	237810	8542.32	4489.53	13905.6	4446.55
C18_positive	MEDN0167	Purine	嘌呤碱	Nucleotide and Its metabolites	核苷酸及其代谢物	Nucleotide and Its metabolites	核苷酸及其代谢物	C5H4N4	205.013	120.044	1.4526	M+K+HCOOH	3.175	3	0.9426	rp	120-73-0	1044	HMDB0001366	6193	C15587	14276.3	13643.3	12991.7	12620.1	10547.1	11983	11644.3	11109.7	12274.7	8473.03	10712	14762.9	12602.2	13311.8	11707.1	12704.2	12719.8	13082.2	12084.4	12206.7	11575.7	11780.8	12291.9	10730.7	10224.5	12083	11344.3	7306.17
C18_positive	MW0107537	Indole	吲哚	Heterocyclic compounds	杂环化合物	Indole and Its derivatives	吲哚及其衍生物	C8H7N	118.064	117.058	2.4194	M+H	3.14489	1	0.9025	rp	120-72-9	798	HMDB0000738	286	C00463	65343.9	55699.2	45816.9	50009.1	56615.4	55679.5	48280.7	57069.7	67991	33735.8	51889.7	49501.8	51590.4	50987.4	48752.8	50324.7	51299.6	52172.2	33957.6	47790.7	44477.8	42834.8	47871.3	48227.5	58671.8	53260.7	44005.7	41552.4
C18_positive	MEDP1332	LPC(20:3/0:0)	LPC(20:3/0:0)	GP	甘油磷脂类	LPC	溶血磷脂酰胆碱	C28H52NO7P	546.356	545.348	8.7667	M+	1.38242	1	0.7421	rp	1199257-41-4	53480467	HMDB0010393	-	-	8.3886e+06	6.11592e+06	3.00343e+06	5.14044e+06	5.20447e+06	6.10167e+06	6.8073e+06	8.12251e+06	6.07629e+06	5.82576e+06	5.28062e+06	3.76687e+06	3.46726e+06	2.71788e+06	4.78555e+06	2.38688e+06	4.92636e+06	4.814e+06	2.6859e+06	5.71149e+06	2.50717e+06	4.13565e+06	4.03793e+06	6.65837e+06	4.15623e+06	4.06963e+06	3.96924e+06	5.22132e+06
C18_positive	MW0141403	[(1S,2R,3R,4S,5S,6S,8R,9S,10S,13S,16S,17R,18S)-11-ethyl-4,8,9-trihydroxy-6,16,18-trimethoxy-11-azahexacyclo[7.7.2.12,5.01,10.03,8.013,17]nonadecan-13-yl]methyl 2-[(3S)-3-methyl-2,5-dioxopyrrolidin-1-yl]benzoate	-	Benzene and substituted derivatives	苯及其衍生物	Benzene and substituted derivatives	苯及其衍生物	C36H48N2O10	669.332	668.331	11.1335	M+H	10.3183	4	0.7985	rp	119347-24-9	101631700	-	-	-	15860.1	20756	16292.1	15985.8	7401.37	9710.23	13868.7	18547.3	19891.3	9600.2	10389.4	24436.9	11457.1	13306.9	14831.5	17226.7	50728.7	15496.2	19685.9	10735.8	12219.2	11941.9	9017.63	8946.33	18759.1	21280.7	13174.9	14416.3
C18_positive	MW0057024	PC(18:1(9Z)/18:4(6Z,9Z,12Z,15Z))	PC(18:1(9Z)/18:4(6Z,9Z,12Z,15Z))	GP	甘油磷脂类	PC	磷脂酰胆碱	C44H78NO8P	864.508	779.547	6.5025	M+K+HCOOH	8.14329	3	0.719	rp	1191905-21-1	52922687	HMDB0008108	-	-	64276.4	60094.7	19304.1	44604.5	41039.1	56071.8	43584	56503.8	43278.1	24783.5	61792.2	128.069	20.929	108.714	17.283	47.728	9.2394	30330.2	14.0696	8616.59	19.1201	11.3037	78.7649	89.0433	14.3942	127.401	13.6366	72.7283
C18_positive	MW0124176	Fumitremorgin C	福米特莫金 C	Heterocyclic compounds	杂环化合物	Heterocyclic compounds	杂环化合物	C22H25N3O3	380.198	379.19	9.5287	M+H	0.0570898	2	0.8528	rp	118974-02-0	403923	HMDB0038642	-	-	43218.9	59280.7	26488.5	44326.8	8453.9	37319.5	95253.3	160625	12401.2	34247.4	65451.2	4548.46	34.443	3885.83	2678.8	22.085	7205.81	39259.4	2796.79	33179	95.838	108.834	41.0267	96.1327	57.4664	8.97409	49.3642	39.1586
C18_positive	MW0155694	Prednisolone 21-all-cis-farnesylate	泼尼松龙 21-全顺法呢酯	Hormones and hormone related compounds	激素及激素相关物质	Hormones and hormone related compounds	激素及激素相关物质	C36H50O6	642.371	578.361	10.1845	M+CH3CN+Na	6.39161	3	0.5127	rp	118244-45-4	5282236	-	-	-	75813.7	50023.6	23652.5	58430.4	43904.7	41994.5	65281.4	60971.4	61455.4	47596	51966.8	46935.7	40367.5	46801.7	60409.3	74116.7	57434.9	61937.5	102259	49849.6	79004.3	58245.6	60207.3	39383.7	62426.7	57264.9	67326.2	56001.2
C18_positive	MW0013286	23-Hydroxyphysalolactone	23-羟基肉桂酸内酯	Aldehyde,Ketones,Esters	醛、酮、酯类	Ketones	酮类	C28H39ClO9	289.114	554.228	2.3732	M+H+Na	1.33374	4	0.7177	rp	118194-16-4	14186229	HMDB0031388	-	-	6739.88	5735.07	1541.3	5701	8521.96	5221.51	5397.4	6241.04	4119.71	178.207	4125.35	2125.97	5694.81	4178.14	2170.91	2958.34	5109.6	6041.88	199.527	5283.42	3989.11	1860.61	3736.91	2400.08	4889.1	6672.55	1604.55	5154.29
C18_positive	MW0110487	Zoledronic acid	唑来膦酸	Organic acid and Its derivatives	有机酸及其衍生物	Organic acid and Its derivatives	有机酸及其衍生物	C5H10N2O7P2	294.983	271.996	4.5529	M+Na	6.29238	2	0.6778	rp	118072-93-8	68740	HMDB0014543	-	-	39777.7	45042.5	45403.1	45227.2	43069.6	44463.1	47802	44624.6	43779.2	44058.2	43918.7	48754	42221.6	48120.4	48677.5	51775.8	48224.1	44474.4	50477.4	46681.5	50897.8	50469.1	48283.8	47195.6	45978.3	47042.4	49832.3	42995
C18_positive	MW0126410	Rabeprazole Sulfone	雷贝拉唑砜	Aldehyde,Ketones,Esters	醛、酮、酯类	Ketones	酮类	C18H21N3O4S	230.069	375.125	1.2986	M+H-C6H10O4	10.6925	4	0.5429	rp	117976-47-3	11740183	-	-	-	3811.61	1694.26	1798.19	1729.28	2851.36	3032.86	3053.22	3654.91	2997.27	1085.53	3512.8	2111.17	3436.97	1483.98	2925.62	2850.94	2030.23	3717.62	1222.69	3728.85	1579.26	1682.74	2438.51	2911.77	2642.51	4042.08	2447.98	1034.57
C18_positive	MW0114417	1-[5-Ethyl-2-hydroxy-4-[[6-methyl-6-(1H-tetrazol-5-YL)heptyl]oxy]phenyl]ethanone	1-[5-乙基-2-羟基-4-[[6-甲基-6-(1H-四唑-5-YL)庚基]氧基]苯基]乙酮	Aldehyde,Ketones,Esters	醛、酮、酯类	Ketones	酮类	C19H28N4O3	361.222	360.216	9.6971	M+H	0.35225	4	0.7413	rp	117690-79-6	122023	-	63069	-	2172.66	2801.87	4578.42	2392.6	2934.87	3763.8	3735.48	3943.2	2955.84	3158.42	2971.99	2949.86	2634.75	1988.04	2268.19	3476.91	2194.94	3023.92	3403.25	2380.77	2624.7	4483.99	2492.68	1397.52	4304.25	2332.81	3535.76	4397.73
C18_positive	MW0103526	Deoxyuridine triphosphate	2'-脱氧尿苷-5'-三磷酸	Nucleotide and Its metabolites	核苷酸及其代谢物	Nucleotide and Its metabolites	核苷酸及其代谢物	C9H15N2O14P3	490.963	467.974	0.7205	M+Na	1.00954	2	0.7054	rp	1173-82-6	65070	HMDB0001191	6069	C00460	279918	287025	418497	331478	223405	297556	306790	347421	304438	305144	179450	359653	349328	404474	373967	358656	353857	363689	406187	337673	366260	358018	361561	362147	344735	349484	369168	308160
C18_positive	MW0147794	Corticosterone acetate	醋酸皮质酮	Aldehyde,Ketones,Esters	醛、酮、酯类	Esters	酯类	C23H32O5	371.219	388.225	10.9496	M+H-H2O	11.7486	2	0.806	rp	1173-26-8	255846	-	-	-	38991.4	46837.6	20834.3	56061.1	77.316	21326.3	79170.7	159485	4709.77	32425.5	27817.4	47670.6	32308.5	15109.4	10381	19712.7	46855.1	67218.8	10853.4	67997.9	21.4204	17917.4	8759.77	13450.5	12212.8	35650.6	75.4702	38612
C18_positive	MW0012609	17alpha,21-Dihydroxypregnenolone	17α,21-二羟基孕烯醇酮	Aldehyde,Ketones,Esters	醛、酮、酯类	Ketones	酮类	C21H32O4	387.192	348.23	7.6245	M+K	2.4	3	0.8606	rp	1167-48-2	192735	HMDB0006762	-	C05487	71232.1	74735.4	64117.4	59076	61110.1	55139	47780.2	69748.5	70017.7	53754.9	71459.7	66904.8	76373.5	61917.5	64329.8	74814.4	42811.4	67598.6	41404.2	56430	40191.4	46891.1	44866.5	44710.8	50536.4	50852	48144	58884.1
C18_positive	MW0106731	Fumonisin b1	伏马菌素b1	Organic acid and Its derivatives	有机酸及其衍生物	Organic acid and Its derivatives	有机酸及其衍生物	C34H59NO15	721.395	721.389	4.4751	M+	9.41868	2	0.7166	rp	116355-83-0	2733487	HMDB0034702	53922	-	93070.5	88435.3	55887.8	69794.4	80241.3	76457.7	81871.2	99380.4	93705.2	66143.8	97281.1	116140	93294.6	112779	82355.4	110690	156593	87457.1	86480.6	85799	14811	17875.6	27146.5	25268.7	21737.8	111888	30667.6	86966.9
C18_positive	MW0006963	Edrophonium	依曲溴铵	Benzene and substituted derivatives	苯及其衍生物	Benzene and substituted derivatives	苯及其衍生物	C10H16NO+	281.137	166.123	7.7778	M+H+CF3COOH	9.527	4	0.8105	rp	116-38-1	3202	HMDB0015145	-	C06976	95902.7	66884.2	66407.3	57329.3	67615.5	54977.7	59599.1	78198.9	92477.2	62320.3	108819	70548.6	74768.6	74626.6	103728	72960.2	63965.1	61726.8	58495.6	57883.8	60757.3	53723.1	91734	71790.3	68241.1	99954.8	53032.7	76854.8
C18_positive	MW0063327	Retinal	全反式视黄醛	CoEnzyme and vitamins	辅酶和维生素	CoEnzyme and vitamins	辅酶和维生素	C20H28O	569.43	284.214	10.9033	2M+H	8.02241	2	0.604	rp	116-31-4	638015	HMDB0001358	-	C00376	26522.9	17628.7	51182.7	59921	12149.5	18159.4	25561.1	38911.6	43078.3	62004.2	32021.9	15630	9440.46	14416.6	275.505	14798.9	16020.6	50826.2	14692.6	16373.2	10779.8	31961.4	1709.01	1528.19	4411.59	3627	4690.42	43145.5
C18_positive	MW0114604	Hydroxyacetone	羟基丙酮	Aldehyde,Ketones,Esters	醛、酮、酯类	Ketones	酮类	C3H6O2	97.0266	74.0368	0.8287	M+Na	1.3	3	0.9351	rp	116-09-6	8299	HMDB0006961	-	C05235	147.079	510.701	2759.29	1411.92	252.892	527.646	187.244	1348.38	703.647	386.71	55.623	1767.58	1633.99	1489.54	1719.61	1609.51	969.919	1782.71	1575.1	1120.23	1682.1	1837.55	1613.39	741.977	1824.3	1425.34	1610.82	1157.47
C18_positive	MW0007127	Fenoxanil	非诺沙尼	Benzene and substituted derivatives	苯及其衍生物	Benzene and substituted derivatives	苯及其衍生物	C15H18Cl2N2O2	329.077	328.075	5.1855	M+H	11.9769	2	0.8769	rp	115852-48-7	11262655	-	-	C18519	238356	211308	210121	202224	212057	187635	186615	214298	224168	205639	214528	202678	196090	204649	202609	197342	212111	196672	181097	181392	174736	190258	191221	198486	199077	187197	176808	187815
C18_positive	MW0063603	Soyasapogenol B 24-O-b-D-glucoside	Soyasapogenol B 24-ObD-葡萄糖苷	Terpenoids	萜类	Triterpene	三萜	C36H60O8	620.436	620.429	9.2807	M+	14.6906	3	0.6269	rp	115334-08-2	14021514	HMDB0039520	-	-	32.456	32.9878	37.1541	4.97556	7.98312	29.3295	20.426	60.5554	29.9326	43.6133	20.6718	43.3671	41.2404	19.529	33.0906	51.0881	32.6103	26.2344	27.6072	41.1926	27.1867	7.60211	25.8851	22906.1	30.7891	230.569	34.0189	207.955
C18_positive	MW0127108	Methamidophos	甲胺磷	Alcohol and amines	醇、胺类	Amines	胺类	C2H8NO2PS	142.004	141.001	5.7307	M+H	12.3258	2	0.7199	rp	115182-35-9	4096	HMDB0031803	-	C18667	15333.9	14894.9	14282.8	12040.1	15478.5	13467.3	13323.1	15409.6	16434.9	15699.2	16558.1	16095.9	16427.4	16988.6	17523.1	17713.5	19723.9	16601	16314.8	17432.3	15109.4	17421.3	16804.9	18488.3	18687.3	17698.1	15898.7	17897.8
C18_positive	MW0120797	Verlukast	维鲁司特	Organic acid and Its derivatives	有机酸及其衍生物	Organic acid and Its derivatives	有机酸及其衍生物	C26H27ClN2O3S2	537.117	514.115	4.5529	M+Na	23.0254	4	0.6581	rp	115104-28-4 | 778545-32-7	5281888	-	-	-	18017.4	15862.5	16144.5	14567.5	15258.5	13383	12063.3	16471.3	16044.5	14808.7	15982.3	17398.1	13424.7	16882.4	14161.1	17051.7	18238.5	13752.6	14607.3	12880.6	15551.1	15316.7	15942	16138.3	16753.3	15739.5	15331.3	14857.7
C18_positive	MW0112209	Isoprenyl alcohol	异戊烯醇	Alcohol and amines	醇、胺类	Alcohols	醇类	C5H10O	69.0684	86.0732	1.9505	M+H-H2O	2.94587	2	0.9305	rp	115-18-4	8257	HMDB0033854	-	-	8858.37	9141.86	20724.3	10346.1	6969.03	9025.68	8671.93	8352.2	16160.8	7666.42	11351.6	11083.3	10414.9	9252.19	9819.48	8534.24	10023.8	8816.65	9863.12	11017.7	9807.51	8951.51	10203.4	6360	6399.89	9055.26	8510.54	8235.4
C18_positive	MW0055194	N-(1,3-Dihydroxyoctadecan-2-YL)-6-[(7-nitro-2,1,3-benzoxadiazol-4-YL)amino]hexanamide	C-6 NBD-二氢神经酰胺	SL	鞘脂类	Cer	神经酰胺	C30H51N5O6	560.37	577.384	10.46	M+H-H2O	18.4884	2	0.5452	rp	114301-95-0	53393951	-	44979	-	5.96233e+06	3.63705e+06	3.65937e+06	4.33382e+06	3.4528e+06	2.91139e+06	4.80877e+06	4.37212e+06	4.31644e+06	3.7703e+06	3.60022e+06	3.94449e+06	3.32574e+06	3.84891e+06	4.30026e+06	4.72946e+06	4.41873e+06	3.96744e+06	6.96862e+06	3.20605e+06	4.33831e+06	3.53422e+06	3.47835e+06	2.71837e+06	4.71447e+06	3.53414e+06	3.98438e+06	3.58998e+06
C18_positive	MW0111244	1-Palmitoyl-2-thiopalmitoyl phosphatidylcholine	1-棕榈酰-2-硫代棕榈酰磷脂酰胆碱	Organic acid and Its derivatives	有机酸及其衍生物	Phosphoric acids	磷酸类化合物	C40H80NO7PS	794.518	749.539	9.8487	M-H+2Na	17.5284	2	0.6482	rp	113881-60-0	195048	-	64953	-	15712	13484.7	2233.16	10119.3	4083.48	8218.07	6018.25	4322.34	4318.88	1511	4053.39	145.324	56.4531	437.377	228.974	143.216	180.349	430.853	368.527	455.538	217.182	104.326	112.103	365.665	69.7008	211.36	96.5474	98.5544
C18_positive	MW0112702	3',4'-Dimethoxyacetophenone	3,4-二甲氧基苯基甲基酮	Aldehyde,Ketones,Esters	醛、酮、酯类	Ketones	酮类	C10H12O3	181.084	180.079	6.0848	M+H	3.68834	2	0.712	rp	1131-62-0	14328	HMDB0301758	-	-	29054.6	14926.3	5392.06	31344	15598.4	13572	27690.3	23436.4	19270.2	9579.77	6946.29	28959.5	6617.84	3642.79	13106.2	40280.6	6500.17	9038.42	4461.56	21187.8	15854.8	6078.7	49352.7	43502.6	5682.17	39437.4	3540.63	52365.1
C18_positive	MW0000335	Methylergonovine	甲基麦角新碱	Alkaloids	生物碱	Alkaloids	生物碱	C20H25N3O2	357.236	339.195	4.0267	M+NH4	19.3306	2	0.6431	rp	113-42-8	8226	HMDB0014497	-	-	73579.7	64593	32652.4	42535.1	52925.8	59057.5	53333.4	91981.2	62775.3	45681.2	74026.8	33622.1	70523	31843.1	28727.3	36954.8	49457.1	52692.5	21440.8	72976	409.125	717.898	888.893	725.324	389.167	12996.3	1110.95	9404.91
C18_positive	MW0150619	Goniodomin A	Goniodomin A	Heterocyclic compounds	杂环化合物	Heterocyclic compounds	杂环化合物	C43H60O12	768.415	768.409	6.857	M+	4.69855	3	0.6381	rp	112923-40-7	6440832	-	-	-	30322.2	28669.9	9202.42	21260.2	16383	24768.6	18175.6	18889	18727.6	9840.33	24372.7	14.6696	32.8259	25.7877	29.0163	10.643	6.12089	8934.3	12.3661	2632.46	8.78254	35.5152	20.4548	22.387	19.9306	30.2441	29.6676	15.2459
C18_positive	MW0147332	Cephalostatin 1	头孢他汀 1	Heterocyclic compounds	杂环化合物	Heterocyclic compounds	杂环化合物	C54H74N2O10	933.515	910.534	0.6747	M+Na	8.06884	4	0.834	rp	112088-56-9	10328411	-	-	C20060	20259.9	23322.9	16092.8	22551.6	17109.7	21846	22837.6	16359.7	18774.6	22671.2	10696.5	20729.5	17338.8	15287.6	16524.1	15352.3	15028.3	16829.8	21606.4	15691.8	14821.8	16302.8	15524.3	16187.3	18936.1	16408.3	18223.1	14357.4
C18_positive	MW0054908	Methyl oleate	油酸甲酯	FA	脂肪酰类	Others	其他	C19H36O2	297.278	296.272	10.8269	M+H	0.00560146	2	0.6865	rp	112-62-9 | 139152-82-2 | 61788-34-9	5364509	HMDB0034451	-	C03425	82.251	9886.06	35251.8	18319.4	8288.55	10495.9	14687.9	13355.8	18342.9	21497.3	23132.7	8963.95	10325.7	13017.4	24.6748	20484.2	22223.1	7927.89	7823.64	10491	19253	23233.6	16375.4	6588.78	17579.7	9757.42	10091.7	18288
C18_positive	MW0114340	Lauric aldehyde	十二烷醛	Aldehyde,Ketones,Esters	醛、酮、酯类	Aldehydes	醛类	C12H24O	207.177	184.183	1.9505	M+Na	11.6522	2	0.6308	rp	112-54-9	8194	HMDB0033933	-	C02278	20982.8	16594.4	22615.9	18617	21740.2	18528.9	19207.5	19212.1	20414.1	17785.1	22580	21561.4	19724.5	19562.2	20030.3	20436.2	24263.2	16825.4	23645.8	19698	18730	18719.6	18711.4	20272.3	20978.3	18025.2	16566	14174.4
C18_positive	MW0103029	Undecanoic acid	十一烷酸	FA	脂肪酰类	FFA	游离脂肪酸	C11H22O2	390.357	186.162	6.7342	2M+NH4	6.36826	2	0.5126	rp	112-37-8	8180	HMDB0000947	5894	C17715	21928.9	15649.6	16484	17689.9	16219.2	15713.2	15349.3	19443.6	21696.2	16330.3	18268.6	17459.5	16565.2	18054	18033.7	16400.2	19097.5	16331.7	16815.8	14308.3	15665.9	15556.5	16839	20003.9	16447.5	16690.7	15037.8	16623.3
C18_positive	MW0115424	Triethylene glycol monomethyl ether	三甘醇单甲醚	Alcohol and amines	醇、胺类	Alcohols	醇类	C7H16O4	129.089	164.105	3.6284	M+H-2H2O	3.35094	2	0.7052	rp	112-35-6	8178	HMDB0062666	-	-	47931.1	49452.5	42031.4	45981.2	41952	43399.5	39937.6	46835.8	50320.1	36959.6	46849.4	47485.7	45525.9	46300.3	46883.5	44349	46990.5	46070.4	36589.8	45884.9	42136.7	43619.2	45943.1	44575.4	44277.3	45188.2	41976.2	42595.5
C18_positive	MEDP0781	2-Undecanone	2-十一酮	Aldehyde,Ketones,Esters	醛、酮、酯类	Ketones	酮类	C11H22O	363.319	170.167	9.7881	2M+Na	8.1437	2	0.6717	rp	112-12-9	8163	HMDB0033713	-	C01875	57647.9	54388.3	75410	59894.6	62237.2	40733.3	54483.4	70560.8	59798.8	51631.1	54690.3	51754.3	54153.4	55758.4	59010	63397.5	65105.3	56704.9	64651.4	50227.6	53829.2	65499.1	57660.4	47635.2	60460.2	59121.5	53007.5	49909.2
C18_positive	MW0011404	Farnesylacetone	金合欢基乙酰	Aldehyde,Ketones,Esters	醛、酮、酯类	Ketones	酮类	C18H30O	262.236	262.23	4.2126	M+	19.2781	2	0.6325	rp	1117-52-8 | 762-29-8	1711945	-	265036	-	28060.2	21668.1	23284.4	21595.1	19931.8	19462.1	17196.7	24808.2	30200.4	21004.4	23527.3	22828.7	20039.6	21744.8	23199.8	20328.1	25066.4	21977.2	20257.2	18285.7	21425.8	21762.7	24627.1	27766.7	22562.6	22907.3	21411.5	20840.8
C18_positive	FDATP00245	Metformin hydrochloride	Metformin HCl	Others	其他	Medicine	药物	C4H12ClN5	149.058	165.078	1.9505	M+H-NH3	2.808	4	0.9345	rp	1115-70-4 | 15537-72-1	14219	HMDB0001921	-	-	52458.5	55844.8	21650.8	39006	50467.3	46891.6	46248.7	41240.2	54170	23819.6	53761.5	31265.6	32831.3	24291.5	22499.5	33735.5	37258.5	39010.9	18367.3	38498.5	23034.5	21987.4	26531.4	24538.5	23887.4	30833.6	20516.4	20896.1
C18_positive	MW0108615	N-Acetyl-DL-methionine	N-乙酰基-DL-蛋氨酸	Amino acid and Its metabolites	氨基酸及其代谢物	Amino acid derivatives	氨基酸衍生物	C7H13NO3S	305.944	191.062	0.9046	M-2H+3K	15.681	2	0.5047	rp	1115-47-5	6180	-	62466	-	7910.99	9601.04	15855.4	12576.8	7081.49	7974.57	8374.4	12822.5	7292.8	6562.57	5215.58	12749.5	11433.3	11675.5	11373.9	15025.5	11480.2	10559.6	18669	10045.1	14142	14885.9	12768.2	10895.4	14698.8	13169.1	11491.2	8118.91
C18_positive	MW0140542	Geranyllinalool	（E，E)-香叶基芳樟醇	Alcohol and amines	醇、胺类	Alcohols	醇类	C20H34O	290.268	290.261	5.1087	M+	19.9164	2	0.5823	rp	1113-21-9 | 68931-30-6	5365872	-	-	C20681	60786.9	46074	47344.8	48822.1	46092.8	45809.2	41767.5	54525.1	59224.3	48948.9	54254.1	50127.2	49257.9	49050.5	49907.9	49162.8	57291.7	48530.3	46455.4	42081.1	42715.3	44840.3	51689.3	56056.6	49019.1	47123.9	43068.7	47223.2
C18_positive	MW0112097	2-Butoxyethanol	2-丁氧基乙醇	Alcohol and amines	醇、胺类	Alcohols	醇类	C6H14O2	163.074	118.099	9.4187	M-H+2Na	9.31191	2	0.8793	rp	111-76-2	8133	HMDB0031327	-	C19355	35770.8	37017.3	46353.3	44160.5	39987.3	32431.3	42454.4	46262.6	39148.4	53753	38884.8	37030.7	42175.5	35528.2	39300.5	40296.4	39144.9	40456.6	39550.2	33318.8	41540.3	39977.5	35730.2	33539.8	41995.4	39207.3	39398.3	54178.7
C18_positive	MW0111232	n-Oleoylethanolamine	正油酰乙醇胺	Alcohol and amines	醇、胺类	Amines	胺类	C20H39NO2	689.559	325.298	10.399	2M+K	0.0113507	2	0.5853	rp	111-58-0	5283454	HMDB0002088	-	-	1105.39	211415	215528	55959.7	39047	185003	97083.4	117570	71442.5	89110.9	400260	36733.1	15181.1	211000	470.573	38285.1	217134	30493	19746.8	94068.1	257070	58119.4	132630	10729.8	45407.6	19558.1	76087	40886.5
C18_positive	MW0168459	1-Hexylamine	己胺	Alcohol and amines	醇、胺类	Amines	胺类	C6H15N	102.126	101.12	0.8611	M+H	4.42139	2	0.836	rp	111-26-2	8102	HMDB0032323	-	C08306	68816	98620.2	110278	96887.5	76861.1	88709.9	93191.5	87303.3	84951.5	76277.9	68753	87592.6	99384	87372.2	84904.2	99313.2	82243.5	67377.9	81749	76416	105294	85691.5	90440.6	70757.9	89194.5	82322.2	95299.7	76247.9
C18_positive	MW0063484	Sebacic acid	癸二酸	FA	脂肪酰类	FFA	游离脂肪酸	C10H18O4	185.114	202.12	4.5219	M+H-H2O	8.4002	1	0.6436	rp	111-20-6	5192	HMDB0000792	4240	C08277	72592.7	31721.8	106853	56273.5	94736.2	119294	129739	9237.39	55053	68007.1	145647	201154	572465	146384	268169	71912.5	163016	392319	151327	611065	87255	55031	28946	67114.4	63992.2	22717.5	53014.1	22175.1
C18_positive	MW0054875	Methyl caprylate	辛酸甲酯	FA	脂肪酰类	Others	其他	C9H18O2	334.294	158.131	5.9766	2M+NH4	1.52847	2	0.5712	rp	111-11-5	8091	HMDB0031291	-	-	17926.1	34095.4	23330.8	11504.5	19488.7	20161.5	22328.3	12636.4	11730.1	17215.8	17870.8	17449.1	16433.3	12581.9	23054.3	22437.5	22032.6	10429.2	16086.4	9436.31	5906.56	8445.26	6308.07	7674.46	5902.57	6313.51	5908.58	6653.89
C18_positive	MW0159433	Yamogenin 3-O-neohesperidoside	山药根苷3-O-新橙皮苷	Terpenoids	萜类	Triterpene	三萜	C39H62O12	723.437	722.424	4.1038	M+H	9.51274	4	0.8107	rp	110996-52-6	441901	-	-	C08919	19017.7	17453.2	8757.69	12348.4	16153.3	17923.4	16208.5	27848.2	18524.4	11920.8	20811.4	9073.44	23128.4	9957.8	8324.43	10297.9	14347.1	18719.7	6680.8	26821.5	103.558	96.6467	56.9334	277.404	147.934	4776.08	255.921	2955.72
C18_positive	MW0015651	all-trans-Carophyll yellow	全反式叶绿素黄	Aldehyde,Ketones,Esters	醛、酮、酯类	Esters	酯类	C32H44O2	460.333	460.334	8.4037	M+	0.748589	3	0.6859	rp	1109-11-1	131751340	HMDB0032879	-	-	1.03168e+06	919366	1.58154e+06	1.01485e+06	1.08107e+06	853138	742927	1.02857e+06	1.03114e+06	1.11551e+06	1.26757e+06	1.29653e+06	942849	925845	815847	1.5352e+06	1.31074e+06	1.04962e+06	1.32863e+06	759607	1.12317e+06	984981	1.12281e+06	1.10337e+06	1.29359e+06	805211	1.07967e+06	822672
C18_positive	MW0126572	Sparfloxacin	司帕沙星	Benzene and substituted derivatives	苯及其衍生物	Benzene and substituted derivatives	苯及其衍生物	C19H22F2N4O3	393.175	392.166	9.498	M+H	3.47931	2	0.7232	rp	110871-86-8	60464	HMDB0015339	-	C07662	641955	553616	779354	457307	6748.77	274925	103895	169227	206873	270122	191677	1.00533e+06	1.02212e+06	957858	953398	824290	925122	906691	775958	962102	814813	795205	896022	1.12223e+06	829944	868093	803828	820879
C18_positive	MW0011719	Heudelottin C	HEUDELOTTIN C	Aldehyde,Ketones,Esters	醛、酮、酯类	Esters	酯类	C39H54O11	699.382	698.367	4.4285	M+H	8.23238	2	0.6556	rp	11052-28-1	15559719	-	43978	-	92608.2	82122.1	56892.8	68129.1	75196.1	78652.9	79488.8	83681.1	81078.2	63031.1	89932.7	99419.4	102366	113437	82787	104595	126296	83960	85240.9	85417.9	16252.4	18442.6	25117.1	25629.8	22559	96448.6	30029.8	79555.7
C18_positive	MW0154732	Einecs 234-275-5	艾尼克斯 234-275-5	Heterocyclic compounds	杂环化合物	Heterocyclic compounds	杂环化合物	C45H72O12	804.49	804.502	4.5995	M+	17.1477	2	0.517	rp	11050-94-5	5281900	-	-	-	150228	124766	71039.5	83861.1	128855	130832	113791	181207	153742	99398.8	161209	94601.2	202883	98947.6	63506.1	110556	141141	147290	72919.1	168320	16716.6	17803.4	27578.2	25713.9	20965.2	203390	34393.2	133400
C18_positive	MW0158344	Tylosin B	泰乐菌素B	Heterocyclic compounds	杂环化合物	Heterocyclic compounds	杂环化合物	C39H65NO14	754.442	771.441	6.4713	M+H-H2O	6.13792	3	0.5159	rp	11032-98-7	6437804	-	-	C01687	49845.5	46097.4	13315.6	34467.8	30813.4	42534.3	32792.7	41529.4	31541.5	18096.8	46175.2	59.0079	6.58842	16.2977	3.72765	7.62868	7.12894	18000	11.7852	4745.59	14.4055	16.5498	43.1938	3.95755	13.1767	39.7479	41.2027	24.5252
C18_positive	MW0154929	Paspalicine	帕斯帕利辛	Heterocyclic compounds	杂环化合物	Heterocyclic compounds	杂环化合物	C27H31NO3	332.242	417.23	4.7389	M+H-C3H2O3	1.45243	4	0.715	rp	11024-55-8	14733160	-	-	C20553	2335.9	2531.37	755.203	4191.26	2580.52	1874.52	2467.1	3757.36	3349.94	3150.4	4458.2	460.151	2612.99	2660.14	2354.5	3010.61	2780.38	455.075	2954.65	2318.63	2948.66	3338.25	4430.16	3890.25	4456.61	2458.9	6645.56	593.545
C18_positive	MW0113755	6-Methyl-5-hepten-2-one	6-甲基-5-庚烯-2-酮	Aldehyde,Ketones,Esters	醛、酮、酯类	Ketones	酮类	C8H14O	109.1	126.105	4.2591	M+H-H2O	2.45972	2	0.8894	rp	110-93-0	9862	HMDB0035915	-	C07287	813727	887156	800788	805860	728159	725196	722803	806801	849542	771516	852645	809358	778754	761648	794499	792898	833546	845603	750918	796247	727965	772160	813551	739713	843311	814080	813433	735311
C18_positive	MW0127444	Diethyl disulfide	二乙基二硫	Others	其他	Others	其他	C4H10S2	145.015	122.022	0.5766	M+Na	1.5205	4	0.7134	rp	110-81-6	8077	HMDB0029572	-	-	21871.2	14865.1	20842.1	15182.1	9515.62	16261.1	14820.2	12344.8	25039.1	9764.04	9979.79	12104.8	17550.1	18611	17584.3	15987.5	19725.8	14877	13746.2	25472.9	19805.4	16443	19060.6	17831.8	12064.6	19541.3	14136.2	16550.9
C18_positive	MW0111993	2,5-Hexanedione	2,5-己二酮	Aldehyde,Ketones,Esters	醛、酮、酯类	Ketones	酮类	C6H10O2	97.063	114.068	2.5819	M+H-H2O	2.699	4	0.6869	rp	110-13-4	8035	-	-	-	13979.6	9051.65	9555.8	9477.15	8797.59	9282.13	8921.52	13644.8	10858.9	7402.58	9078.69	9710.65	10222.3	14531.1	10639.7	10120	11243.9	9041.82	9300.39	12142.9	8899.06	13558.9	10503.7	10246.1	11636.5	8940.78	9574.63	8287.69
C18_positive	MW0147203	Carnosifloside I	鼠尾草苷I	Steroids	甾体	Steroid	甾体	C42H68O13	780.461	780.466	4.0576	M+	2.89209	3	0.6772	rp	109985-90-2	11953915	-	-	C08790	350372	308990	178735	224044	261701	301886	257559	422048	305997	218650	349345	341894	462164	350023	306067	367431	498556	339307	238929	473871	28436.8	35096.5	45590.7	43249.3	43762.3	318076	53246.4	227224
C18_positive	MW0126509	Granisetron	格拉司琼	Heterocyclic compounds	杂环化合物	Heterocyclic compounds	杂环化合物	C18H24N4O	313.198	312.195	6.4089	M+H	12.8649	2	0.87	rp	109889-09-0 | 124998-65-8	5284566	HMDB0015026	-	C07023	12122.1	11511.4	4173.1	6832.86	12275.4	12878.8	14559.9	15708.3	13040.7	8977.03	18685.9	13657.2	21756.4	6714.24	4330.06	59418	12047.9	13976.1	5392.86	35045.3	1480.19	3065.4	5516.23	4382.06	7425.58	13748.1	4108.59	5282.6
C18_positive	MW0103486	Nicotinamide mononucleotide	烟酰胺单核苷酸	Nucleotide and Its metabolites	核苷酸及其代谢物	Nucleotide and Its metabolites	核苷酸及其代谢物	C11H15N2O8P	154.037	334.057	1.2524	M+2H-CO	1.5065	4	0.7137	rp	1094-61-7	14180	HMDB0000229	4167	C00455	18849.4	16262.2	17354.6	15535.7	16569.1	15905.4	13951.4	16542.2	17096.7	13759	17154.2	17167.9	15866.5	17654.7	15724.2	16749.2	18501.4	16278.3	16475.8	14986.4	14897.9	15665.1	15677.9	16775.6	16791	14799.5	14894.4	13483.1
C18_positive	MW0110598	1,3-Diaminopropane	1,3-丙二胺	Alcohol and amines	醇、胺类	Polyamines	多胺	C3H10N2	141.039	74.0844	1.1757	M-2H+3Na	3.5	3	0.8547	rp	109-76-2	428	HMDB0000002	-	C00986	2282.12	2648.31	1198.43	2373.5	1512.28	1856.31	1468.07	2880.21	1106.49	622.273	453.592	2938.68	1586.9	2594.63	2370.13	2243.75	1481.38	2339.56	661.027	2412.16	1712.75	1522.22	3100.43	3114.57	1707.59	2009.41	2623.77	1398.15
C18_positive	MW0010413	Pentane	戊烷	Others	其他	Hydrocarbon derivatives	烃衍生物	C5H12	147.1	72.0939	8.4947	3M+2K	1.00105	4	0.7256	rp	109-66-0	8003	HMDB0029603	-	-	16198.9	17877.8	19911.7	15468.6	15518.4	12341.9	9120.6	8297.42	17949.1	16012.9	17559.6	19240.6	15430.1	17007.8	14576.2	18446.3	18643.1	15720.9	19213.9	14348.7	17081.6	17901.8	17230.1	15727	16997.5	17023.5	16330.1	16237
C18_positive	MEDP0675	2-Methylpyridine	2-甲基吡啶	Heterocyclic compounds	杂环化合物	Pyridine and pyridine derivatives	吡啶及其衍生物	C6H7N	140.066	93.0578	0.7674	M+HCOO+2H	11.4069	1	0.6268	rp	109-06-8	7975	HMDB0061888	-	C14447	36498.6	18261.2	12049.5	21561.6	15435.9	23144.9	21800	27001.4	25487.6	7228.39	26467.3	39533.1	34271.3	57024.2	28988.2	63110.3	13828.1	45569.5	4557.21	31816.8	64381	27793.8	71962.5	24049.9	38558.5	41811.4	26833	21535.6
C18_positive	MW0116829	12,13-epoxy-9-alkoxy-10E-octadecenoate	12,13-epoxy-9-alkoxy-10E-octadecenoate	Aldehyde,Ketones,Esters	醛、酮、酯类	Esters	酯类	C5H4BrN	203.97	156.953	1.191	M+HCOO+2H	11.7643	3	0.6441	rp	109-04-6	7973	HMDB0062289	-	-	46444.6	44099.1	29452.7	55296.1	42575.3	48394	43899.6	24425.7	65648.4	28762.8	58962.3	40109.7	39817.2	45993.8	24006.2	28922	34798.2	37345.1	20968.9	37700.3	29623.5	45452.5	32810.7	37690.9	25068.9	38873	38900.4	30045.1
C18_positive	MW0145601	Argiotoxin 636	Argiotoxin 636	Benzene and substituted derivatives	苯及其衍生物	Phenolics	苯酚类	C29H52N10O6	637.418	636.407	8.3512	M+H	10.7955	4	0.5414	rp	108687-79-2 | 105029-41-2	122294	-	-	-	8435.15	18574.3	4338.87	9260.21	9091.01	7709.28	9110.44	10700.8	11863.6	9161.06	8014.65	7432.03	14711.1	7859.78	11229.7	2495.32	11089.2	9967.97	2070.53	9400.83	11277.4	5324.37	5059.76	7752.39	9689.86	8632.16	2763.92	13030.9
C18_positive	MW0124723	Lumichrome	荧光色	Heterocyclic compounds	杂环化合物	Heterocyclic compounds	杂环化合物	C12H10N4O2	242.074	242.08	5.7767	M+	12.9317	1	0.6124	rp	1086-80-2	5326566	-	-	C01727	23964.6	25233.4	20995.1	18759.6	20329.3	18287.8	17655.4	20219.8	21700.5	20118.4	20834.8	20228	20012.1	21464	20237.3	25011.9	21552.4	18932.4	18809.6	20073.5	17539.9	19064.2	15630.4	20664.7	21458.9	19533.3	16485.1	18983.1
C18_positive	MW0055340	N-(9Z-octadecenoyl)-sphing-4-enine-1-phosphocholine	N-油酰基-D-赤型鞘氨酰基磷酰胆碱	SL	鞘脂类	SM	鞘磷脂	C41H81N2O6P	795.551	728.583	9.1991	M-2H+3Na	10.2083	2	0.6967	rp	108392-10-5	6443882	HMDB0012101	-	-	45036.3	39869.6	12744.3	18139.3	12300.1	3485.99	31086.9	73688	6694.02	939.625	64136	27803.1	52267	1174.26	322.51	35781.9	33353.2	48835.9	5834.29	65520.5	217.245	772.112	954.837	1220.59	46.8602	9616.14	1393.72	836.764
C18_positive	ZINC5133329	Phenol	苯酚	Benzene and substituted derivatives	苯及其衍生物	Phenolics	苯酚类	C6H6O	158.059	94.0419	2.3732	M+CH3CN+Na	2.1	3	0.7016	rp	108-95-2	996	HMDB0000228	-	C15584	13399.1	11893.1	7485.35	11545.5	13146	12923	11248.7	13271.8	11665.6	6990.81	11222.4	10993.2	11443.8	10660.4	10354.7	11197.6	10325.1	11503.2	5398.89	10993.8	9860.19	8900.8	10557.2	10670	12270.5	12457.1	9935.7	10542.7
C18_positive	MEDL02284	1,3,5-Trihydroxybenzene	间苯三酚	Benzene and substituted derivatives	苯及其衍生物	Phenolics	苯酚类	C6H6O3	127.037	126.032	0.8287	M+H	6.73525	4	0.607	rp	108-73-6	359	HMDB0013675	-	C02183	452.498	862.142	3622.44	1511.59	397.593	582.084	279.604	1545.55	473.115	523.57	48.9738	1777.41	1916.83	1574.93	1840.54	1899.38	1049.91	1869.49	1683.88	1157.98	2016.04	1855.5	1683.75	1502.99	2179.67	1578.8	1829	1499.67
C18_positive	MW0111061	3-Methyl-1-butylamine	异戊胺	Alcohol and amines	醇、胺类	Amines	胺类	C5H13N	164.028	87.1048	0.7829	M-H+2K	7.1384	1	0.5506	rp	107-85-7	7894	HMDB0031659	-	C02640	10726.6	12558.9	6612.57	13802.2	14777.5	18109.3	22403.7	12152	16742.5	11439.6	13915.8	13279.9	18803.6	16067	14576.8	18488.7	18340.6	16395.4	7998.27	12911.2	14207.3	6485.58	9657.23	10485.8	11323.9	12549.5	7607.19	9180.89
C18_positive	MW0115349	Tetraethyl pyrophosphate	焦磷酸四乙酯	Organic acid and Its derivatives	有机酸及其衍生物	Organic acid and Its derivatives	有机酸及其衍生物	C8H20O7P2	357.014	290.068	6.7803	M-2H+3Na	21.5128	2	0.6267	rp	107-49-3	7873	-	-	C19017	14777.7	14958.6	14330.1	13458.6	14454.3	15870.3	17182.4	15068.7	14248.3	13942.1	14782.9	12942.5	13888.5	13238	14775.4	15168.6	13326.5	12096	15441.5	14121.1	15209	13673.8	13565	13868.5	13826.8	14161.6	14805.2	13507.9
C18_positive	MW0114068	Chloromethyl methyl ether	氯甲基甲醚	Others	其他	Others	其他	C2H5ClO	81.0156	80.0029	0.9046	M+H	14.488	3	0.6466	rp	107-30-2	7864	HMDB0031332	-	C19160	248877	233325	250741	244786	233595	210668	209476	248910	236028	205815	240781	239987	246262	240142	233444	238274	247140	242471	244008	224237	234081	232413	226645	234000	233136	229216	220100	211507
C18_positive	MW0169780	Risperidone	利培酮	Aldehyde,Ketones,Esters	醛、酮、酯类	Ketones	酮类	C23H27FN4O2	428.248	410.212	3.0009	M+NH4	3.19897	2	0.8744	rp	106266-06-2	5073	HMDB0005020	2348	C06861	16706.6	14285.8	7795.05	10635.8	11478.3	15091.4	11960.1	22108.8	13545.8	8742.42	14983.2	17573.3	12142.9	18397.1	15910.1	18698	26787.1	9933.73	11870.6	13776.2	122.267	286.476	748.766	561.449	371.68	8784.82	309.804	7621.16
C18_positive	MW0010286	1,3-Butadiene	1，3-丁二烯	Others	其他	Hydrocarbon derivatives	烃衍生物	C4H6	207.015	54.047	1.4526	M+K+CF3COOH	4.87448	4	0.6419	rp	106-99-0	7845	HMDB0041792	-	C16450	12024.3	9936.06	9836.76	9308.91	9526.49	9355.47	8939.93	7479.6	8342.17	6632.02	9854.74	11235	9714.52	10268.9	9595.49	9660.3	10161.9	9338.22	10654.5	9196.81	9856.69	8543.98	8999.61	7796.77	8390.75	9054.93	8228.77	6531.44
C18_positive	MW0052411	Dimethyl succinate	丁二酸二甲酯	Aldehyde,Ketones,Esters	醛、酮、酯类	Ketones	酮类	C6H10O4	185.029	146.058	0.8594	M+K	20.3675	2	0.6071	rp	106-65-0	7820	HMDB0033837	-	-	3193.54	7487.43	4261.59	6545.06	3553.48	6523.26	8611.11	7730.36	6299.33	4857.14	5521.82	8148.41	5907.37	7078.64	6709.54	6136.08	3304.74	6961.87	3469.16	7824.66	6863.64	3873.66	7363.27	6467.02	3233.09	5247.04	7847.27	4109.09
C18_positive	MW0055457	Oenanthic ether	庚酸乙酯	Aldehyde,Ketones,Esters	醛、酮、酯类	Esters	酯类	C9H18O2	355.221	158.131	3.8889	2M+K	9.62501	2	0.6209	rp	106-30-9	7797	HMDB0000798	5763	-	15849.7	13350.2	7701.63	8477.64	11905.4	14183.6	11854.1	20468.4	13874.7	10323.2	15108.6	18264.2	16555.2	18122.4	15756.2	18157.3	26891.5	13780.2	11720.8	17713.5	463.217	297.144	165.934	681.436	571.861	11434.8	1110.54	8506.91
C18_positive	ZINC95909727	Barbourgenin	巴尔布热宁	Heterocyclic compounds	杂环化合物	Heterocyclic compounds	杂环化合物	C27H44O4	415.319	432.324	7.5784	M+H-H2O	0.0922919	4	0.7477	rp	105815-87-0	129125	-	-	-	9912.33	13667.3	5590.79	10596.9	12766.8	4874.01	8798.46	6640.87	10464.9	3406.28	5950.94	4444.66	8421.85	14378.9	7037.03	12237.5	5322.16	13220.2	2987.49	6110.44	6171.59	13181.6	8163.57	5616.49	7047.04	12426.1	8304.35	8036.32
C18_positive	MW0009617	Pyrimidifen	嘧啶醚	Benzene and substituted derivatives	苯及其衍生物	Phenolics	苯酚类	C20H28ClN3O2	793.323	377.187	9.0393	2M+K	13.241	2	0.6931	rp	105779-78-0	6451139	-	-	C18603	16921.8	16615.2	12585.9	18685.3	14338.6	4866.96	16638.7	18027.4	14154.6	11408.6	12860.8	13994.4	15177	13025.3	14884.3	15573.5	15137.5	16175.1	13627	11934.9	13647	15092.2	12913	11812.5	14713.2	16186.2	14291.9	11882.9
C18_positive	MW0012533	16Z,19Z,22Z,25Z,28Z,31Z-tetratriacontahexaenoic acid	-	FA	脂肪酰类	FFA	游离脂肪酸	C34H56O2	496.42	496.428	11.4136	M+	15.1573	2	0.6646	rp	105528-06-1	52921817	-	74378	-	11757.8	11568.6	11674.5	11140.4	8173	9425.34	7939.66	11038.8	10931.9	11990.7	11322.6	10508.2	9389.85	11312	10392.5	13234.1	11480.9	11480.7	10646	9401.44	10621.6	10173.6	9314.16	8821.85	11067.6	9517.99	9896.52	10277.1
C18_positive	MW0111297	Tetrabutylammonium	四丁基铵	Others	其他	Others	其他	C16H36N+	319.201	242.285	6.6882	M-H+2K	0.16225	2	0.6773	rp	10549-76-5	16028	-	85164	-	4278.17	3459.19	109.709	1994.98	1667.87	2956.42	5774.16	8264.37	681.155	1270.58	8974.87	102.518	129.024	122.091	105.804	157.747	66.2646	1222.7	67.388	14.9473	10.56	177.292	50.8193	106.824	217.856	118.17	4.05565	281.134
C18_positive	MW0053460	ganoderol A	灵芝酚A	Alcohol and amines	醇、胺类	Alcohols	醇类	C30H46O2	438.351	438.35	8.3887	M+	5.23074	3	0.731	rp	104700-97-2	13934284	HMDB0035728	-	-	2.77712e+06	1.97551e+06	3.65074e+06	2.08585e+06	2.13015e+06	2.25925e+06	2.44703e+06	2.15975e+06	2.72432e+06	2.74881e+06	3.13489e+06	2.70032e+06	2.94946e+06	3.0064e+06	2.80963e+06	3.00253e+06	2.51607e+06	2.20933e+06	2.88814e+06	2.51194e+06	2.06026e+06	2.46626e+06	2.05066e+06	2.78341e+06	3.07539e+06	2.14035e+06	2.8034e+06	2.1799e+06
C18_positive	MW0153393	(1R,2R,5Z,12R,13S,16Z)-25-(9H-pyrido[3,4-b]indol-1-yl)-11,22-diazapentacyclo[11.11.2.12,22.02,12.04,11]heptacosa-5,16,25-trien-13-ol	-	Alkaloids	生物碱	Alkaloids	生物碱	C36H44N4O	305.159	548.351	6.8876	M+Na+K	8.1841	4	0.5821	rp	104196-68-1	5468480	-	-	-	2725.32	40.0761	1110.06	58.2043	3085.75	3223.48	76.6656	20.1894	3740.03	2.60587	3972.54	16.4661	26.7978	153.692	29.4353	182.361	5.82035	18.2492	32.0423	42.0462	240.541	15.2783	21.6443	24.8754	280.206	404.618	19.553	137.959
C18_positive	MW0120330	4-Chlorothiazole-5-carboxaldehyde	4-氯噻唑-5-甲醛	Heterocyclic compounds	杂环化合物	Heterocyclic compounds	杂环化合物	C4H2ClNOS	185.918	146.955	0.9696	M+K	1.09475	4	0.7234	rp	104146-17-0	14501317	-	-	-	6344.74	5805.36	2907	4513.04	5553.87	7058.87	5430.77	2883.46	7326.04	2284.56	5249.63	3100.19	3610.79	3992.4	2063.07	3678.95	4549.14	3650.92	1203.67	3743.17	2966.1	3319.94	3793.59	4580.61	3261.22	4494.41	4789.47	2508.77
C18_positive	MW0147310	Ceftiofur sodium	头孢噻呋钠	Organic acid and Its derivatives	有机酸及其衍生物	Organic acid and Its derivatives	有机酸及其衍生物	C19H16N5NaO7S3	517.982	545.011	0.644	M+H-C2H4	3.75624	4	0.9144	rp	104010-37-9	23671563	HMDB0033533	-	-	17271.7	22331.5	26397.7	24356.8	18097.1	23992.9	21770.1	26912.3	20265.4	24729.2	9293.82	28113.9	20696.8	24596.3	28934.7	27678.8	25603.7	24871.3	26264.7	25118.2	25038	25666	24217.4	25802.7	29793.7	24199.3	26766.9	24171.1
C18_positive	MEDL01000	Octopamine	章鱼胺	Alcohol and amines	醇、胺类	Polyamines	多胺	C8H11NO2	195.108	153.079	2.4347	M+CH3CN+H	12.707	2	0.6861	rp	104-14-3	4581	HMDB0004825	61	-	2494.64	1613.57	8238.46	2645.18	2058.36	1147.19	1393.11	1617.88	1702.86	1712.98	5485.87	2579.49	3195.51	2666.04	4358.24	226.112	3360.08	243.571	622.157	1919.71	3748.02	2553.58	1566.31	1016.32	1467.87	2890.03	1698.61	1655.92
C18_positive	MW0119310	3-[1-[(4-Chlorophenyl)methyl]-5-fluoro-3-methyl-2-indolyl]-2,2-dimethylpropanoic acid	3-[1-[(4-氯苯基)甲基]-5-氟-3-甲基-2-吲哚基]-2,2-二甲基丙酸	Organic acid and Its derivatives	有机酸及其衍生物	Organic acid and Its derivatives	有机酸及其衍生物	C21H21ClFNO2	769.234	373.125	9.0165	2M+Na	4.732	2	0.7093	rp	103253-15-2	122070	-	45342	-	3494.65	3482.62	6529.5	3362.6	5364.59	2534.82	4052.53	3159.28	4165.7	2444.6	3230.63	5255.49	3977.11	3785.44	3858.8	6604.74	3537.48	3297.34	5558.19	4120.7	6567.36	6095.2	3919.78	2273.79	4142.27	7063.99	3779.98	3730.07
C18_positive	MW0193947	2-Phenylacetamide	2-苯基乙酰胺	Benzene and substituted derivatives	苯及其衍生物	Benzene and substituted derivatives	苯及其衍生物	C8H9NO	118.064	135.068	5.2627	M+H-H2O	3.76021	1	0.6136	rp	103-81-1	7680	HMDB0010715	-	C02505	29302.6	27285.5	26771.1	31287.3	25402.2	24763	23005	26755.5	28314.7	24766.6	28001.9	26280.5	25835.3	25637.5	25756.6	26279.7	26728.1	23069.3	24639.9	24712.8	22115.5	25528.9	23634.1	26345.2	25622.6	26009.8	22630.4	24611.5
C18_positive	MW0016201	Bis(2-ethylhexyl) adipate	己二酸二(2-乙基己基)酯	Aldehyde,Ketones,Esters	醛、酮、酯类	Esters	酯类	C22H42O4	393.297	370.308	0.6285	M+Na	1.725	4	0.9587	rp	103-23-1	7641	HMDB0040270	-	C14240	10770.5	15238.4	17109.8	16719.2	12452.1	11725.2	16636.4	20718.9	11539.9	15368.2	18192.7	17757.5	18781.3	18061.5	18868.3	19867.2	19760.3	19799.8	21678.9	18292	18332.7	18367.7	19806.1	18217.5	19093.5	18028	18949.3	16453.8
C18_positive	MEDP1809	Triacetin	三醋酸甘油酯	Aldehyde,Ketones,Esters	醛、酮、酯类	Esters	酯类	C9H14O6	437.17	218.079	5.2627	2M+H	12.1168	1	0.622	rp	102-76-1	5541	HMDB0029592	-	-	161162	133158	137192	117832	136868	114666	109033	151845	168581	128772	158173	150273	140488	154010	143877	146327	187642	144109	136374	139876	133003	145501	142129	171266	181550	161037	135056	159889
C18_positive	MW0111333	Triethanolamine	三乙醇胺	Alcohol and amines	醇、胺类	Amines	胺类	C6H15NO3	188.069	149.105	4.2281	M+K	0.4835	4	0.7381	rp	102-71-6	7618	HMDB0032538	-	C06771	19258.7	10993.1	10544.7	7281.9	12536.2	5411.54	2378.39	12035.5	13431.5	4156.81	11743.9	12986.5	5291.19	9919.54	7007.67	5856.01	14643.7	5462.26	3899.53	4684.86	3548.81	5065.2	4524.64	8923.55	11249.2	6403.09	3724.42	3625
[truncated: 3,537 more rows]
[truncated: 4 more columns]

## Sheet: Sheet2
Mode	RT (min)	Molecular weight (Da)	Formula	Mass error	Adduct	Compounds	Class I	MSI Level
[truncated: 4,463 more rows]
