# Supplementary material for: Untargeted metabolomics analysis reveals the metabolic disturbances and exacerbation of oxidative stress in recurrent spontaneous abortion
Source: PLoS One. 2023 Dec 21;18(12):e0296122. doi: 10.1371/journal.pone.0296122 (PMC10735046; doi:10.1371/journal.pone.0296122)
Supplement: S4 Table — Level 2: metabolites identified by public/commercial libraries. Level 3: metabolites identified byMetDNA/AI database. Level 4: metabolites identified by MS fragments. (XLSX) [file pone.0296122.s004.xlsx]

## Sheet: Sheet1
Patient ID	Age(year)	Gestational Weeks	Gestational Weeks	Weight(kg)	Height(cm)	BMI	Number of abortions	Clinical Symptoms	平均值	标准偏差
NC1	33	12+4	12.57	46.5	/	/	/	/	30.7273	2.41209	年龄
NC2	30	12+4	12.57	55.5	/	/	/	/	57.5455	6.62742	体重
NC3	27	12+5	12.71	70	/	/	/	/	12.2727	0.547706	孕周
NC4	31	11+4	11.57	59	/	/	/	/
NC5	31	11	11	49	/	/	/	/
NC6	33	12+3	12.43	60	/	/	/	/
NC7	27	12+3	12.43	54	/	/	/	/
NC8	30	12+3	12.43	60	/	/	/	/
NC9	33	12	12	65	/	/	/	/
NC10	34	12+3	12.43	58	/	/	/	/
NC11	29	12+6	12.86	56	/	/	/	/
RSA1	28	10	10	61	168	21.6	2	Trisomy 16 syndrome	平均值	标准偏差
RSA2	38	8	8	67.5	164	25.1	3	Hperthyroidism	7.7	1.33749	孕周
RSA3	31	7	7	75	165	27.5	3	Reproductive tract infections, Myoma of uterus	33.3077	4.60769	年龄
RAS4	38	9	9	67.4	162	25.7	3	Myoma of uterus	65.7111	6.29195	体重
RAS5	35	9+6	9.86	69	165	25.3	2	/	24.6556	2.16744	BMI
RAS6	35	6	6	54	162	20.6	2	/
RAS7	41	9	9	67.5	165	24.8	3	/
RAS8	25	9+6	9.86	70	165	25.7	2	Hperthyroidism
RAS9	31	6	6	60	153	25.6	3	/	0.109081	年龄差异
RAS10	31	7	7	/	/	/	/	/	5.18697e-09	孕周
RAS11	34	8+3	8.43	/	/	/	/	/	0.0117504	体重
RAS12	29	8	8
RAS13	37	7	7
RAS14
RAS15
RAS16
RAS17

## Sheet: Sheet2
Patient ID	Age(year)	Gestational Weeks	Gestational Weeks	Weight(kg)	Height(cm)	BMI	Number of abortions	Clinical Symptoms
NC1	33	12+4	12.57	46.5	/	/	/	/	0.109081
NC2	30	12+4	12.57	55.5	/	/	/	/
NC3	27	12+5	12.71	70	/	/	/	/
NC4	31	11+4	11.57	59	/	/	/	/
NC5	31	11	11	49	/	/	/	/
NC6	33	12+3	12.43	60	/	/	/	/
NC7	27	12+3	12.43	54	/	/	/	/
NC8	30	12+3	12.43	60	/	/	/	/
NC9	33	12	12	65	/	/	/	/
NC10	34	12+3	12.43	58	/	/	/	/
NC11	29	12+6	12.86	56	/	/	/	/
RSA1	28	10	10	61	168	21.6	2	Trisomy 16 syndrome
RSA2	38	8	8	67.5	164	25.1	3	Hperthyroidism
RSA3	31	7	7	75	165	27.5	3	Reproductive tract infections, Myoma of uterus
RAS4	38	9	9	67.4	162	25.7	3	Myoma of uterus
RAS5	35	9+6	9.86	69	165	25.3	2	/
RAS6	35	6	6	54	162	20.6	2	/
RAS7	41	9	9	67.5	165	24.8	3	/
RAS8	25	9+6	9.86	70	165	25.7	2	Hperthyroidism
RAS9	31	6	6	60	153	25.6	3	/
RAS10	31	7	7	/	/	/	/	/
RAS11	34	8+3	8.43	/	/	/	/	/
RAS12	29	8	8
RAS13	37	7	7
RAS14
RAS15
RAS16
RAS17
